# Supplementary material for: Combining the In Silico and In Vitro Assays to Identify Strobilanthes cusia Kuntze Bioactives against Penicillin-Resistant Streptococcus pneumoniae
Source: Pharmaceuticals (Basel). 2023 Jan 10;16(1):105. doi: 10.3390/ph16010105 (PMC9863409; doi:10.3390/ph16010105)
Supplement: Supplementary file 1 [file pharmaceuticals-16-00105-s001.zip]

Archive with 9 entries (9 files):
- .DS_Store
- Table S1. Proteome_data sheet.xlsx
- Table S2. UPLC-UV-ESI-Q-TOF-MS analysis of S. cusia leaves.xlsx
- Table S3. NMR of 23 isolated compounds and their MICs against PRSP.pdf
- Table S4. Reverse-docking_active-pockets.xlsx
- Table S5. Reverse-docking_results_Tryptanthrin.csv
- Table S6. LMW-Kinetics-affinity_Tryptanthrin.xlsx
- Table S7. Primers and sequences of bgaA, StrH, SP_2141 and SP_2146 of F3983.xlsx
- Table S8. A scheme of Preparation of Isolated Compounds from S. cusia leaves.pptx
