# Supplementary material for: Combining the In Silico and In Vitro Assays to Identify Strobilanthes cusia Kuntze Bioactives against Penicillin-Resistant Streptococcus pneumoniae
Source: Pharmaceuticals (Basel). 2023 Jan 10;16(1):105. doi: 10.3390/ph16010105 (PMC9863409; doi:10.3390/ph16010105)
Supplement: Supplementary file 1 [file pharmaceuticals-16-00105-s001.zip › Table S1. Proteome_data sheet.xlsx]

## Sheet: Proteins
Checked	Protein FDR Confidence: Combined	Master	Accession	Description	Exp. q-value: Combined	Sum PEP Score	Coverage [%]	# Peptides	# PSMs	# Unique Peptides	# Protein Groups	# AAs	MW [kDa]	calc. pI	Score Sequest HT: Sequest HT	# Peptides (by Search Engine): Sequest HT	# Razor Peptides	Abundance Ratio: (Sample) / (Control)	Abundance Ratio Adj. P-Value: (Sample) / (Control)	log2Ratio	Abundances (Grouped): Sample	Abundances (Grouped): Control	Abundances (Grouped) CV [%]: Sample	Abundances (Grouped) CV [%]: Control	Found in Sample: [S1] F1: Sample	Found in Sample: [S2] F2: Sample	Found in Sample: [S3] F3: Sample	Found in Sample: [S4] F4: Sample	Found in Sample: [S5] F5: Sample	Found in Sample: [S6] F6: Sample	Found in Sample: [S7] F7: Sample	Found in Sample: [S8] F8: Sample	Found in Sample: [S9] F9: Sample	Found in Sample: [S10] F10: Control	Found in Sample: [S11] F11: Control	Found in Sample: [S12] F12: Control	Found in Sample: [S13] F13: Control	Found in Sample: [S14] F14: Control	Found in Sample: [S15] F15: Control	Found in Sample: [S16] F16: Control	Found in Sample: [S17] F17: Control	Found in Sample: [S18] F18: Control	Modifications
FALSE	High	Master Protein	P95829	Chaperone protein DnaK OS=Streptococcus pneumoniae serotype 4 (strain ATCC BAA-334 / TIGR4) OX=170187 GN=dnaK PE=3 SV=2	0	847.46	89	73	2349	73	1	607	64.8	4.77	8002.35	73	0	1.379	0.00395302	0.463622	115.9	84.1	14.93	6.85	High	High	High	High	High	High	High	High	High	High	High	High	High	High	High	High	High	High
FALSE	High	Master Protein	P0A335	60 kDa chaperonin OS=Streptococcus pneumoniae serotype 4 (strain ATCC BAA-334 / TIGR4) OX=170187 GN=groL PE=1 SV=1	0	710.37	84	55	1442	55	1	540	57.1	4.84	5815.14	55	0	1.553	0.0452256	0.635058	121.6	78.4	46.15	13.33	High	High	High	High	High	High	High	High	High	High	High	High	High	High	High	High	High	High
FALSE	High	Master Protein	Q97PT6	ATP synthase subunit beta OS=Streptococcus pneumoniae serotype 4 (strain ATCC BAA-334 / TIGR4) OX=170187 GN=atpD PE=3 SV=1	0	506.533	90	42	832	42	1	468	50.9	4.94	3596.44	42	0	1.957	0.0222355	0.968644	132.4	67.6	35.57	25.86	High	High	High	High	High	High	High	High	High	High	High	High	High	High	High	High	High	High
FALSE	High	Master Protein	A0A0H2UPC7	Aminopeptidase OS=Streptococcus pneumoniae serotype 4 (strain ATCC BAA-334 / TIGR4) OX=170187 GN=pepN PE=3 SV=1	0	502.772	73	58	905	58	1	848	95.2	4.93	3222.88	58	0	0.669	0.0186517	-0.579922	80.1	119.9	35.29	7.08	High	High	High	High	High	High	High	High	High	High	High	High	High	High	High	High	High	High
FALSE	High	Master Protein	A0A0H2UP19	Beta-galactosidase OS=Streptococcus pneumoniae serotype 4 (strain ATCC BAA-334 / TIGR4) OX=170187 GN=bgaA PE=1 SV=1	0	492.121	39	85	435	85	1	2233	247.1	6.13	1132.84	85	0	0.447	0.012896	-1.16165	61.8	138.2	25.29	92.04	High	High	High	High	High	High	High	High	High	High	High	High	High	High	High	High	High	High
FALSE	High	Master Protein	O69076	ATP-dependent zinc metalloprotease FtsH OS=Streptococcus pneumoniae serotype 4 (strain ATCC BAA-334 / TIGR4) OX=170187 GN=ftsH PE=3 SV=3	0	402.581	67	46	652	46	1	652	71.3	5.5	2129.82	46	0	1.529	0.0160712	0.612588	120.9	79.1	49.74	29.66	High	High	High	High	High	High	High	High	High	High	High	High	High	High	High	High	High	High
FALSE	High	Master Protein	Q97S57	Translation initiation factor IF-2 OS=Streptococcus pneumoniae serotype 4 (strain ATCC BAA-334 / TIGR4) OX=170187 GN=infB PE=3 SV=1	0	383.853	60	55	670	55	1	958	105.7	8.84	2036.54	55	0	1.2	0.0263228	0.263034	109.1	90.9	10.24	16.51	High	High	High	High	High	High	High	High	High	High	High	High	High	High	High	High	High	High
FALSE	High	Master Protein	P29849	Maltodextrin phosphorylase OS=Streptococcus pneumoniae serotype 4 (strain ATCC BAA-334 / TIGR4) OX=170187 GN=malP PE=3 SV=2	0	381.329	59	44	680	44	1	752	85.1	5.17	2533.23	44	0	0.828	0.029006	-0.272297	90.6	109.4	20.24	8.4	High	High	High	High	High	High	High	High	High	High	High	High	High	High	High	High	High	High
FALSE	High	Master Protein	A0A0H2UQS8	Endolytic murein transglycosylase OS=Streptococcus pneumoniae serotype 4 (strain ATCC BAA-334 / TIGR4) OX=170187 GN=mltG PE=3 SV=1	0	360.326	69	40	641	40	1	551	60.8	5.16	2219.12	40	0	1.924	0.0443791	0.944109	131.6	68.4	46.29	26.98	High	High	High	High	High	High	High	High	High	High	High	High	High	High	High	High	High	High
FALSE	High	Master Protein	P22976	Probable transketolase OS=Streptococcus pneumoniae serotype 4 (strain ATCC BAA-334 / TIGR4) OX=170187 GN=tkt PE=3 SV=2	0	341.088	71	33	615	29	1	658	71.1	5.22	2169.94	33	5	0.702	0.0318716	-0.510457	82.5	117.5	29.68	12.07	High	High	High	High	High	High	High	High	High	High	High	High	High	High	High	High	High	High
FALSE	High	Master Protein	A0A0H2USM1	Inosine-5'-monophosphate dehydrogenase OS=Streptococcus pneumoniae serotype 4 (strain ATCC BAA-334 / TIGR4) OX=170187 GN=guaB PE=3 SV=1	0	328.596	93	40	516	40	1	492	52.4	5.34	1796.94	40	0	0.635	0.00776651	-0.655172	77.7	122.3	21.77	12.31	High	High	High	High	High	High	High	High	High	High	High	High	High	High	High	High	High	High
FALSE	High	Master Protein	Q97R51	Foldase protein PrsA OS=Streptococcus pneumoniae serotype 4 (strain ATCC BAA-334 / TIGR4) OX=170187 GN=prsA PE=3 SV=1	0	310.151	81	34	575	34	1	313	34.4	5.12	1953.51	34	0	3.254	0.0038099	1.70221	153	47	42.12	6.05	High	High	High	High	High	High	High	High	High	High	High	High	High	High	High	High	High	High
FALSE	High	Master Protein	P49610	Beta-N-acetylhexosaminidase OS=Streptococcus pneumoniae serotype 4 (strain ATCC BAA-334 / TIGR4) OX=170187 GN=strH PE=1 SV=2	0	302.836	47	57	149	57	1	1312	144.5	5.25	480.93	57	0	0.352	0.0351433	-1.50635	52.1	147.9	24.61	122.58	Peak Found	High	High	Peak Found	High	Peak Found	High	High	Peak Found	High	High	High	High	High	High	Peak Found	High	Peak Found
FALSE	High	Master Protein	A0A0H2UR08	Endopeptidase O OS=Streptococcus pneumoniae serotype 4 (strain ATCC BAA-334 / TIGR4) OX=170187 GN=pepO PE=4 SV=1	0	298.493	72	44	528	44	1	630	71.9	4.83	1892.5	44	0	0.546	0.0112944	-0.873027	70.6	129.4	42.66	15.6	High	High	High	High	High	High	High	High	High	High	High	High	High	High	High	High	High	High
FALSE	High	Master Protein	A0A0H2UQ91	Amino acid ABC transporter, amino acid-binding protein/permease protein OS=Streptococcus pneumoniae serotype 4 (strain ATCC BAA-334 / TIGR4) OX=170187 GN=SP_1241 PE=1 SV=1	0	277.983	44	36	416	36	1	721	78.3	8.59	1371.17	36	0	4.099	0.0255195	2.03527	160.8	39.2	68.19	11.55	High	High	High	High	High	High	High	High	High	High	High	High	High	High	High	High	High	High
FALSE	High	Master Protein	Q97SS0	Leucine--tRNA ligase OS=Streptococcus pneumoniae serotype 4 (strain ATCC BAA-334 / TIGR4) OX=170187 GN=leuS PE=3 SV=1	0	268.529	48	35	385	35	1	833	94.4	5.02	1373.66	35	0	0.703	0.0241456	-0.508403	82.6	117.4	35.33	15.96	High	High	High	High	High	High	High	High	High	High	High	High	High	High	High	High	High	High
FALSE	High	Master Protein	P35592	Oligopeptide-binding protein AliA OS=Streptococcus pneumoniae serotype 4 (strain ATCC BAA-334 / TIGR4) OX=170187 GN=aliA PE=3 SV=4	0	259.008	63	40	538	38	1	660	73	5.16	1755.38	40	0	1.402	0.0171245	0.487486	116.7	83.3	20.48	4.08	High	High	High	High	High	High	High	High	High	High	High	High	High	High	High	High	High	High
FALSE	High	Master Protein	A0A0H2UN99	EIIAB-Man OS=Streptococcus pneumoniae serotype 4 (strain ATCC BAA-334 / TIGR4) OX=170187 GN=manL PE=4 SV=1	0	259.006	85	30	591	30	1	332	35.8	5.29	1937.11	30	0	0.743	0.00181536	-0.428566	85.2	114.8	14.84	14.5	High	High	High	High	High	High	High	High	High	High	High	High	High	High	High	High	High	High
FALSE	High	Master Protein	A0A0H2US63	Serine protease OS=Streptococcus pneumoniae serotype 4 (strain ATCC BAA-334 / TIGR4) OX=170187 GN=SP_2239 PE=1 SV=1	0	258.265	85	27	333	27	1	393	41.8	6.96	1403.04	27	0	4.374	0.00111691	2.12895	162.8	37.2	38.29	29.04	High	High	High	High	High	High	High	High	High	High	High	High	High	High	High	High	High	High
FALSE	High	Master Protein	A0A0H2UQJ7	Glutamate dehydrogenase OS=Streptococcus pneumoniae serotype 4 (strain ATCC BAA-334 / TIGR4) OX=170187 GN=gdhA PE=3 SV=1	0	249.688	69	28	562	28	1	448	48.8	5.47	1844.69	28	0	1.226	0.0420946	0.293959	110.1	89.9	18.92	5.74	High	High	High	High	High	High	High	High	High	High	High	High	High	High	High	High	High	High
FALSE	High	Master Protein	Q97PT4	ATP synthase subunit alpha OS=Streptococcus pneumoniae serotype 4 (strain ATCC BAA-334 / TIGR4) OX=170187 GN=atpA PE=3 SV=1	0	248.542	56	29	642	29	1	501	54.6	5.1	1948.11	29	0	2.178	0.0274946	1.123	137.1	62.9	41.38	21.14	High	High	High	High	High	High	High	High	High	High	High	High	High	High	High	High	High	High
FALSE	High	Master Protein	P35594	ATP-dependent Clp protease ATP-binding subunit ClpE OS=Streptococcus pneumoniae serotype 4 (strain ATCC BAA-334 / TIGR4) OX=170187 GN=clpE PE=3 SV=2	0	248.499	59	45	414	44	1	752	83.8	5.69	1128.95	45	3	1.435	0.00259922	0.521051	117.9	82.1	11.41	18.75	High	High	High	High	High	High	High	High	High	High	High	High	High	High	High	High	High	High
FALSE	High	Master Protein	A0A0H2UQR8	Phosphoglucomutase OS=Streptococcus pneumoniae serotype 4 (strain ATCC BAA-334 / TIGR4) OX=170187 GN=pgm PE=3 SV=1	0	246.394	68	32	431	32	1	572	62.6	4.82	1536.17	32	0	0.58	0.0177272	-0.785875	73.4	126.6	44.67	11.08	High	High	High	High	High	High	High	High	High	High	High	High	High	High	High	High	High	High
FALSE	High	Master Protein	P0A3M9	L-lactate dehydrogenase OS=Streptococcus pneumoniae serotype 4 (strain ATCC BAA-334 / TIGR4) OX=170187 GN=ldh PE=3 SV=2	0	241.291	83	24	415	24	1	328	35.3	5.22	1702.95	24	0	0.886	0.0462478	-0.174621	94	106	27.72	14.02	High	High	High	High	High	High	High	High	High	High	High	High	High	High	High	High	High	High
FALSE	High	Master Protein	A0A0H2UNP9	Amino acid ABC transporter, amino acid-binding protein/permease protein OS=Streptococcus pneumoniae serotype 4 (strain ATCC BAA-334 / TIGR4) OX=170187 GN=SP_0453 PE=3 SV=1	0	240.768	50	25	313	25	1	521	57.4	5.48	1088.5	25	0	2.739	0.0251804	1.45365	146.5	53.5	62.63	12.21	High	High	High	High	High	High	High	High	High	High	High	High	High	High	High	High	High	High
FALSE	High	Master Protein	A0A0H2USJ7	ATP-dependent Clp protease, ATP-binding subunit OS=Streptococcus pneumoniae serotype 4 (strain ATCC BAA-334 / TIGR4) OX=170187 GN=SP_2194 PE=3 SV=1	0	237.778	51	41	426	38	1	810	90.2	6.01	1117.54	41	0	1.544	0.028054	0.626673	121.4	78.6	10.97	37.59	High	High	High	High	High	High	High	High	High	High	High	High	High	High	High	High	High	High
FALSE	High	Master Protein	P0A4S1	Fructose-bisphosphate aldolase OS=Streptococcus pneumoniae serotype 4 (strain ATCC BAA-334 / TIGR4) OX=170187 GN=fba PE=3 SV=1	0	235.829	72	23	622	23	1	293	31.4	5.1	2122.27	23	0	0.727	0.0126235	-0.459973	84.2	115.8	23.71	21.24	High	High	High	High	High	High	High	High	High	High	High	High	High	High	High	High	High	High
FALSE	High	Master Protein	A0A0H2URM9	Choline transporter OS=Streptococcus pneumoniae serotype 4 (strain ATCC BAA-334 / TIGR4) OX=170187 GN=proWX PE=3 SV=1	0	225.026	44	24	380	24	1	506	55.5	6.73	1258.63	24	0	3.887	0.0171585	1.95866	159.1	40.9	66.97	33.74	High	High	High	High	High	High	High	High	High	High	High	High	High	High	High	High	High	High
FALSE	High	Master Protein	A0A0H2UQZ4	NADH oxidase OS=Streptococcus pneumoniae serotype 4 (strain ATCC BAA-334 / TIGR4) OX=170187 GN=nox PE=4 SV=1	0	222.374	54	24	433	24	1	459	50.2	5.12	1403.23	24	0	0.734	0.0309282	-0.446148	84.7	115.3	24.66	14.43	High	High	High	High	High	High	High	High	High	High	High	High	High	High	High	High	High	High
FALSE	High	Master Protein	A0A0H2UMU6	Adenylosuccinate lyase OS=Streptococcus pneumoniae serotype 4 (strain ATCC BAA-334 / TIGR4) OX=170187 GN=purB PE=3 SV=1	0	221.474	80	36	425	36	1	432	49.6	5.36	1261.87	36	0	0.44	1.19272e-05	-1.18442	61.2	138.8	6.05	15.03	High	High	High	High	High	High	High	High	High	High	High	High	High	High	High	High	High	High
FALSE	High	Master Protein	P65887	Adenylosuccinate synthetase OS=Streptococcus pneumoniae serotype 4 (strain ATCC BAA-334 / TIGR4) OX=170187 GN=purA PE=1 SV=1	0	214.759	68	28	391	28	1	428	47.5	5.69	1249.72	28	0	0.801	0.0343193	-0.320126	89	111	31.78	18.95	High	High	High	High	High	High	High	High	High	High	High	High	High	High	High	High	High	High
FALSE	High	Master Protein	A0A0H2URE3	Phospho-2-dehydro-3-deoxyheptonate aldolase OS=Streptococcus pneumoniae serotype 4 (strain ATCC BAA-334 / TIGR4) OX=170187 GN=SP_1700 PE=3 SV=1	0	209.852	71	22	315	20	1	343	38.7	5.16	1106.36	22	0	0.655	0.00912568	-0.610433	79.1	120.9	35.03	25.15	High	High	High	High	High	High	High	High	High	High	High	High	High	High	High	High	High	High
FALSE	High	Master Protein	P66942	Triosephosphate isomerase OS=Streptococcus pneumoniae serotype 4 (strain ATCC BAA-334 / TIGR4) OX=170187 GN=tpiA PE=3 SV=1	0	208.391	91	18	311	18	1	252	26.5	4.84	1389.29	18	0	0.722	0.0443234	-0.469929	83.8	116.2	36.21	12.22	High	High	High	High	High	High	High	High	High	High	High	High	High	High	High	High	High	High
FALSE	High	Master Protein	Q97NE3	Tyrosine--tRNA ligase OS=Streptococcus pneumoniae serotype 4 (strain ATCC BAA-334 / TIGR4) OX=170187 GN=tyrS PE=1 SV=1	0	207.716	57	24	297	24	1	418	47.5	5.67	1105.64	24	0	0.667	0.0265507	-0.584241	80	120	37.98	14.95	High	High	High	High	High	High	High	High	High	High	High	High	High	High	High	High	High	High
FALSE	High	Master Protein	Q97R16	Serine hydroxymethyltransferase OS=Streptococcus pneumoniae serotype 4 (strain ATCC BAA-334 / TIGR4) OX=170187 GN=glyA PE=3 SV=1	0	207.174	72	30	385	30	1	418	45.2	5.29	1193.53	30	0	0.648	0.0149099	-0.625934	78.6	121.4	25.66	23.6	High	High	High	High	High	High	High	High	High	High	High	High	High	High	High	High	High	High
FALSE	High	Master Protein	A0A0H2UMY0	Carbohydrate ABC transporter substrate-binding protein OS=Streptococcus pneumoniae serotype 4 (strain ATCC BAA-334 / TIGR4) OX=170187 GN=SP_0092 PE=1 SV=1	0	203.018	69	31	119	31	1	491	54.5	5.66	406.8	31	0	0.078	0.0141222	-3.68038	14.5	185.5	43.21	125.73	Peak Found	Peak Found	High	Peak Found	High	Peak Found	Peak Found	Peak Found	Peak Found	High	High	High	High	High	High	High	Peak Found	High
FALSE	High	Master Protein	A0A0H2UP66	Lactate oxidase OS=Streptococcus pneumoniae serotype 4 (strain ATCC BAA-334 / TIGR4) OX=170187 GN=lctO-2 PE=3 SV=1	0	197.14	65	21	451	21	1	378	41.5	6.16	1557.6	21	0	0.606	0.00111691	-0.72261	75.5	124.5	15.62	29.77	High	High	High	High	High	High	High	High	High	High	High	High	High	High	High	High	High	High
FALSE	High	Master Protein	Q97QL3	Tagatose 1,6-diphosphate aldolase OS=Streptococcus pneumoniae serotype 4 (strain ATCC BAA-334 / TIGR4) OX=170187 GN=lacD PE=3 SV=1	0	196.385	82	30	272	30	1	326	36.4	4.92	900.9	30	0	0.314	0.0122811	-1.67116	47.8	152.2	36.12	111.32	High	High	High	High	High	High	High	High	High	High	High	High	High	High	High	High	High	High
FALSE	High	Master Protein	Q97RQ3	Uracil phosphoribosyltransferase OS=Streptococcus pneumoniae serotype 4 (strain ATCC BAA-334 / TIGR4) OX=170187 GN=upp PE=3 SV=1	0	194.758	76	14	299	14	1	209	22.9	5.64	1248.61	14	0	0.874	0.0244125	-0.194295	93.3	106.7	17.88	10.45	High	High	High	High	High	High	High	High	High	High	High	High	High	High	High	High	High	High
FALSE	High	Master Protein	A0A0H2URC2	Putative oligoendopeptidase F OS=Streptococcus pneumoniae serotype 4 (strain ATCC BAA-334 / TIGR4) OX=170187 GN=SP_1780 PE=3 SV=1	0	192.866	44	28	306	28	1	598	68.6	4.92	997	28	0	0.709	0.0171245	-0.496142	83	117	33.69	12.64	High	High	High	High	High	High	High	High	High	High	High	High	High	High	High	High	High	High
FALSE	High	Master Protein	A0A0H2URS9	Catabolite control protein A OS=Streptococcus pneumoniae serotype 4 (strain ATCC BAA-334 / TIGR4) OX=170187 GN=ccpA PE=4 SV=1	0	188.173	83	24	364	24	1	336	37.1	5.66	1141.58	24	0	0.734	0.0100704	-0.446148	84.7	115.3	7.59	22.22	High	High	High	High	High	High	High	High	High	High	High	High	High	High	High	High	High	High
FALSE	High	Master Protein	A0A0H2URQ9	Choline transporter OS=Streptococcus pneumoniae serotype 4 (strain ATCC BAA-334 / TIGR4) OX=170187 GN=proV PE=4 SV=1	0	187.746	83	26	410	26	1	242	27	5.2	1207.02	26	0	3.111	0.0105882	1.63738	151.4	48.6	57.61	34.19	High	High	High	High	High	High	High	High	High	High	High	High	High	High	High	High	High	High
FALSE	High	Master Protein	A0A0H2URD1	Sugar ABC transporter, sugar-binding protein OS=Streptococcus pneumoniae serotype 4 (strain ATCC BAA-334 / TIGR4) OX=170187 GN=SP_1683 PE=4 SV=1	0	183.761	56	26	228	26	1	442	48.3	5.44	784.16	26	0	0.472	0.00891785	-1.08314	64.1	135.9	19.38	76.24	High	High	High	High	High	High	High	High	High	High	High	High	High	High	High	High	High	High
FALSE	High	Master Protein	Q97RS9	Lysine--tRNA ligase OS=Streptococcus pneumoniae serotype 4 (strain ATCC BAA-334 / TIGR4) OX=170187 GN=lysS PE=1 SV=2	0	180.889	50	34	302	34	1	496	56.7	5.49	714.7	34	0	0.407	0.0141651	-1.2969	57.9	142.1	42.77	26.8	High	High	High	High	High	High	High	High	High	High	High	High	High	High	High	High	High	High
FALSE	High	Master Protein	Q97PT5	ATP synthase gamma chain OS=Streptococcus pneumoniae serotype 4 (strain ATCC BAA-334 / TIGR4) OX=170187 GN=atpG PE=3 SV=1	0	180.706	54	15	324	15	1	292	32.3	5.2	1276.72	15	0	2.106	0.00918005	1.07451	135.6	64.4	43.48	22.09	High	High	High	High	High	High	High	High	High	High	High	High	High	High	High	High	High	High
FALSE	High	Master Protein	Q97NA4	Arginine deiminase OS=Streptococcus pneumoniae serotype 4 (strain ATCC BAA-334 / TIGR4) OX=170187 GN=arcA PE=3 SV=1	0	179.16	56	27	100	27	1	409	46.6	5.08	335.99	27	0	0.176	0.0382136	-2.50635	29.9	170.1	103.43	145.13	Peak Found	Peak Found	Peak Found	High	Peak Found	High	Not Found	Peak Found	Peak Found	High	High	High	High	High	High	High	High	High
FALSE	High	Master Protein	A0A0H2UP51	Transmembrane protein Vexp3 OS=Streptococcus pneumoniae serotype 4 (strain ATCC BAA-334 / TIGR4) OX=170187 GN=vex3 PE=4 SV=1	0	177.972	41	25	166	25	1	459	50	8.79	504.87	25	0	5.805	0.0023763	2.5373	170.6	29.4	66.37	12.87	High	High	High	High	High	High	High	High	High	High	High	High	High	High	High	High	High	High
FALSE	High	Master Protein	Q97PR0	Asparagine--tRNA ligase OS=Streptococcus pneumoniae serotype 4 (strain ATCC BAA-334 / TIGR4) OX=170187 GN=asnS PE=1 SV=1	0	176.997	53	30	402	30	1	447	51	5.06	1140.43	30	0	0.787	0.0489539	-0.345564	88.1	111.9	26.34	12.33	High	High	High	High	High	High	High	High	High	High	High	High	High	High	High	High	High	High
FALSE	High	Master Protein	Q9X9S0	Probable dihydroorotate dehydrogenase A (fumarate) OS=Streptococcus pneumoniae serotype 4 (strain ATCC BAA-334 / TIGR4) OX=170187 GN=pyrDA PE=1 SV=2	0	175.892	83	21	252	21	1	311	34.5	5.12	931.09	21	0	0.705	0.0105882	-0.504305	82.7	117.3	28.54	15.79	High	High	High	High	High	High	High	High	High	High	High	High	High	High	High	High	High	High
FALSE	High	Master Protein	Q97SG0	Serine--tRNA ligase OS=Streptococcus pneumoniae serotype 4 (strain ATCC BAA-334 / TIGR4) OX=170187 GN=serS PE=3 SV=1	0	174.757	71	25	297	25	1	424	47.7	5.08	963	25	0	0.741	0.0311304	-0.432455	85.1	114.9	37.34	18.22	High	High	High	High	High	High	High	High	High	High	High	High	High	High	High	High	High	High
FALSE	High	Master Protein	A0A0H2UN58	ABC transporter, substrate-binding protein OS=Streptococcus pneumoniae serotype 4 (strain ATCC BAA-334 / TIGR4) OX=170187 GN=SP_0148 PE=4 SV=1	0	174.463	67	23	347	23	1	276	30.6	5.26	1124.19	23	0	1.601	0.0141358	0.678973	123.1	76.9	23.97	15.29	High	High	High	High	High	High	High	High	High	High	High	High	High	High	High	High	High	High
FALSE	High	Master Protein	Q97R82	Ribosome-recycling factor OS=Streptococcus pneumoniae serotype 4 (strain ATCC BAA-334 / TIGR4) OX=170187 GN=frr PE=3 SV=1	0	167.827	72	24	307	24	1	185	20.6	6.39	863.83	24	0	0.633	0.0100782	-0.659723	77.6	122.4	22.96	14.12	High	High	High	High	High	High	High	High	High	High	High	High	High	High	High	High	High	High
FALSE	High	Master Protein	P63413	Acetate kinase OS=Streptococcus pneumoniae serotype 4 (strain ATCC BAA-334 / TIGR4) OX=170187 GN=ackA PE=3 SV=1	0	166.176	55	19	274	19	1	396	43.3	5.24	791.19	19	0	0.612	0.029964	-0.708396	75.9	124.1	38.19	19.64	High	High	High	High	High	High	High	High	High	High	High	High	High	High	High	High	High	High
FALSE	High	Master Protein	A0A0H2UNG0	Pullulanase A OS=Streptococcus pneumoniae serotype 4 (strain ATCC BAA-334 / TIGR4) OX=170187 GN=spuA PE=1 SV=1	0	158.388	27	30	175	30	1	1280	142.5	5.69	486.85	30	0	0.539	0.0105882	-0.891643	70	130	14.89	46.14	High	High	High	High	High	High	High	High	High	High	High	High	High	High	High	High	High	High
FALSE	High	Master Protein	A0A0H2URT5	DD-transpeptidase OS=Streptococcus pneumoniae serotype 4 (strain ATCC BAA-334 / TIGR4) OX=170187 GN=pbp2A PE=4 SV=1	0	156.909	37	30	234	30	1	731	80.8	6.29	727.21	30	0	2.95	0.0218942	1.56071	149.4	50.6	50.03	17.15	High	High	High	High	High	High	High	High	High	High	High	High	High	High	High	High	High	High
FALSE	High	Master Protein	A0A0H2UPS5	Aspartate-semialdehyde dehydrogenase OS=Streptococcus pneumoniae serotype 4 (strain ATCC BAA-334 / TIGR4) OX=170187 GN=asd PE=1 SV=1	0	156.839	55	18	207	18	1	358	39	5.3	606.77	18	0	0.697	0.0311304	-0.520769	82.1	117.9	39.6	10.01	High	High	High	High	High	High	High	High	High	High	High	High	High	High	High	High	High	High
FALSE	High	Master Protein	P65239	Ribose-phosphate pyrophosphokinase 1 OS=Streptococcus pneumoniae serotype 4 (strain ATCC BAA-334 / TIGR4) OX=170187 GN=prs1 PE=3 SV=1	0	156.731	66	20	237	19	1	322	35.4	6.02	821.02	20	1	0.569	0.0204454	-0.813499	72.5	127.5	33.12	9.35	High	High	High	High	High	High	High	High	High	High	High	High	High	High	High	High	High	High
FALSE	High	Master Protein	P0A2U8	Oligopeptide transport ATP-binding protein AmiE OS=Streptococcus pneumoniae serotype 4 (strain ATCC BAA-334 / TIGR4) OX=170187 GN=amiE PE=3 SV=1	0	156.628	59	23	359	23	1	355	39.5	5.25	1067.79	23	0	1.415	0.0351433	0.500802	117.2	82.8	42.84	12.82	High	High	High	High	High	High	High	High	High	High	High	High	High	High	High	High	High	High
FALSE	High	Master Protein	Q97QI2	Formate--tetrahydrofolate ligase OS=Streptococcus pneumoniae serotype 4 (strain ATCC BAA-334 / TIGR4) OX=170187 GN=fhs PE=3 SV=1	0	153.717	55	27	254	27	1	556	59.6	5.44	720.52	27	0	0.303	1.01609e-05	-1.72261	46.5	153.5	26.22	24	High	High	High	High	High	High	High	High	High	High	High	High	High	High	High	High	High	High
FALSE	High	Master Protein	A0A0H2UP69	Dipeptidase OS=Streptococcus pneumoniae serotype 4 (strain ATCC BAA-334 / TIGR4) OX=170187 GN=pepV PE=4 SV=1	0	153.243	46	20	269	20	1	466	50.8	4.94	831.29	20	0	0.627	0.000290544	-0.673463	77.1	122.9	13.44	5.88	High	High	High	High	High	High	High	High	High	High	High	High	High	High	High	High	High	High
FALSE	High	Master Protein	Q97SD7	Ketol-acid reductoisomerase (NADP(+)) OS=Streptococcus pneumoniae serotype 4 (strain ATCC BAA-334 / TIGR4) OX=170187 GN=ilvC PE=3 SV=2	0	153.098	57	21	238	21	1	340	37.3	4.94	651.12	21	0	0.765	0.0255195	-0.386468	86.7	113.3	37.35	22.24	High	High	High	High	High	High	High	High	High	High	High	High	High	High	High	High	High	High
FALSE	High	Master Protein	P58313	UTP--glucose-1-phosphate uridylyltransferase OS=Streptococcus pneumoniae serotype 4 (strain ATCC BAA-334 / TIGR4) OX=170187 GN=cap4C PE=3 SV=1	0	151.523	70	18	344	18	1	299	33.3	5.4	1085.3	18	0	0.68	0.00039895	-0.556393	80.9	119.1	14.43	7.85	High	High	High	High	High	High	High	High	High	High	High	High	High	High	High	High	High	High
FALSE	High	Master Protein	P0A4M7	Oligopeptide transport system permease protein AmiC OS=Streptococcus pneumoniae serotype 4 (strain ATCC BAA-334 / TIGR4) OX=170187 GN=amiC PE=3 SV=1	0	150.517	43	24	356	24	1	498	55.6	9.1	1001.59	24	0	2.275	0.0351433	1.18587	138.9	61.1	53.03	18.66	High	High	High	High	High	High	High	High	High	High	High	High	High	High	High	High	High	High
FALSE	High	Master Protein	A0A0H2UNM5	Aspartokinase OS=Streptococcus pneumoniae serotype 4 (strain ATCC BAA-334 / TIGR4) OX=170187 GN=SP_0413 PE=3 SV=1	0	144.306	62	25	288	25	1	454	50.2	6.15	898.51	25	0	0.591	0.0126235	-0.75877	74.3	125.7	30.42	21.24	High	High	High	High	High	High	High	High	High	High	High	High	High	High	High	High	High	High
FALSE	High	Master Protein	P35596	Alpha-glycerophosphate oxidase OS=Streptococcus pneumoniae serotype 4 (strain ATCC BAA-334 / TIGR4) OX=170187 GN=glpO PE=3 SV=2	0	143.7	38	25	106	25	1	608	66.8	5.12	283.62	25	0	0.055	0.0023763	-4.18442	10.3	189.7	91.44	107.35	High	High	High	Peak Found	Peak Found	Peak Found	Peak Found	Not Found	Peak Found	High	High	High	High	High	High	High	High	Peak Found
FALSE	High	Master Protein	P65755	Probable manganese-dependent inorganic pyrophosphatase OS=Streptococcus pneumoniae serotype 4 (strain ATCC BAA-334 / TIGR4) OX=170187 GN=ppaC PE=3 SV=1	0	142.544	83	19	270	19	1	311	33.5	4.64	1050.97	19	0	0.606	0.0484254	-0.72261	75.5	124.5	42.23	6.64	High	High	High	High	High	High	High	High	High	High	High	High	High	High	High	High	High	High
FALSE	High	Master Protein	Q97R46	Bifunctional protein GlmU OS=Streptococcus pneumoniae serotype 4 (strain ATCC BAA-334 / TIGR4) OX=170187 GN=glmU PE=1 SV=1	0	142.21	46	23	278	23	1	459	49.3	5.67	781.6	23	0	0.846	0.0420198	-0.24127	91.7	108.3	21.94	4.34	High	High	High	High	High	High	High	High	High	High	High	High	High	High	High	High	High	High
FALSE	High	Master Protein	A0A0H2UQH1	DNA topoisomerase 1 OS=Streptococcus pneumoniae serotype 4 (strain ATCC BAA-334 / TIGR4) OX=170187 GN=topA PE=3 SV=1	0	141.411	39	25	178	25	1	699	79.1	9.14	448.99	25	0	1.827	0.0265507	0.869477	129.3	70.7	38.28	34.66	High	High	High	High	High	High	High	High	High	High	High	High	High	High	High	High	High	High
FALSE	High	Master Protein	A0A0H2UN92	Lipoprotein OS=Streptococcus pneumoniae serotype 4 (strain ATCC BAA-334 / TIGR4) OX=170187 GN=SP_0149 PE=1 SV=1	0	134.25	79	23	220	23	1	284	31.2	5.63	731.1	23	0	2.079	0.0038099	1.05589	135	65	26.27	13	High	High	High	High	High	High	High	High	High	High	High	High	High	High	High	High	High	High
FALSE	High	Master Protein	A0A0H2UPP9	Tagatose-6-phosphate kinase OS=Streptococcus pneumoniae serotype 4 (strain ATCC BAA-334 / TIGR4) OX=170187 GN=SP_0876 PE=3 SV=1	0	133.585	75	17	155	17	1	303	32.6	4.92	525.31	17	0	0.654	0.0318581	-0.612637	79.1	120.9	39.92	19.13	High	High	High	High	High	High	High	High	High	High	High	High	High	High	High	High	High	High
FALSE	High	Master Protein	A0A0H2UPD6	Branched-chain amino acid ABC transporter, amino acid-binding protein OS=Streptococcus pneumoniae serotype 4 (strain ATCC BAA-334 / TIGR4) OX=170187 GN=livJ PE=3 SV=1	0	132.6	66	18	235	18	1	386	40.4	5.4	966.43	18	0	1.583	0.0274492	0.662661	122.6	77.4	28.3	17.43	High	High	High	High	High	High	High	High	High	High	High	High	High	High	High	High	High	High
FALSE	High	Master Protein	A0A0H2UQ40	Methionine aminopeptidase OS=Streptococcus pneumoniae serotype 4 (strain ATCC BAA-334 / TIGR4) OX=170187 GN=map PE=3 SV=1	0	129.78	57	14	157	14	1	286	31.6	5.03	476	14	0	0.439	0.0488126	-1.18771	61	139	57.91	15.82	High	High	High	High	High	High	High	High	High	High	High	High	High	High	High	High	High	High
FALSE	High	Master Protein	P66392	30S ribosomal protein S13 OS=Streptococcus pneumoniae serotype 4 (strain ATCC BAA-334 / TIGR4) OX=170187 GN=rpsM PE=3 SV=1	0	128.937	87	21	515	21	1	121	13.4	10.64	1306.74	21	0	1.552	0.000290544	0.634129	121.6	78.4	10.41	13.62	High	High	High	High	High	High	High	High	High	High	High	High	High	High	High	High	High	High
FALSE	High	Master Protein	A0A0H2UNK4	3-oxoacyl-[acyl-carrier-protein] synthase 2 OS=Streptococcus pneumoniae serotype 4 (strain ATCC BAA-334 / TIGR4) OX=170187 GN=fabF PE=3 SV=1	0	127.387	61	19	124	19	1	411	43.9	5.67	405.69	19	0	0.339	0.0443791	-1.56064	50.7	149.3	24.79	59.88	High	High	High	High	High	High	High	High	High	High	High	High	High	High	High	High	High	High
FALSE	High	Master Protein	P66050	50S ribosomal protein L10 OS=Streptococcus pneumoniae serotype 4 (strain ATCC BAA-334 / TIGR4) OX=170187 GN=rplJ PE=3 SV=2	0	125.536	74	19	423	19	1	166	17.5	5.12	1212.4	19	0	1.278	0.0100782	0.353888	112.2	87.8	12.03	8.36	High	High	High	High	High	High	High	High	High	High	High	High	High	High	High	High	High	High
FALSE	High	Master Protein	A0A0H2UQT2	Conserved domain protein OS=Streptococcus pneumoniae serotype 4 (strain ATCC BAA-334 / TIGR4) OX=170187 GN=SP_1546 PE=4 SV=1	0	125.313	67	14	312	14	1	209	23.2	6.2	1187.52	14	0	1.464	0.0186725	0.549916	118.8	81.2	20.24	43.61	High	High	High	High	High	High	High	High	High	High	High	High	High	High	High	High	High	High
FALSE	High	Master Protein	A0A0H2UQU1	Phosphate-specific transport system accessory protein PhoU OS=Streptococcus pneumoniae serotype 4 (strain ATCC BAA-334 / TIGR4) OX=170187 GN=SP_1395 PE=1 SV=1	0	125.203	73	18	200	18	1	217	25	4.81	609.12	18	0	0.487	0.0336795	-1.03801	65.5	134.5	42.16	24.89	High	High	High	High	High	High	High	High	High	High	High	High	High	High	High	High	High	High
FALSE	High	Master Protein	A0A0H2UMU7	Transcriptional regulator, GntR family OS=Streptococcus pneumoniae serotype 4 (strain ATCC BAA-334 / TIGR4) OX=170187 GN=SP_0058 PE=4 SV=1	0	123.839	59	21	206	21	1	238	27.9	6.44	537.06	21	0	0.498	0.0140484	-1.00578	66.5	133.5	41.17	20.25	High	High	High	High	High	High	High	High	High	High	High	High	High	High	High	High	High	High
FALSE	High	Master Protein	Q97NF1	Glycerol-3-phosphate dehydrogenase [NAD(P)+] OS=Streptococcus pneumoniae serotype 4 (strain ATCC BAA-334 / TIGR4) OX=170187 GN=gpsA PE=1 SV=1	0	121.769	64	15	176	15	1	338	36.8	5.48	684.71	15	0	0.669	0.00768986	-0.579922	80.2	119.8	13.84	34.4	High	High	High	High	High	High	High	High	High	High	High	High	High	High	High	High	High	High
FALSE	High	Master Protein	A0A0H2UR71	Putative phosphatase OS=Streptococcus pneumoniae serotype 4 (strain ATCC BAA-334 / TIGR4) OX=170187 GN=SP_1733 PE=4 SV=1	0	121.498	53	12	172	12	1	246	27.1	4.58	615.65	12	0	0.433	0.00039895	-1.20756	60.4	139.6	27.3	17.91	High	High	High	High	High	High	High	High	High	High	High	High	High	High	High	High	High	High
FALSE	High	Master Protein	Q97RC8	Xaa-Pro dipeptidyl-peptidase OS=Streptococcus pneumoniae serotype 4 (strain ATCC BAA-334 / TIGR4) OX=170187 GN=pepX PE=3 SV=1	0	121.436	40	31	277	31	1	757	86.8	5.53	670.67	31	0	0.717	0.0126235	-0.479955	83.5	116.5	17.38	19.91	High	High	High	High	High	High	High	High	High	High	High	High	High	High	High	High	High	High
FALSE	High	Master Protein	A0A0H2URQ4	Endopeptidase La OS=Streptococcus pneumoniae serotype 4 (strain ATCC BAA-334 / TIGR4) OX=170187 GN=SP_1967 PE=3 SV=1	0	118.94	48	18	186	18	1	345	37.5	5.45	661.75	18	0	2.018	0.0400593	1.01293	133.7	66.3	56.43	17.46	High	High	High	High	High	High	High	High	High	High	High	High	High	High	High	High	High	High
FALSE	High	Master Protein	P66040	6,7-dimethyl-8-ribityllumazine synthase OS=Streptococcus pneumoniae serotype 4 (strain ATCC BAA-334 / TIGR4) OX=170187 GN=ribH PE=3 SV=1	0	118.092	92	13	238	13	1	155	16.7	5.58	972.38	13	0	0.307	0.0336795	-1.70369	47	153	91.56	9.87	High	High	High	High	High	High	High	High	High	High	High	High	High	High	High	High	High	High
FALSE	High	Master Protein	P51595	GTP cyclohydrolase 1 OS=Streptococcus pneumoniae serotype 4 (strain ATCC BAA-334 / TIGR4) OX=170187 GN=folE PE=3 SV=2	0	118.032	66	13	250	13	1	184	20.7	5.82	796.27	13	0	0.713	0.00194109	-0.488026	83.2	116.8	13.21	19.69	High	High	High	High	High	High	High	High	High	High	High	High	High	High	High	High	High	High
FALSE	High	Master Protein	Q97PX2	Pyridoxal 5'-phosphate synthase subunit PdxS OS=Streptococcus pneumoniae serotype 4 (strain ATCC BAA-334 / TIGR4) OX=170187 GN=pdxS PE=3 SV=1	0	117.671	47	18	241	18	1	291	31.7	5.34	695.66	18	0	0.511	0.00168608	-0.968605	67.6	132.4	13.85	36.86	High	High	High	High	High	High	High	High	High	High	High	High	High	High	High	High	High	High
FALSE	High	Master Protein	A0A0H2UQQ3	Peptidoglycan N-acetylglucosamine deacetylase A OS=Streptococcus pneumoniae serotype 4 (strain ATCC BAA-334 / TIGR4) OX=170187 GN=pgdA PE=4 SV=1	0	114.338	44	19	150	19	1	463	52.7	5.59	360.66	19	0	2.987	0.00111691	1.5787	149.8	50.2	32.81	18.12	High	High	High	High	High	High	High	High	High	High	High	High	High	High	High	High	High	High
FALSE	High	Master Protein	Q97S25	Cysteine--tRNA ligase OS=Streptococcus pneumoniae serotype 4 (strain ATCC BAA-334 / TIGR4) OX=170187 GN=cysS PE=3 SV=1	0	113.314	54	22	174	22	1	447	51	5.33	448.59	22	0	0.51	0.014192	-0.971431	67.6	132.4	30.24	17.72	High	High	High	High	High	High	High	High	High	High	High	High	High	High	High	High	High	High
FALSE	High	Master Protein	Q97SJ8	UPF0371 protein SP_0341 OS=Streptococcus pneumoniae serotype 4 (strain ATCC BAA-334 / TIGR4) OX=170187 GN=SP_0341 PE=3 SV=1	0	112.917	42	21	185	21	1	494	55	5.76	496.78	21	0	0.402	0.0122811	-1.31473	57.4	142.6	44.65	21.02	High	High	High	High	High	High	High	High	High	High	High	High	High	High	High	High	High	High
FALSE	High	Master Protein	Q97PS8	UDP-N-acetylmuramate--L-alanine ligase OS=Streptococcus pneumoniae serotype 4 (strain ATCC BAA-334 / TIGR4) OX=170187 GN=murC PE=3 SV=1	0	112.83	48	17	175	17	1	444	49.9	5.77	522.76	17	0	0.617	0.0265868	-0.696658	76.3	123.7	42.94	12.93	High	High	High	High	High	High	High	High	High	High	High	High	High	High	High	High	High	High
FALSE	High	Master Protein	A0A0H2UMW6	Putative phosphoribosylformylglycinamidine synthase OS=Streptococcus pneumoniae serotype 4 (strain ATCC BAA-334 / TIGR4) OX=170187 GN=SP_0045 PE=4 SV=1	0	112.279	21	23	96	23	1	1241	135.5	5.07	264.33	23	0	0.106	5.03311e-05	-3.23786	19.2	180.8	48.13	13.54	High	Peak Found	Peak Found	Peak Found	Peak Found	Peak Found	Peak Found	Peak Found	Peak Found	High	High	High	High	High	High	High	High	High
FALSE	High	Master Protein	A0A0H2UR28	Putative N-acetylneuraminate lyase OS=Streptococcus pneumoniae serotype 4 (strain ATCC BAA-334 / TIGR4) OX=170187 GN=SP_1676 PE=3 SV=1	0	112.173	71	15	129	15	1	305	33.4	5.2	426.54	15	0	0.404	0.00529076	-1.30757	57.5	142.5	15.3	73.03	High	High	High	High	High	High	High	High	High	High	High	High	High	High	High	High	High	High
FALSE	High	Master Protein	A0A0H2UN49	Peptidase M24 family protein OS=Streptococcus pneumoniae serotype 4 (strain ATCC BAA-334 / TIGR4) OX=170187 GN=SP_0187 PE=3 SV=1	0	108.609	45	16	171	16	1	353	39.3	5.02	542.05	16	0	0.653	0.0279036	-0.614845	79	121	33.93	16.09	High	High	High	High	High	High	High	High	High	High	High	High	High	High	High	High	High	High
FALSE	High	Master Protein	A0A0H2URX1	DD-transpeptidase OS=Streptococcus pneumoniae serotype 4 (strain ATCC BAA-334 / TIGR4) OX=170187 GN=pbp1B PE=4 SV=1	0	107.472	35	22	118	22	1	821	89.5	8.43	346.2	22	0	1.626	0.0105882	0.701327	123.8	76.2	24.63	43.19	High	High	High	High	High	High	High	High	High	High	High	High	High	High	Peak Found	High	High	High
FALSE	High	Master Protein	A0A0H2UQQ7	Bacterocin transport accessory protein OS=Streptococcus pneumoniae serotype 4 (strain ATCC BAA-334 / TIGR4) OX=170187 GN=bta PE=4 SV=1	0	105.942	81	11	196	11	1	115	12.9	5.92	819.41	11	0	0.61	0.0254847	-0.713119	75.8	124.2	29.07	27.61	High	High	High	High	High	High	High	High	High	High	High	High	High	High	High	High	High	High
FALSE	High	Master Protein	A0A0H2US50	Choline binding protein A OS=Streptococcus pneumoniae serotype 4 (strain ATCC BAA-334 / TIGR4) OX=170187 GN=cbpA PE=1 SV=1	0	105.273	17	15	301	13	1	693	77.7	5.81	652.41	15	0	2.384	0.0160734	1.25338	140.9	59.1	65.35	20.08	High	High	High	High	High	High	High	High	High	High	High	High	High	High	High	High	High	High
FALSE	High	Master Protein	A0A0H2UR65	PTS system IIABC components OS=Streptococcus pneumoniae serotype 4 (strain ATCC BAA-334 / TIGR4) OX=170187 GN=SP_1722 PE=4 SV=1	0	102.726	25	16	121	16	1	627	65.6	5.52	327.66	16	0	1.762	0.00175004	0.817214	127.6	72.4	28.29	33.21	High	High	High	High	High	High	High	High	High	High	High	High	High	High	High	High	High	High
FALSE	High	Master Protein	Q97R83	Uridylate kinase OS=Streptococcus pneumoniae serotype 4 (strain ATCC BAA-334 / TIGR4) OX=170187 GN=pyrH PE=1 SV=1	0	102.464	68	15	144	15	1	247	26.7	5.52	459.7	15	0	0.847	0.0491568	-0.239566	91.7	108.3	32.51	30.82	High	High	High	High	High	High	High	High	High	High	High	High	High	High	High	High	High	High
FALSE	High	Master Protein	Q97Q18	HPr kinase/phosphorylase OS=Streptococcus pneumoniae serotype 4 (strain ATCC BAA-334 / TIGR4) OX=170187 GN=hprK PE=3 SV=1	0	102.16	68	21	180	21	1	312	34.8	5.39	460.31	21	0	0.732	0.00247901	-0.450084	84.5	115.5	8.93	14.83	High	High	High	High	High	High	High	High	High	High	High	High	High	High	High	High	High	High
FALSE	High	Master Protein	A0A0H2UPW1	Ribonuclease R OS=Streptococcus pneumoniae serotype 4 (strain ATCC BAA-334 / TIGR4) OX=170187 GN=rnr PE=3 SV=1	0	102.068	30	24	172	24	1	784	89.2	7.44	362.98	24	0	1.682	0.0450619	0.750178	125.4	74.6	20.78	44.54	High	High	High	High	High	High	High	High	High	High	High	High	High	High	High	High	High	High
FALSE	High	Master Protein	Q97T99	Bifunctional purine biosynthesis protein PurH OS=Streptococcus pneumoniae serotype 4 (strain ATCC BAA-334 / TIGR4) OX=170187 GN=purH PE=3 SV=1	0	101.757	43	21	125	21	1	515	56.3	5.15	369.63	21	0	0.064	1.01609e-05	-3.96578	12	188	40.58	8.8	High	High	High	Peak Found	High	Peak Found	Peak Found	Peak Found	Peak Found	High	High	High	High	High	High	High	High	High
FALSE	High	Master Protein	Q97NC9	Histidine--tRNA ligase OS=Streptococcus pneumoniae serotype 4 (strain ATCC BAA-334 / TIGR4) OX=170187 GN=hisS PE=3 SV=1	0	101.144	45	18	247	18	1	429	48.6	5.29	654.51	18	0	0.652	0.046864	-0.617056	78.9	121.1	38.67	22.09	High	High	High	High	High	High	High	High	High	High	High	High	High	High	High	High	High	High
FALSE	High	Master Protein	A0A0H2UQW0	Non-heme iron-containing ferritin OS=Streptococcus pneumoniae serotype 4 (strain ATCC BAA-334 / TIGR4) OX=170187 GN=SP_1572 PE=3 SV=1	0	101.072	47	8	235	8	1	178	20	4.74	1036.26	8	0	0.733	0.0479984	-0.448115	84.6	115.4	27.54	32.49	High	High	High	High	High	High	High	High	High	High	High	High	High	High	High	High	High	High
FALSE	High	Master Protein	P66112	50S ribosomal protein L20 OS=Streptococcus pneumoniae serotype 4 (strain ATCC BAA-334 / TIGR4) OX=170187 GN=rplT PE=3 SV=1	0	100.178	55	8	175	8	1	119	13.7	10.83	625.61	8	0	1.934	0.0126235	0.951588	131.8	68.2	13.89	38.18	High	High	High	High	High	High	High	High	High	High	High	High	High	High	High	High	High	High
FALSE	High	Master Protein	P0A4A7	30S ribosomal protein S12 OS=Streptococcus pneumoniae serotype 4 (strain ATCC BAA-334 / TIGR4) OX=170187 GN=rpsL PE=3 SV=1	0	99.566	64	14	222	14	1	137	15.1	11.53	562.3	14	0	1.364	0.0416021	0.447844	115.4	84.6	24.68	14.91	High	High	High	High	High	High	High	High	High	High	High	High	High	High	High	High	High	High
FALSE	High	Master Protein	A0A0H2UN25	Sugar isomerase domain protein AgaS OS=Streptococcus pneumoniae serotype 4 (strain ATCC BAA-334 / TIGR4) OX=170187 GN=agaS PE=1 SV=1	0	98.156	45	16	74	16	1	388	43.1	5.02	212.16	16	0	0.098	0.000607986	-3.35107	17.9	182.1	47.93	106.39	Peak Found	High	High	Peak Found	Peak Found	Peak Found	Peak Found	Peak Found	Not Found	High	High	High	High	High	High	High	High	High
FALSE	High	Master Protein	Q97ST4	UPF0210 protein SP_0239 OS=Streptococcus pneumoniae serotype 4 (strain ATCC BAA-334 / TIGR4) OX=170187 GN=SP_0239 PE=1 SV=1	0	97.166	42	15	93	15	1	445	46.3	4.94	324.25	15	0	0.572	0.0164617	-0.805913	72.8	127.2	48.48	9.57	High	High	High	High	High	High	High	High	High	High	High	High	High	High	High	High	High	High
FALSE	High	Master Protein	A0A0H2UPG6	Cell division ATP-binding protein FtsE OS=Streptococcus pneumoniae serotype 4 (strain ATCC BAA-334 / TIGR4) OX=170187 GN=ftsE PE=3 SV=1	0	94.813	67	16	190	16	1	230	25.8	9.58	580.19	16	0	1.781	0.0318716	0.832688	128.1	71.9	27.84	24.42	High	High	High	High	High	High	High	High	High	High	High	High	High	High	High	High	High	High
FALSE	High	Master Protein	A0A0H2URP7	Cmp-binding-factor 1 OS=Streptococcus pneumoniae serotype 4 (strain ATCC BAA-334 / TIGR4) OX=170187 GN=cbf1 PE=4 SV=1	0	94.55	65	17	140	17	1	308	35.2	6.06	440.98	17	0	0.786	0.0222355	-0.347399	88	112	24.45	15.29	High	High	High	High	High	High	High	High	High	High	High	High	High	High	High	High	High	High
FALSE	High	Master Protein	A0A0H2UP38	Nitroreductase family protein OS=Streptococcus pneumoniae serotype 4 (strain ATCC BAA-334 / TIGR4) OX=170187 GN=SP_0622 PE=1 SV=1	0	92.013	62	12	103	12	1	201	22.7	6.81	415.77	12	0	0.76	0.0137252	-0.395929	86.3	113.7	20.13	6.74	High	High	High	High	High	High	High	High	High	High	High	High	High	High	High	High	High	High
FALSE	High	Master Protein	Q9S400	3-phosphoshikimate 1-carboxyvinyltransferase OS=Streptococcus pneumoniae serotype 4 (strain ATCC BAA-334 / TIGR4) OX=170187 GN=aroA PE=1 SV=2	0	91.455	45	17	155	17	1	427	45.7	6.18	476.24	17	0	0.478	0.00833714	-1.06492	64.7	135.3	34.46	14.03	High	High	High	High	High	High	High	High	High	High	High	High	High	High	High	High	High	High
FALSE	High	Master Protein	A0A0H2UN02	Aminotransferase OS=Streptococcus pneumoniae serotype 4 (strain ATCC BAA-334 / TIGR4) OX=170187 GN=araT PE=3 SV=1	0	90.186	39	18	134	18	1	389	43.2	5.25	360.02	18	0	2.345	0.00734062	1.22959	140.2	59.8	41.08	42.19	High	High	High	High	High	High	High	High	High	High	High	High	High	High	High	High	High	High
FALSE	High	Master Protein	A0A0H2UPY0	Adhesion lipoprotein OS=Streptococcus pneumoniae serotype 4 (strain ATCC BAA-334 / TIGR4) OX=170187 GN=lmb PE=3 SV=1	0	90.097	60	14	126	14	1	305	33.9	5.36	418.02	14	0	1.538	0.00776651	0.621056	121.2	78.8	39.74	11.95	High	High	High	High	High	High	High	High	High	High	High	High	High	High	High	High	High	High
FALSE	High	Master Protein	A0A0H2UP34	Glucokinase OS=Streptococcus pneumoniae serotype 4 (strain ATCC BAA-334 / TIGR4) OX=170187 GN=gki PE=3 SV=1	0	90.084	56	15	150	15	1	320	33.5	5.02	471.33	15	0	0.6	0.0107028	-0.736966	75	125	34.69	13.43	High	High	High	High	High	High	High	High	High	High	High	High	High	High	High	High	High	High
FALSE	High	Master Protein	A0A0H2US28	PHB domain-containing protein OS=Streptococcus pneumoniae serotype 4 (strain ATCC BAA-334 / TIGR4) OX=170187 GN=SP_2132 PE=4 SV=1	0	89.208	49	14	141	14	1	335	36.3	5.06	441.81	14	0	3.385	0.0265868	1.75916	154.4	45.6	46.3	32.76	High	High	High	High	High	High	High	High	High	High	High	High	High	High	High	High	High	High
FALSE	High	Master Protein	A0A0H2UNC7	Uncharacterized protein OS=Streptococcus pneumoniae serotype 4 (strain ATCC BAA-334 / TIGR4) OX=170187 GN=SP_0191 PE=1 SV=1	0	88.501	70	14	108	14	1	189	21	7.33	335.67	14	0	3.045	0.0171585	1.60644	150.6	49.4	9.32	68.9	High	High	High	High	High	High	High	High	High	High	High	High	High	High	High	High	High	High
FALSE	High	Master Protein	A0A0H2UQC5	ABC transporter, ATP-binding protein OS=Streptococcus pneumoniae serotype 4 (strain ATCC BAA-334 / TIGR4) OX=170187 GN=SP_1282 PE=4 SV=1	0	87.627	33	16	126	16	1	519	59.5	7.31	337.8	16	0	0.361	0.00777723	-1.46993	53	147	56.92	58.68	High	High	High	High	High	High	High	High	High	High	High	High	High	High	High	High	High	High
FALSE	High	Master Protein	P63742	Glycerol kinase OS=Streptococcus pneumoniae serotype 4 (strain ATCC BAA-334 / TIGR4) OX=170187 GN=glpK PE=3 SV=1	0	87.186	32	16	90	16	1	502	55.8	5.11	245	16	0	0.117	0.000646996	-3.09542	20.9	179.1	70.06	85.71	High	High	High	Peak Found	Peak Found	Peak Found	Peak Found	Peak Found	Peak Found	High	High	High	High	High	High	High	High	High
FALSE	High	Master Protein	P0A2Z4	ATP synthase subunit delta OS=Streptococcus pneumoniae serotype 4 (strain ATCC BAA-334 / TIGR4) OX=170187 GN=atpH PE=3 SV=1	0	86.887	72	14	130	14	1	178	20.5	8.06	342.08	14	0	2.301	0.0279695	1.20226	139.4	60.6	51.15	12.86	High	High	High	High	High	High	High	High	High	High	High	High	High	High	High	High	High	High
FALSE	High	Master Protein	A0A0H2UR67	Proline dipeptidase OS=Streptococcus pneumoniae serotype 4 (strain ATCC BAA-334 / TIGR4) OX=170187 GN=pepQ PE=1 SV=1	0	83.806	39	14	168	14	1	360	40.2	4.91	473.08	14	0	0.686	0.0314794	-0.54372	81.4	118.6	36.41	8.19	High	High	High	High	High	High	High	High	High	High	High	High	High	High	High	High	High	High
FALSE	High	Master Protein	A0A0H2US81	Cell shape-determining protein MreC OS=Streptococcus pneumoniae serotype 4 (strain ATCC BAA-334 / TIGR4) OX=170187 GN=mreC PE=3 SV=1	0	83.348	72	15	132	15	1	272	29.7	6.24	351.81	15	0	1.681	0.0369967	0.74932	125.4	74.6	37.35	18.84	High	High	High	High	High	High	High	High	High	High	High	High	High	High	High	High	High	High
FALSE	High	Master Protein	A0A0H2UN48	Riboflavin synthase, alpha subunit OS=Streptococcus pneumoniae serotype 4 (strain ATCC BAA-334 / TIGR4) OX=170187 GN=ribE PE=4 SV=1	0	81.815	56	12	107	12	1	211	23.2	8.02	322.25	12	0	0.106	0.0102406	-3.23786	19.1	180.9	103.78	36.63	Peak Found	Peak Found	High	High	High	High	High	High	High	High	High	High	High	High	High	High	High	High
FALSE	High	Master Protein	Q97RS6	Hydroxyethylthiazole kinase 1 OS=Streptococcus pneumoniae serotype 4 (strain ATCC BAA-334 / TIGR4) OX=170187 GN=thiM1 PE=3 SV=1	0	81.77	48	12	154	12	1	260	27.6	5.15	613.42	12	0	0.687	0.0343193	-0.541618	81.4	118.6	16.29	30.22	High	High	High	High	High	High	High	High	High	High	High	High	High	High	High	High	High	High
FALSE	High	Master Protein	Q97Q68	Adapter protein MecA OS=Streptococcus pneumoniae serotype 4 (strain ATCC BAA-334 / TIGR4) OX=170187 GN=mecA PE=1 SV=1	0	80.825	50	10	120	10	1	245	28.4	4.4	430.77	10	0	2.09	0.00111691	1.0635	135.3	64.7	16.44	32.79	High	High	High	High	High	High	High	High	High	High	High	High	High	High	High	High	High	High
FALSE	High	Master Protein	A0A0H2UR55	ABC transporter, ATP-binding protein OS=Streptococcus pneumoniae serotype 4 (strain ATCC BAA-334 / TIGR4) OX=170187 GN=SP_1715 PE=4 SV=1	0	79.553	31	14	149	14	1	492	55.1	7.58	442.27	14	0	2.146	0.0311304	1.10165	136.4	63.6	52.42	37.83	High	High	High	High	High	High	High	High	High	High	High	High	High	High	High	High	High	High
FALSE	High	Master Protein	A0A0H2US14	Putative transcriptional regulator OS=Streptococcus pneumoniae serotype 4 (strain ATCC BAA-334 / TIGR4) OX=170187 GN=SP_1942 PE=3 SV=1	0	77.996	42	14	125	14	1	338	37.5	5.2	352.59	14	0	1.939	0.00499602	0.955313	131.9	68.1	22.18	27.85	High	High	High	High	High	High	High	High	High	High	High	High	High	High	High	High	High	High
FALSE	High	Master Protein	Q97NZ6	Galactokinase OS=Streptococcus pneumoniae serotype 4 (strain ATCC BAA-334 / TIGR4) OX=170187 GN=galK PE=3 SV=1	0	76.561	42	13	49	13	1	392	43.6	5.08	163.14	13	0	0.298	0.0382136	-1.74662	45.9	154.1	68.29	114.14	Peak Found	Peak Found	Peak Found	Peak Found	Peak Found	Peak Found	Peak Found	Peak Found	Peak Found	High	High	High	High	High	High	High	High	High
FALSE	High	Master Protein	A0A0H2UP75	Phosphomethylpyrimidine kinase OS=Streptococcus pneumoniae serotype 4 (strain ATCC BAA-334 / TIGR4) OX=170187 GN=thiD PE=3 SV=1	0	75.353	55	11	78	11	1	263	28.3	6.43	245.49	11	0	0.373	0.00878091	-1.42275	54.3	145.7	38.09	32.59	High	High	High	High	Peak Found	Peak Found	High	Peak Found	High	High	High	High	High	High	High	High	High	High
FALSE	High	Master Protein	A0A0H2URQ6	Alpha-galactosidase OS=Streptococcus pneumoniae serotype 4 (strain ATCC BAA-334 / TIGR4) OX=170187 GN=aga PE=1 SV=1	0	74.805	33	16	33	16	1	720	81.7	5.26	98.03	16	0	0.355	0.0137252	-1.49411	52.4	147.6	41.94	117.15	High	High	Peak Found	Peak Found	Peak Found	Peak Found	Peak Found	Peak Found	Peak Found	Peak Found	High	Peak Found	High	High	High	Peak Found	Peak Found	Peak Found
FALSE	High	Master Protein	P0A398	D-alanine--D-alanyl carrier protein ligase OS=Streptococcus pneumoniae serotype 4 (strain ATCC BAA-334 / TIGR4) OX=170187 GN=dltA PE=3 SV=1	0	74.782	37	14	99	14	1	516	57.4	4.92	266.36	14	0	0.771	0.0425282	-0.375197	87.1	112.9	25.67	10.94	High	High	High	High	High	High	High	High	High	High	High	High	High	High	High	High	High	High
FALSE	High	Master Protein	A0A0H2UPE3	Purine nucleoside phosphorylase OS=Streptococcus pneumoniae serotype 4 (strain ATCC BAA-334 / TIGR4) OX=170187 GN=SP_0831 PE=3 SV=1	0	73.548	42	12	146	12	1	269	28.9	5.24	403.23	12	0	0.531	0.00257189	-0.913216	69.4	130.6	30.66	21	High	High	High	High	High	High	High	High	High	High	High	High	High	High	High	High	High	High
FALSE	High	Master Protein	Q2MGI2	Peptide chain release factor 2 OS=Streptococcus pneumoniae serotype 4 (strain ATCC BAA-334 / TIGR4) OX=170187 GN=prfB PE=3 SV=1	0	73.494	41	15	137	15	1	364	41.3	4.89	342.73	15	0	0.626	0.0420198	-0.675765	77	123	31.04	11.71	High	High	High	High	High	High	High	High	High	High	High	High	High	High	High	High	High	High
FALSE	High	Master Protein	A0A0H2URU6	Transcription termination/antitermination protein NusG OS=Streptococcus pneumoniae serotype 4 (strain ATCC BAA-334 / TIGR4) OX=170187 GN=nusG PE=3 SV=1	0	72.139	57	11	175	11	1	178	20.3	4.78	542.71	11	0	0.797	0.0179804	-0.327348	88.7	111.3	8.07	13.1	High	High	High	High	High	High	High	High	High	High	High	High	High	High	High	High	High	High
FALSE	High	Master Protein	A0A0H2UQB3	Ribulose-5-phosphate reductase OS=Streptococcus pneumoniae serotype 4 (strain ATCC BAA-334 / TIGR4) OX=170187 GN=tarJ PE=3 SV=1	0	71.823	41	14	83	14	1	340	38.7	5.83	174.81	14	0	0.408	0.0490777	-1.29336	57.9	142.1	57.62	20.56	High	High	High	High	High	High	High	High	High	High	High	High	High	High	High	High	High	High
FALSE	High	Master Protein	A0A0H2UPD2	Putative 4-methyl-5(B-hydroxyethyl)-thiazole monophosphate biosynthesis protein OS=Streptococcus pneumoniae serotype 4 (strain ATCC BAA-334 / TIGR4) OX=170187 GN=SP_0804 PE=4 SV=1	0	71.723	77	9	63	9	1	184	20.2	4.78	278.45	9	0	0.33	0.0126235	-1.59946	49.6	150.4	64.64	46.26	High	High	High	High	High	Peak Found	High	Peak Found	High	High	High	High	High	High	High	High	High	High
FALSE	High	Master Protein	A0A0H2UMU8	PTS system, IIB component OS=Streptococcus pneumoniae serotype 4 (strain ATCC BAA-334 / TIGR4) OX=170187 GN=SP_0061 PE=4 SV=1	0	70.956	69	8	64	8	1	158	17.2	8.13	196.19	8	0	0.148	0.00740293	-2.75633	25.8	174.2	56.88	112.49	High	High	High	Peak Found	High	Peak Found	Not Found	Not Found	Not Found	High	High	High	High	High	High	High	High	High
FALSE	High	Master Protein	A0A0H2UQ67	Glycogen biosynthesis protein GlgD OS=Streptococcus pneumoniae serotype 4 (strain ATCC BAA-334 / TIGR4) OX=170187 GN=glgD PE=4 SV=1	0	69.72	45	14	58	14	1	379	42.6	6.84	162.72	14	0	0.178	0.00777723	-2.49005	30.2	169.8	72.47	63.35	High	High	High	High	High	Peak Found	High	Peak Found	High	High	High	High	High	High	High	High	High	High
FALSE	High	Master Protein	P0A475	50S ribosomal protein L16 OS=Streptococcus pneumoniae serotype 4 (strain ATCC BAA-334 / TIGR4) OX=170187 GN=rplP PE=1 SV=1	0	68.574	44	7	120	7	1	137	15.4	10.65	431.72	7	0	1.428	0.0022258	0.513996	117.6	82.4	9.87	17.44	High	High	High	High	High	High	High	High	High	High	High	High	High	High	High	High	High	High
FALSE	High	Master Protein	P67186	Probable transcriptional regulatory protein SP_1922 OS=Streptococcus pneumoniae serotype 4 (strain ATCC BAA-334 / TIGR4) OX=170187 GN=SP_1922 PE=3 SV=1	0	67.8	47	11	153	11	1	238	25.8	4.63	449.54	11	0	0.703	0.028885	-0.508403	82.6	117.4	25.47	6.7	High	High	High	High	High	High	High	High	High	High	High	High	High	High	High	High	High	High
FALSE	High	Master Protein	P35597	Probable cation-transporting ATPase exp7 OS=Streptococcus pneumoniae serotype 4 (strain ATCC BAA-334 / TIGR4) OX=170187 GN=exp7 PE=3 SV=2	0	66.221	17	13	75	13	1	778	85.5	5.95	233.71	13	0	1.668	0.0265507	0.738119	125	75	40.09	33.63	High	High	High	High	High	High	High	High	High	High	High	High	High	High	Peak Found	High	High	High
FALSE	High	Master Protein	A0A0H2URM6	Alcohol dehydrogenase, zinc-containing OS=Streptococcus pneumoniae serotype 4 (strain ATCC BAA-334 / TIGR4) OX=170187 GN=SP_1855 PE=3 SV=1	0	65.947	39	10	57	10	1	345	36.8	5.97	171.43	10	0	0.523	0.0155923	-0.935117	68.7	131.3	39.24	20.01	High	High	High	High	High	High	High	High	Peak Found	High	High	High	High	High	High	High	High	High
FALSE	High	Master Protein	P65536	Nucleoside diphosphate kinase OS=Streptococcus pneumoniae serotype 4 (strain ATCC BAA-334 / TIGR4) OX=170187 GN=ndk PE=3 SV=1	0	63.711	89	10	82	10	1	137	15.4	5.17	258.94	10	0	0.65	0.0107008	-0.621488	78.8	121.2	29.54	11.83	High	High	High	High	High	High	High	High	High	High	High	High	High	High	High	High	High	High
FALSE	High	Master Protein	P66444	30S ribosomal protein S16 OS=Streptococcus pneumoniae serotype 4 (strain ATCC BAA-334 / TIGR4) OX=170187 GN=rpsP PE=1 SV=1	0	63.584	69	6	123	6	1	90	10.2	10.27	525.75	6	0	1.23	0.0343193	0.298658	110.3	89.7	27.69	13.02	High	High	High	High	High	High	High	High	High	High	High	High	High	High	High	High	High	High
FALSE	High	Master Protein	Q97SJ6	Capsular polysaccharide biosynthesis protein CpsC OS=Streptococcus pneumoniae serotype 4 (strain ATCC BAA-334 / TIGR4) OX=170187 GN=cpsC PE=3 SV=1	0	63.456	23	8	144	8	1	230	25.4	9.04	423.14	8	0	2.113	0.046864	1.07929	135.8	64.2	57.74	16.28	High	High	High	High	High	High	High	High	High	High	High	High	High	High	High	High	High	High
FALSE	High	Master Protein	A0A0H2UPG4	Branched-chain-amino-acid aminotransferase OS=Streptococcus pneumoniae serotype 4 (strain ATCC BAA-334 / TIGR4) OX=170187 GN=ilvE PE=3 SV=1	0	63.279	42	10	103	10	1	340	37.5	5.1	304.85	10	0	0.387	0.0371105	-1.36959	55.8	144.2	60.03	14.41	High	High	High	High	High	High	High	High	High	High	High	High	High	High	High	High	High	High
FALSE	High	Master Protein	A0A0H2URC3	UDP-N-acetylmuramoyl-tripeptide--D-alanyl-D-alanine ligase OS=Streptococcus pneumoniae serotype 4 (strain ATCC BAA-334 / TIGR4) OX=170187 GN=murF PE=3 SV=1	0	62.744	27	12	50	12	1	457	50.4	4.94	134.59	12	0	1.74	0.0382136	0.799087	127	73	37.43	18.9	High	High	High	High	High	High	High	High	High	High	High	High	High	High	High	High	High	High
FALSE	High	Master Protein	Q97Q56	3-dehydroquinate synthase OS=Streptococcus pneumoniae serotype 4 (strain ATCC BAA-334 / TIGR4) OX=170187 GN=aroB PE=3 SV=1	0	61.869	45	11	68	11	1	355	38.9	5.54	209.33	11	0	0.603	0.00168608	-0.72977	75.2	124.8	22.35	16.43	High	High	High	High	High	High	High	High	High	High	High	High	High	High	High	High	High	High
FALSE	High	Master Protein	A0A0H2UP67	Aminopyrimidine aminohydrolase OS=Streptococcus pneumoniae serotype 4 (strain ATCC BAA-334 / TIGR4) OX=170187 GN=SP_0716 PE=1 SV=1	0	60.922	47	10	98	10	1	222	25.6	4.92	342.09	10	0	0.315	0.00039895	-1.66658	47.9	152.1	38.9	24.73	High	High	High	High	High	High	High	High	High	High	High	High	High	High	High	High	High	High
FALSE	High	Master Protein	P63895	4-hydroxy-tetrahydrodipicolinate reductase OS=Streptococcus pneumoniae serotype 4 (strain ATCC BAA-334 / TIGR4) OX=170187 GN=dapB PE=1 SV=1	0	60.13	45	8	77	8	1	255	27.8	4.86	236.84	8	0	0.714	0.00777723	-0.486004	83.3	116.7	17.24	8.64	High	High	High	High	High	High	High	High	High	High	High	High	High	High	High	High	High	High
FALSE	High	Master Protein	Q97QL0	Galactose-6-phosphate isomerase subunit LacA OS=Streptococcus pneumoniae serotype 4 (strain ATCC BAA-334 / TIGR4) OX=170187 GN=lacA PE=3 SV=1	0	59.43	36	7	70	7	1	141	15.2	5.55	225.73	7	0	0.302	0.0126235	-1.72738	46.4	153.6	15.95	117.67	High	High	High	High	High	High	High	High	Peak Found	High	High	High	High	High	High	High	High	High
FALSE	High	Master Protein	A0A0H2UNN8	Uncharacterized protein OS=Streptococcus pneumoniae serotype 4 (strain ATCC BAA-334 / TIGR4) OX=170187 GN=SP_0442 PE=3 SV=1	0	58.879	69	7	100	7	1	121	12.9	4.97	364.5	7	0	1.3	0.0442147	0.378512	113	87	50.26	23.23	High	High	High	High	High	High	High	High	High	High	High	High	High	High	High	High	High	High
FALSE	High	Master Protein	P0CB77	Cell division protein SepF OS=Streptococcus pneumoniae serotype 4 (strain ATCC BAA-334 / TIGR4) OX=170187 GN=sepF PE=1 SV=1	0	57.665	56	8	63	8	1	179	20.6	4.93	181	8	0	1.648	0.00776651	0.720716	124.5	75.5	27.08	26.06	High	High	High	High	High	High	High	High	High	High	High	High	High	High	High	High	High	High
FALSE	High	Master Protein	P05382	Dihydropteroate synthase OS=Streptococcus pneumoniae serotype 4 (strain ATCC BAA-334 / TIGR4) OX=170187 GN=sulA PE=1 SV=2	0	57.225	24	10	99	10	1	314	34.4	5.26	283.71	10	0	0.547	0.0200272	-0.870387	70.8	129.2	46.18	12.21	High	High	High	High	High	High	High	High	High	High	High	High	High	High	High	High	High	High
FALSE	High	Master Protein	Q97QL1	Galactose-6-phosphate isomerase subunit LacB OS=Streptococcus pneumoniae serotype 4 (strain ATCC BAA-334 / TIGR4) OX=170187 GN=lacB PE=3 SV=1	0	56.645	44	9	86	9	1	171	18.9	5.76	228.56	9	0	0.181	0.0105882	-2.46594	30.6	169.4	49.48	120.55	High	High	High	High	High	High	High	High	High	High	High	High	High	High	High	Peak Found	High	Peak Found
FALSE	High	Master Protein	A0A0H2UQI8	Cof family protein OS=Streptococcus pneumoniae serotype 4 (strain ATCC BAA-334 / TIGR4) OX=170187 GN=SP_1291 PE=4 SV=1	0	56.579	38	10	96	10	1	268	29.7	4.98	304.44	10	0	0.594	0.012896	-0.751465	74.5	125.5	32.62	14.43	High	High	High	High	High	High	High	High	High	High	High	High	High	High	High	High	High	High
FALSE	High	Master Protein	Q97NE7	N-acetyldiaminopimelate deacetylase OS=Streptococcus pneumoniae serotype 4 (strain ATCC BAA-334 / TIGR4) OX=170187 GN=SP_2096 PE=3 SV=1	0	56.528	38	11	50	11	1	376	41.6	5.1	158.48	11	0	0.604	0.0265507	-0.72738	75.3	124.7	49.65	22.19	High	High	High	High	Peak Found	High	High	Peak Found	High	High	High	High	High	High	High	High	High	High
FALSE	High	Master Protein	A0A0H2UNG1	THUMP domain-containing protein OS=Streptococcus pneumoniae serotype 4 (strain ATCC BAA-334 / TIGR4) OX=170187 GN=SP_0373 PE=1 SV=1	0	56.287	37	14	85	14	1	385	43.2	9.01	197.83	14	0	0.604	0.0274946	-0.72738	75.3	124.7	35.25	28.79	High	High	High	High	High	High	High	Peak Found	High	High	High	High	High	High	High	High	High	High
FALSE	High	Master Protein	A0A0H2XFG1	Ribonucleoside-diphosphate reductase, alpha subunit, truncation OS=Streptococcus pneumoniae serotype 4 (strain ATCC BAA-334 / TIGR4) OX=170187 GN=SP_0780 PE=4 SV=1	0	55.468	79	9	69	9	1	112	12.9	7.64	198.37	9	0	1.597	0.0140072	0.675364	123	77	25.28	32.67	High	High	High	High	High	High	High	High	High	High	High	High	High	High	High	High	High	High
FALSE	High	Master Protein	A0A0H2UPM4	Pyrimidine-nucleoside phosphorylase OS=Streptococcus pneumoniae serotype 4 (strain ATCC BAA-334 / TIGR4) OX=170187 GN=pyn PE=3 SV=1	0	55.023	26	12	56	12	1	425	46.1	5.14	142.13	12	0	0.731	0.00915524	-0.452057	84.4	115.6	18.65	7.13	High	High	High	High	High	High	Peak Found	Peak Found	Peak Found	High	High	High	High	High	High	High	High	High
FALSE	High	Master Protein	A0A0H2UQG0	Amidohydrolase family protein OS=Streptococcus pneumoniae serotype 4 (strain ATCC BAA-334 / TIGR4) OX=170187 GN=SP_1356 PE=4 SV=1	0	54.369	38	12	82	12	1	419	46.5	5.19	205.48	12	0	0.478	0.029345	-1.06492	64.7	135.3	44.79	20.66	High	High	High	High	High	High	High	High	High	High	High	High	High	High	High	High	High	High
FALSE	High	Master Protein	A0A0H2UPI5	HlyD_D23 domain-containing protein OS=Streptococcus pneumoniae serotype 4 (strain ATCC BAA-334 / TIGR4) OX=170187 GN=SP_0785 PE=3 SV=1	0	54.058	38	11	73	11	1	399	41.8	5.24	220.45	11	0	0.577	0.0318581	-0.793357	73.2	126.8	53.02	10.65	High	High	High	High	High	High	Peak Found	Peak Found	High	High	High	High	High	High	High	High	High	High
FALSE	High	Master Protein	A0A0H2UPF1	Mannose-6-phosphate isomerase OS=Streptococcus pneumoniae serotype 4 (strain ATCC BAA-334 / TIGR4) OX=170187 GN=manA PE=3 SV=1	0	53.677	28	8	64	8	1	314	35.2	4.87	210.29	8	0	0.538	0.0343193	-0.894322	70	130	42.12	13.98	High	High	High	High	High	High	Peak Found	High	Peak Found	High	High	High	High	High	High	High	High	High
FALSE	High	Master Protein	A0A0H2UNJ9	Enoyl-CoA hydratase/isomerase family protein OS=Streptococcus pneumoniae serotype 4 (strain ATCC BAA-334 / TIGR4) OX=170187 GN=SP_0415 PE=4 SV=1	0	53.346	39	12	36	12	1	261	28.7	6.16	95.71	12	0	0.041	0.00111691	-4.60823	7.9	192.1	61.32	62.03	High	High	High	Peak Found	Peak Found	Peak Found	Peak Found	Peak Found	Peak Found	High	High	High	Peak Found	High	High	High	High	High
FALSE	High	Master Protein	A0A0H2UNE3	Protein translocase subunit SecY OS=Streptococcus pneumoniae serotype 4 (strain ATCC BAA-334 / TIGR4) OX=170187 GN=secY PE=3 SV=1	0	53.28	21	12	137	12	1	436	47.3	9.69	274.02	12	0	1.67	0.0343193	0.739848	125.1	74.9	43.51	19.31	High	High	High	High	High	High	High	High	High	High	High	High	High	High	High	High	High	High
FALSE	High	Master Protein	P0A3M5	Penicillin-binding protein 2B OS=Streptococcus pneumoniae serotype 4 (strain ATCC BAA-334 / TIGR4) OX=170187 GN=penA PE=3 SV=1	0	52.158	13	10	81	10	1	680	73.8	5.22	215.52	10	0	2.563	0.00194109	1.35783	143.9	56.1	39.87	32.46	High	High	High	High	High	High	High	High	High	High	High	High	High	High	High	High	High	High
FALSE	High	Master Protein	Q97S73	Protein GrpE OS=Streptococcus pneumoniae serotype 4 (strain ATCC BAA-334 / TIGR4) OX=170187 GN=grpE PE=1 SV=1	0	51.763	50	10	148	10	1	174	20	4.7	367.83	10	0	0.696	0.0137252	-0.522841	82.1	117.9	25.59	18.47	High	High	High	High	High	High	High	High	High	High	High	High	High	High	High	High	High	High
FALSE	High	Master Protein	A0A0H2UPW5	MutT/nudix family protein OS=Streptococcus pneumoniae serotype 4 (strain ATCC BAA-334 / TIGR4) OX=170187 GN=SP_0989 PE=4 SV=1	0	51.522	65	10	69	10	1	181	20.5	4.73	164.22	10	0	0.49	0.00768986	-1.02915	65.7	134.3	37.04	13.18	High	High	High	High	High	High	High	High	High	High	High	High	High	High	High	High	High	High
FALSE	High	Master Protein	A0A0H2UMX2	N5-carboxyaminoimidazole ribonucleotide mutase OS=Streptococcus pneumoniae serotype 4 (strain ATCC BAA-334 / TIGR4) OX=170187 GN=purE PE=3 SV=1	0	50.883	60	10	80	10	1	162	16.9	7.5	233.4	10	0	0.127	4.67173e-06	-2.9771	22.5	177.5	25.06	5.95	High	High	High	High	High	High	High	High	High	High	High	High	High	High	High	High	High	High
FALSE	High	Master Protein	Q97T98	Phosphoribosylamine--glycine ligase OS=Streptococcus pneumoniae serotype 4 (strain ATCC BAA-334 / TIGR4) OX=170187 GN=purD PE=3 SV=1	0	50.501	31	12	74	12	1	420	45.5	4.93	198.69	12	0	0.123	6.91295e-05	-3.02327	21.9	178.1	61.02	40.54	High	High	High	Peak Found	Peak Found	Peak Found	Peak Found	Peak Found	Peak Found	High	High	High	High	High	High	High	High	High
FALSE	High	Master Protein	Q97SI9	Cell cycle protein GpsB OS=Streptococcus pneumoniae serotype 4 (strain ATCC BAA-334 / TIGR4) OX=170187 GN=gpsB PE=3 SV=1	0	48.912	50	5	92	5	1	109	12.6	4.83	360.82	5	0	1.747	0.0105882	0.80488	127.2	72.8	23.68	16.62	High	High	High	High	High	High	High	High	High	High	High	High	High	High	High	High	High	High
FALSE	High	Master Protein	A0A0H2US68	Universal stress protein OS=Streptococcus pneumoniae serotype 4 (strain ATCC BAA-334 / TIGR4) OX=170187 GN=SP_1996 PE=3 SV=1	0	48.816	72	8	98	8	1	150	16.6	5.11	266.84	8	0	0.384	0.0022258	-1.38082	55.5	144.5	37.96	38.44	High	High	High	High	High	High	High	High	High	High	High	High	High	High	High	High	High	High
FALSE	High	Master Protein	Q97R63	Endoribonuclease YbeY OS=Streptococcus pneumoniae serotype 4 (strain ATCC BAA-334 / TIGR4) OX=170187 GN=ybeY PE=3 SV=1	0	48.375	42	6	59	6	1	165	19.2	4.27	207.5	6	0	0.535	0.0269558	-0.902389	69.7	130.3	48.6	24.41	High	High	High	High	Peak Found	High	High	High	Peak Found	High	High	High	High	High	High	High	High	High
FALSE	High	Master Protein	P06653	Autolysin OS=Streptococcus pneumoniae serotype 4 (strain ATCC BAA-334 / TIGR4) OX=170187 GN=lytA PE=1 SV=2	0	48.333	39	11	100	11	1	318	36.5	5.34	225.45	11	0	1.452	0.0166373	0.538041	118.4	81.6	17.15	7.51	High	High	High	High	High	High	High	High	High	High	High	High	High	High	High	High	High	High
FALSE	High	Master Protein	A0A0H2UQU3	Aminotransferase OS=Streptococcus pneumoniae serotype 4 (strain ATCC BAA-334 / TIGR4) OX=170187 GN=aspC PE=3 SV=1	0	48.237	29	10	57	10	1	395	43	4.82	201.9	10	0	0.197	0.0286775	-2.34373	32.9	167.1	98.15	29.25	High	High	High	High	High	Peak Found	Peak Found	High	High	High	High	High	High	High	High	High	High	High
FALSE	High	Master Protein	Q97PA3	Guanylate kinase OS=Streptococcus pneumoniae serotype 4 (strain ATCC BAA-334 / TIGR4) OX=170187 GN=gmk PE=3 SV=1	0	47.891	39	7	80	7	1	208	23.7	4.82	244.84	7	0	0.34	0.0281633	-1.55639	50.8	149.2	64.08	33.5	High	High	High	High	High	High	High	High	High	High	High	High	High	High	High	High	High	High
FALSE	High	Master Protein	A0A0H2UN57	Uncharacterized protein OS=Streptococcus pneumoniae serotype 4 (strain ATCC BAA-334 / TIGR4) OX=170187 GN=SP_0189 PE=3 SV=1	0	47.246	43	9	83	9	1	132	14.9	8.76	218.03	9	0	3.013	0.014192	1.5912	150.2	49.8	39.79	49.98	High	High	High	High	High	High	High	High	High	High	High	High	High	High	High	High	High	High
FALSE	High	Master Protein	Q97QS7	Glucose-1-phosphate adenylyltransferase OS=Streptococcus pneumoniae serotype 4 (strain ATCC BAA-334 / TIGR4) OX=170187 GN=glgC PE=3 SV=1	0	47.095	23	7	72	7	1	380	41.5	4.92	212.53	7	0	0.161	0.00168608	-2.63487	27.7	172.3	56.63	50.43	High	High	High	High	High	High	Peak Found	High	High	High	High	High	High	High	High	High	High	High
FALSE	High	Master Protein	A0A0H2UPM6	Ribosomal RNA small subunit methyltransferase I OS=Streptococcus pneumoniae serotype 4 (strain ATCC BAA-334 / TIGR4) OX=170187 GN=rsmI PE=3 SV=1	0	46.928	47	11	59	11	1	289	32.4	5.33	155.6	11	0	0.467	0.00685807	-1.09851	63.7	136.3	34.66	15.46	High	High	High	High	High	High	High	High	High	High	High	High	High	High	High	High	High	High
FALSE	High	Master Protein	Q97QG5	GMP reductase OS=Streptococcus pneumoniae serotype 4 (strain ATCC BAA-334 / TIGR4) OX=170187 GN=guaC PE=3 SV=1	0	46.483	40	10	62	10	1	328	35.9	6.76	182.18	10	0	0.856	0.0126235	-0.224317	92.3	107.7	14.07	10.58	High	High	High	High	High	High	High	High	High	High	High	High	High	High	High	High	High	High
FALSE	High	Master Protein	A0A0H2URL4	ABC transporter, substrate-binding protein OS=Streptococcus pneumoniae serotype 4 (strain ATCC BAA-334 / TIGR4) OX=170187 GN=SP_1826 PE=4 SV=1	0	46.222	34	10	41	10	1	355	39.2	5.57	107.31	10	0	8.639	0.00549927	3.11086	179.3	20.7	57.86	91.41	High	High	High	High	High	High	High	High	High	Peak Found	Peak Found	Peak Found	High	High	High	Not Found	Peak Found	Peak Found
FALSE	High	Master Protein	A0A0H2UQU4	Diadenylate cyclase OS=Streptococcus pneumoniae serotype 4 (strain ATCC BAA-334 / TIGR4) OX=170187 GN=dacA PE=1 SV=1	0	45.549	30	6	58	6	1	256	28.4	8.76	195.57	6	0	1.311	0.0382136	0.390668	113.5	86.5	24.17	13.33	High	High	High	High	High	High	High	High	High	High	High	High	High	High	High	High	High	High
FALSE	High	Master Protein	A0A0H2UNR9	Uncharacterized protein OS=Streptococcus pneumoniae serotype 4 (strain ATCC BAA-334 / TIGR4) OX=170187 GN=SP_0520 PE=4 SV=1	0	45.531	74	6	90	6	1	95	10.9	5.22	263.26	6	0	1.837	0.0382136	0.877352	129.5	70.5	52	11.25	High	High	High	High	High	High	High	High	High	High	High	High	High	High	High	High	High	High
FALSE	High	Master Protein	A0A0H2UR22	Uncharacterized protein OS=Streptococcus pneumoniae serotype 4 (strain ATCC BAA-334 / TIGR4) OX=170187 GN=SP_1506 PE=3 SV=1	0	44.699	28	8	61	8	1	337	37.7	5.31	172.29	8	0	0.334	0.0488126	-1.58208	50.1	149.9	62.58	43.83	High	High	High	High	High	High	High	High	Peak Found	High	High	High	High	High	High	High	High	High
FALSE	High	Master Protein	A0A0H2US74	Uncharacterized protein OS=Streptococcus pneumoniae serotype 4 (strain ATCC BAA-334 / TIGR4) OX=170187 GN=SP_2223 PE=4 SV=1	0	42.647	35	9	81	9	1	276	30.5	5.19	261.12	9	0	1.5	0.0317134	0.584963	120	80	43.68	23.37	High	High	High	High	High	High	High	High	High	High	High	High	High	High	High	High	High	High
FALSE	High	Master Protein	Q07296	Phosphoribosylaminoimidazole-succinocarboxamide synthase OS=Streptococcus pneumoniae serotype 4 (strain ATCC BAA-334 / TIGR4) OX=170187 GN=purC PE=1 SV=2	0	42.487	41	9	41	9	1	235	27	5.02	87.58	9	0	0.037	0.000333728	-4.75633	7.2	192.8	62.79	25.44	High	High	High	Peak Found	High	Peak Found	Not Found	Not Found	Peak Found	High	High	High	High	High	High	High	High	High
FALSE	High	Master Protein	A0A0H2UR17	Amino acid ABC transporter, ATP-binding protein OS=Streptococcus pneumoniae serotype 4 (strain ATCC BAA-334 / TIGR4) OX=170187 GN=SP_1501 PE=4 SV=1	0	42.278	66	7	45	7	1	209	23.1	5.06	147.85	7	0	0.504	0.0311304	-0.988504	67	133	53.94	16.61	High	High	Peak Found	High	High	High	High	High	Peak Found	High	High	High	High	High	High	High	High	High
FALSE	High	Master Protein	A0A0H2UPK8	Cof family protein OS=Streptococcus pneumoniae serotype 4 (strain ATCC BAA-334 / TIGR4) OX=170187 GN=SP_0923 PE=4 SV=1	0	41.681	38	8	75	8	1	269	30	4.64	238.52	8	0	0.171	0.0171585	-2.54793	29.1	170.9	90.95	19.53	High	High	High	High	High	High	Peak Found	High	High	High	High	High	High	High	High	High	High	High
FALSE	High	Master Protein	P0CB59	Phospho-N-acetylmuramoyl-pentapeptide-transferase OS=Streptococcus pneumoniae serotype 4 (strain ATCC BAA-334 / TIGR4) OX=170187 GN=mraY PE=3 SV=1	0	41	8	5	51	5	1	326	36.1	8.29	78.33	5	0	0.486	0.0286471	-1.04097	65.4	134.6	53.81	20.83	High	Peak Found	Peak Found	High	High	High	High	High	High	High	High	High	High	High	High	High	High	High
FALSE	High	Master Protein	A0A0H2UP16	ABC transporter, ATP-binding protein Vexp2 OS=Streptococcus pneumoniae serotype 4 (strain ATCC BAA-334 / TIGR4) OX=170187 GN=vex2 PE=4 SV=1	0	40.985	48	8	56	8	1	215	23.8	8.48	179.89	8	0	4.654	0.00111691	2.21847	164.6	35.4	49.6	55.61	High	High	High	High	High	High	High	High	High	High	High	High	High	High	High	High	High	Peak Found
FALSE	High	Master Protein	A0A0H2URK8	Trehalose PTS system, IIABC components OS=Streptococcus pneumoniae serotype 4 (strain ATCC BAA-334 / TIGR4) OX=170187 GN=SP_1884 PE=4 SV=1	0	37.186	12	8	76	8	1	655	69.7	5.35	187.02	8	0	1.861	0.00776651	0.896078	130.1	69.9	14.69	35.78	High	High	High	High	High	High	High	High	High	High	High	High	High	High	High	High	High	High
FALSE	High	Master Protein	Q97QE2	Aspartate carbamoyltransferase OS=Streptococcus pneumoniae serotype 4 (strain ATCC BAA-334 / TIGR4) OX=170187 GN=pyrB PE=3 SV=1	0	36.383	30	8	55	8	1	307	34.7	5.2	134.82	8	0	0.435	0.0350054	-1.20091	60.6	139.4	50.28	26.75	High	High	High	Peak Found	Peak Found	Peak Found	High	Peak Found	High	High	High	High	High	High	High	High	High	High
FALSE	High	Master Protein	A0A0H2UMX9	Conserved domain protein OS=Streptococcus pneumoniae serotype 4 (strain ATCC BAA-334 / TIGR4) OX=170187 GN=SP_0097 PE=4 SV=1	0	34.491	23	6	52	6	1	354	40.3	4.73	170.04	6	0	1.983	0.0364713	0.987685	133	67	36.56	22.21	High	High	High	High	High	High	High	High	High	High	High	High	High	High	Peak Found	High	High	High
FALSE	High	Master Protein	A0A0H2UQY3	RNA methyltransferase, TrmH family, group 3 OS=Streptococcus pneumoniae serotype 4 (strain ATCC BAA-334 / TIGR4) OX=170187 GN=SP_1457 PE=4 SV=1	0	33.777	31	7	27	7	1	242	26.5	8.51	65.4	7	0	1.567	0.00441244	0.648005	122.1	77.9	17.64	15.01	Peak Found	High	High	High	Peak Found	High	Peak Found	Peak Found	Peak Found	High	High	High	High	High	High	Peak Found	Peak Found	Peak Found
FALSE	High	Master Protein	A0A0H2UR34	Isochorismatase family protein OS=Streptococcus pneumoniae serotype 4 (strain ATCC BAA-334 / TIGR4) OX=170187 GN=SP_1583 PE=1 SV=1	0	33.432	44	6	34	6	1	191	21.4	5.26	119.36	6	0	0.338	0.0206952	-1.5649	50.5	149.5	74.98	23.1	High	High	High	Peak Found	Peak Found	High	High	High	Peak Found	High	High	High	High	High	High	High	High	High
FALSE	High	Master Protein	A0A0H2UPL0	ABC transporter, ATP-binding protein OS=Streptococcus pneumoniae serotype 4 (strain ATCC BAA-334 / TIGR4) OX=170187 GN=SP_0912 PE=4 SV=1	0	33.212	24	6	18	6	1	252	28.1	8.24	71.33	6	0	11.88	0.0116613	3.57046	184.5	15.5	65.34	63.6	High	High	High	High	High	High	Peak Found	Peak Found	Not Found	Not Found	Not Found	Not Found	Peak Found	Peak Found	Peak Found	Not Found	Not Found	Peak Found
FALSE	High	Master Protein	P66278	50S ribosomal protein L35 OS=Streptococcus pneumoniae serotype 4 (strain ATCC BAA-334 / TIGR4) OX=170187 GN=rpmI PE=3 SV=1	0	32.734	27	5	29	5	1	66	7.8	12.25	39.58	5	0	0.197	0.00528249	-2.34373	33	167	92.81	67.89	Peak Found	Peak Found	High	Peak Found	Peak Found	High	High	Peak Found	High	High	High	High	High	High	High	High	High	High
FALSE	High	Master Protein	A0A0H2UNY4	Transmembrane protein Vexp1 OS=Streptococcus pneumoniae serotype 4 (strain ATCC BAA-334 / TIGR4) OX=170187 GN=vex1 PE=4 SV=1	0	32.416	17	8	21	8	1	387	42.2	5.31	51.91	8	0	25.418	0.00130068	4.66778	192.4	7.6	68.36	36.88	High	Peak Found	Peak Found	High	High	High	High	High	High	Not Found	Peak Found	Peak Found	Peak Found	Not Found	Peak Found	Peak Found	Peak Found	Not Found
FALSE	High	Master Protein	P65520	Putative N-acetylmannosamine-6-phosphate 2-epimerase 2 OS=Streptococcus pneumoniae serotype 4 (strain ATCC BAA-334 / TIGR4) OX=170187 GN=nanE2 PE=3 SV=1	0	32.385	26	7	34	7	1	232	25.4	4.91	93.44	7	0	0.02	0.00202726	-5.64386	4	196	72.18	22.18	Peak Found	Peak Found	High	Peak Found	Not Found	Peak Found	Not Found	Not Found	Not Found	High	High	High	High	High	High	Not Found	Not Found	Not Found
FALSE	High	Master Protein	A0A0H2URN9	Cell wall surface anchor family protein OS=Streptococcus pneumoniae serotype 4 (strain ATCC BAA-334 / TIGR4) OX=170187 GN=SP_1833 PE=1 SV=1	0	32.308	16	10	30	10	1	708	77.7	6.52	17.18	10	0	4.75	0.000103455	2.24793	165.2	34.8	37.4	47.74	High	High	High	High	High	High	High	Peak Found	High	High	Peak Found	High	High	High	High	High	Peak Found	High
FALSE	High	Master Protein	Q97RX2	UPF0340 protein SP_0663 OS=Streptococcus pneumoniae serotype 4 (strain ATCC BAA-334 / TIGR4) OX=170187 GN=SP_0663 PE=3 SV=1	0	31.996	53	7	33	7	1	187	20.3	6.74	91.15	7	0	0.438	0.000632241	-1.191	60.9	139.1	29.01	18.5	High	High	Peak Found	Peak Found	High	Peak Found	High	Peak Found	High	High	Peak Found	High	High	High	High	High	High	High
FALSE	High	Master Protein	A0A0H2URX3	Pyruvate formate-lyase-activating enzyme OS=Streptococcus pneumoniae serotype 4 (strain ATCC BAA-334 / TIGR4) OX=170187 GN=pflA PE=3 SV=1	0	31.847	30	6	26	6	1	264	30.1	6.54	78.08	6	0	0.29	0.00529076	-1.78588	45	155	31.06	41.65	High	High	High	High	Peak Found	High	Not Found	Not Found	Not Found	High	High	High	High	High	High	Not Found	Not Found	Not Found
FALSE	High	Master Protein	A0A0H2URZ0	DNA-binding response regulator OS=Streptococcus pneumoniae serotype 4 (strain ATCC BAA-334 / TIGR4) OX=170187 GN=SP_2000 PE=1 SV=1	0	31.387	32	6	49	6	1	199	22.3	5	125.93	6	0	0.575	0.00259922	-0.798366	73	127	16.66	25.48	High	High	High	High	High	High	High	High	Peak Found	High	High	High	High	High	High	High	High	High
FALSE	High	Master Protein	Q97N50	Energy-coupling factor transporter ATP-binding protein EcfA1 OS=Streptococcus pneumoniae serotype 4 (strain ATCC BAA-334 / TIGR4) OX=170187 GN=ecfA1 PE=3 SV=1	0	29.125	28	6	29	6	1	275	31.1	5.08	80.68	6	0	1.959	0.0466013	0.970117	132.4	67.6	56.34	11.76	High	Peak Found	High	High	High	High	High	High	High	High	High	Peak Found	High	Peak Found	High	Peak Found	High	High
FALSE	High	Master Protein	A0A0H2UNF1	Capsular polysaccharide biosynthesis protein Cps4A OS=Streptococcus pneumoniae serotype 4 (strain ATCC BAA-334 / TIGR4) OX=170187 GN=cps4A PE=3 SV=1	0	29.062	14	8	72	8	1	481	53.5	8.68	136.67	8	0	1.637	0.00739706	0.711054	124.2	75.8	12.11	24.76	High	High	High	High	High	High	High	High	High	High	High	High	High	High	High	High	High	High
FALSE	High	Master Protein	A0A0H2UPM9	PhoH family protein OS=Streptococcus pneumoniae serotype 4 (strain ATCC BAA-334 / TIGR4) OX=170187 GN=SP_0948 PE=4 SV=1	0	29.061	27	7	48	7	1	322	36.2	6.07	140.74	7	0	0.362	0.00359608	-1.46594	53.1	146.9	43.35	10.42	High	High	High	Peak Found	High	High	Peak Found	High	High	High	High	High	High	High	High	High	High	High
FALSE	High	Master Protein	A0A0H2UP71	Aminopyrimidine aminohydrolase OS=Streptococcus pneumoniae serotype 4 (strain ATCC BAA-334 / TIGR4) OX=170187 GN=tenA PE=3 SV=1	0	29.055	20	5	43	5	1	230	27.3	5.14	148.66	5	0	0.102	0.00188495	-3.29336	18.5	181.5	87.08	26.67	High	High	High	Peak Found	Peak Found	Peak Found	Peak Found	High	Peak Found	High	High	High	High	High	High	High	High	High
FALSE	High	Master Protein	Q97R95	Glutamate 5-kinase OS=Streptococcus pneumoniae serotype 4 (strain ATCC BAA-334 / TIGR4) OX=170187 GN=proB PE=3 SV=1	0	29.027	18	5	24	5	1	369	39.9	5.52	86.82	5	0	0.406	0.0412847	-1.30045	57.7	142.3	57.61	24.23	High	High	High	Peak Found	Peak Found	Peak Found	High	High	Peak Found	High	High	High	High	High	High	Peak Found	High	High
FALSE	High	Master Protein	A0A0H2UQN6	ABC transporter, ATP-binding/permease protein OS=Streptococcus pneumoniae serotype 4 (strain ATCC BAA-334 / TIGR4) OX=170187 GN=SP_1357 PE=4 SV=1	0	28.716	13	7	48	7	1	596	66.5	8.38	112.12	7	0	2.126	0.0164617	1.08814	136	64	23.31	53.03	High	High	High	High	High	High	High	High	High	High	High	High	High	High	Peak Found	Peak Found	Peak Found	High
FALSE	High	Master Protein	A0A0H2UQC7	Putative chorismate mutase OS=Streptococcus pneumoniae serotype 4 (strain ATCC BAA-334 / TIGR4) OX=170187 GN=SP_1296 PE=4 SV=1	0	28.32	59	6	33	6	1	88	10.5	5.6	99.13	6	0	0.581	0.00194816	-0.78339	73.5	126.5	28.69	16.74	High	High	High	Peak Found	Peak Found	Peak Found	High	High	High	High	High	High	High	High	High	High	High	High
FALSE	High	Master Protein	A0A0H2UND7	Sugar binding transcriptional regulator RegR OS=Streptococcus pneumoniae serotype 4 (strain ATCC BAA-334 / TIGR4) OX=170187 GN=regR PE=4 SV=1	0	28.108	21	5	24	5	1	333	38.3	5.5	42.15	5	0	0.324	0.0251804	-1.62593	48.9	151.1	63.39	28.93	High	Peak Found	High	High	Peak Found	High	Peak Found	High	Peak Found	High	High	High	High	High	High	High	High	Peak Found
FALSE	High	Master Protein	A0A0H2UQI9	Alpha-acetolactate decarboxylase OS=Streptococcus pneumoniae serotype 4 (strain ATCC BAA-334 / TIGR4) OX=170187 GN=aldB PE=3 SV=1	0	27.589	25	6	21	6	1	243	27.3	5.06	50.42	6	0	0.377	0.00359896	-1.40736	54.7	145.3	42.18	12.99	High	High	High	Peak Found	Peak Found	High	Peak Found	Peak Found	Peak Found	High	High	High	Peak Found	Peak Found	Peak Found	High	Peak Found	High
FALSE	High	Master Protein	A0A0H2UQZ8	Rrf2 family protein OS=Streptococcus pneumoniae serotype 4 (strain ATCC BAA-334 / TIGR4) OX=170187 GN=SP_1636 PE=4 SV=1	0	27.02	39	5	52	5	1	145	15.8	5.82	112.24	5	0	0.564	0.00776651	-0.826233	72.1	127.9	29.13	15.87	High	High	High	High	High	High	High	High	High	High	High	High	High	High	High	High	High	High
FALSE	High	Master Protein	P65443	Peptide methionine sulfoxide reductase MsrA/MsrB 2 OS=Streptococcus pneumoniae serotype 4 (strain ATCC BAA-334 / TIGR4) OX=170187 GN=msrAB2 PE=3 SV=1	0	26.329	20	6	18	6	1	311	35.6	5.29	58.38	6	0	2.462	0.000334982	1.29983	142.2	57.8	25.56	25.02	High	High	High	High	High	High	High	Peak Found	Peak Found	Peak Found	Peak Found	Peak Found	High	High	Peak Found	High	High	High
FALSE	High	Master Protein	A0A0H2UN60	L-serine dehydratase OS=Streptococcus pneumoniae serotype 4 (strain ATCC BAA-334 / TIGR4) OX=170187 GN=sdhA PE=3 SV=1	0	24.392	22	6	36	6	1	290	30.4	4.69	83.48	6	0	0.599	0.0137252	-0.739372	74.9	125.1	30.99	15.44	High	High	High	High	High	High	High	High	High	High	High	High	High	High	High	High	High	High
FALSE	High	Master Protein	A0A0H2UN46	MccC family protein OS=Streptococcus pneumoniae serotype 4 (strain ATCC BAA-334 / TIGR4) OX=170187 GN=SP_0182 PE=1 SV=1	0	24.324	24	7	33	7	1	343	38.8	4.98	63.91	7	0	0.183	0.00740293	-2.45008	31	169	84.15	35.85	High	High	High	Peak Found	Peak Found	Peak Found	Peak Found	High	Peak Found	High	High	High	High	High	High	High	High	High
FALSE	High	Master Protein	A0A0H2UPE4	Amino acid ABC transporter, ATP-binding protein OS=Streptococcus pneumoniae serotype 4 (strain ATCC BAA-334 / TIGR4) OX=170187 GN=SP_0824 PE=4 SV=1	0	23.736	25	8	40	8	1	244	26.9	5.19	68.61	8	0	1.595	0.0186517	0.673556	122.9	77.1	24.34	26.32	High	High	High	High	High	High	High	High	High	High	High	High	High	High	High	Peak Found	High	High
FALSE	High	Master Protein	A0A0H2UNW4	Uncharacterized protein OS=Streptococcus pneumoniae serotype 4 (strain ATCC BAA-334 / TIGR4) OX=170187 GN=SP_0563 PE=1 SV=1	0	23.329	45	5	35	5	1	84	10.1	4.82	81.37	5	0	0.656	0.046864	-0.608232	79.2	120.8	42.96	16.18	High	High	High	Peak Found	High	High	High	High	High	High	High	High	High	High	High	High	High	High
FALSE	High	Master Protein	Q97R25	4-hydroxy-tetrahydrodipicolinate synthase OS=Streptococcus pneumoniae serotype 4 (strain ATCC BAA-334 / TIGR4) OX=170187 GN=dapA PE=1 SV=1	0	23.273	26	6	37	6	1	311	33.9	5.08	105.59	6	0	0.258	0.0282753	-1.95456	41.1	158.9	69.34	33.96	High	High	High	Peak Found	High	Peak Found	Peak Found	High	High	High	High	High	High	High	High	High	High	High
FALSE	High	Master Protein	A0A0H2URN7	2H-phosphodiest domain-containing protein OS=Streptococcus pneumoniae serotype 4 (strain ATCC BAA-334 / TIGR4) OX=170187 GN=SP_1827 PE=4 SV=1	0	22.197	22	6	16	6	1	219	26	5.2	35.7	6	0	9.166	0.00923041	3.19629	180.3	19.7	66.77	48.42	High	High	High	High	High	High	Peak Found	Not Found	Peak Found	Peak Found	Peak Found	Not Found	High	Peak Found	Peak Found	Peak Found	Not Found	Not Found
FALSE	High	Master Protein	A0A0H2UQR4	ABC transporter, ATP-binding/permease protein OS=Streptococcus pneumoniae serotype 4 (strain ATCC BAA-334 / TIGR4) OX=170187 GN=SP_1358 PE=4 SV=1	0	21.934	11	5	16	5	1	574	64.3	7.55	40.43	5	0	3.481	0.019453	1.7995	155.4	44.6	54.94	79.69	High	High	High	High	Peak Found	High	Peak Found	High	Peak Found	High	High	High	Peak Found	Peak Found	Peak Found	Peak Found	Peak Found	Peak Found
FALSE	High	Master Protein	A0A0H2UR82	Sucrose operon repressor OS=Streptococcus pneumoniae serotype 4 (strain ATCC BAA-334 / TIGR4) OX=170187 GN=scrR PE=1 SV=1	0	20.051	19	5	19	5	1	321	35.2	6.27	42.64	5	0	2.198	0.00111691	1.13619	137.5	62.5	29.69	27	High	High	High	High	High	Peak Found	Peak Found	Peak Found	High	Peak Found	High	High	High	High	Peak Found	Peak Found	High	Peak Found
FALSE	High	Master Protein	A0A0H2UMW1	CoA_binding domain-containing protein OS=Streptococcus pneumoniae serotype 4 (strain ATCC BAA-334 / TIGR4) OX=170187 GN=SP_0033 PE=1 SV=1	0	20.031	37	5	24	5	1	145	16.2	5.4	45.71	5	0	0.421	0.012896	-1.24811	59.3	140.7	41.97	34.42	High	High	High	Peak Found	High	Peak Found	Peak Found	Peak Found	High	High	High	High	High	High	High	Peak Found	Peak Found	High
FALSE	High	Master Protein	A0A0H2URL6	Bifunctional ligase/repressor BirA OS=Streptococcus pneumoniae serotype 4 (strain ATCC BAA-334 / TIGR4) OX=170187 GN=birA PE=3 SV=1	0	19.962	21	6	20	6	1	311	35.2	6.83	47.11	6	0	0.631	0.0263864	-0.664288	77.4	122.6	33.04	42.86	High	High	High	High	Peak Found	Peak Found	Not Found	Peak Found	Peak Found	High	High	High	High	Peak Found	High	High	Peak Found	Peak Found
FALSE	High	Master Protein	A0A0H2UMV0	PTS system, IIC component OS=Streptococcus pneumoniae serotype 4 (strain ATCC BAA-334 / TIGR4) OX=170187 GN=SP_0062 PE=4 SV=1	0	18.606	18	5	9	5	1	301	31.9	5.34	17.94	5	0	0.123	0.00739706	-3.02327	21.9	178.1	22.39	127.19	Peak Found	Not Found	Not Found	Not Found	Peak Found	Not Found	Peak Found	Not Found	Not Found	Peak Found	Peak Found	Peak Found	High	High	High	Peak Found	Peak Found	Peak Found
FALSE	High	Master Protein	A0A0H2URF1	ABC transporter, ATP-binding protein OS=Streptococcus pneumoniae serotype 4 (strain ATCC BAA-334 / TIGR4) OX=170187 GN=SP_1825 PE=4 SV=1	0	18.518	15	5	13	5	1	336	37.4	5.21	27.49	5	0	6.716	0.00395302	2.7476	174.1	25.9	70.67	51.87	High	High	High	Peak Found	High	High	Peak Found	Peak Found	High	Peak Found	Peak Found	Peak Found	Peak Found	Peak Found	Peak Found	Not Found	Peak Found	Peak Found
FALSE	High	Master Protein	A0A0H2UPR5	Thioredoxin family protein OS=Streptococcus pneumoniae serotype 4 (strain ATCC BAA-334 / TIGR4) OX=170187 GN=SP_1000 PE=1 SV=1	0	18.167	32	5	24	5	1	185	20.7	6.71	63.93	5	0	1.976	0.0345235	0.982583	132.8	67.2	60.59	34.97	High	High	High	High	High	High	Peak Found	High	High	High	Peak Found	High	High	High	Peak Found	Peak Found	Peak Found	Peak Found
FALSE	High	Master Protein	A0A0H2UQ29	ABC transporter, ATP-binding protein OS=Streptococcus pneumoniae serotype 4 (strain ATCC BAA-334 / TIGR4) OX=170187 GN=SP_1071 PE=4 SV=1	0	16.957	27	5	14	5	1	252	28.4	8.22	38.14	5	0	1.403	0.0496332	0.488515	116.8	83.2	41.12	43.37	Peak Found	Peak Found	Peak Found	High	High	High	Peak Found	High	Peak Found	High	Peak Found	High	Peak Found	Peak Found	High	High	High	High
FALSE	High	Master Protein	A0A0H2UMV2	Aldose 1-epimerase OS=Streptococcus pneumoniae serotype 4 (strain ATCC BAA-334 / TIGR4) OX=170187 GN=galM PE=1 SV=1	0	16.956	19	5	6	5	1	345	37.8	4.81	21.11	5	0	0.115	0.0222355	-3.12029	20.7	179.3	5.51	80.31	Peak Found	Peak Found	Peak Found	Peak Found	Peak Found	Peak Found	Peak Found	Peak Found	Peak Found	Peak Found	Peak Found	High	High	High	High	Peak Found	Peak Found	Peak Found
FALSE	High	Master Protein	A0A0H2UP26	Thioredoxin family protein OS=Streptococcus pneumoniae serotype 4 (strain ATCC BAA-334 / TIGR4) OX=170187 GN=SP_0659 PE=1 SV=1	0	16.62	31	6	15	6	1	188	20.8	7.25	14.68	6	0	3.114	0.0137252	1.63877	151.4	48.6	50.33	73.79	High	High	High	High	Peak Found	High	High	Peak Found	High	Peak Found	Peak Found	Peak Found	High	High	High	Peak Found	Peak Found	High
FALSE	High	Master Protein	A0A0H2UQG9	Prephenate dehydratase OS=Streptococcus pneumoniae serotype 4 (strain ATCC BAA-334 / TIGR4) OX=170187 GN=pheA PE=4 SV=1	0	16.421	20	5	19	5	1	282	31.6	5.35	48.42	5	0	0.205	0.00130068	-2.2863	34	166	35.82	17.96	Peak Found	High	High	Not Found	Not Found	Peak Found	Not Found	Peak Found	Peak Found	High	Peak Found	High	High	High	High	High	High	High
FALSE	High	Master Protein	A0A0H2USA5	DNA-binding response regulator OS=Streptococcus pneumoniae serotype 4 (strain ATCC BAA-334 / TIGR4) OX=170187 GN=SP_2193 PE=4 SV=1	0	14.065	21	5	22	5	1	217	25.2	5.68	11.83	5	0	2.04	0.00642275	1.02857	134.2	65.8	49.99	25.92	High	High	High	High	High	High	High	High	High	High	High	High	High	High	High	Peak Found	High	High

## Sheet: Sheet1
Q97R51		P49610
A0A0H2UQ91		A0A0H2UMY0
A0A0H2US63		Q97QL3
A0A0H2URM9		Q97NA4
A0A0H2URQ9		Q97QI2
A0A0H2UP51		P35596
A0A0H2URT5		A0A0H2UNK4
A0A0H2UQQ3		P66040
A0A0H2US28		A0A0H2UMW6
A0A0H2UNC7		Q97T99
A0A0H2UN57		A0A0H2UN25
A0A0H2URL4		P63742
A0A0H2UP16		A0A0H2UN48
A0A0H2UPL0		Q97NZ6
A0A0H2UNY4		A0A0H2UPD2
A0A0H2URN9		A0A0H2UMU8
A0A0H2URN7		A0A0H2UQ67
A0A0H2UQR4		A0A0H2UP67
A0A0H2URF1		Q97QL0
A0A0H2UP26		Q97QL1
		A0A0H2UNJ9
		A0A0H2UMX2
		Q97T98
		A0A0H2UQU3
		Q97PA3
		Q97QS7
		A0A0H2UR22
		Q07296
		A0A0H2UPK8
		A0A0H2UR34
		P66278
		P65520
		A0A0H2URX3
		A0A0H2UP71
		A0A0H2UND7
		A0A0H2UN46
		Q97R25
		A0A0H2UMV0
		A0A0H2UMV2
		A0A0H2UQG9
