# Supplementary material for: Combining the In Silico and In Vitro Assays to Identify Strobilanthes cusia Kuntze Bioactives against Penicillin-Resistant Streptococcus pneumoniae
Source: Pharmaceuticals (Basel). 2023 Jan 10;16(1):105. doi: 10.3390/ph16010105 (PMC9863409; doi:10.3390/ph16010105)
Supplement: Supplementary file 1 [file pharmaceuticals-16-00105-s001.zip › Table S2. UPLC-UV-ESI-Q-TOF-MS analysis of S. cusia leaves.xlsx]

## Sheet: Table S2
tR	MS1		Theoritical value		Formula	Error		MS2		Identity
	pos	neg	pos	neg		pos	neg	pos	neg
1.57		341.108		341.108	C12H21O11		-0.6	179.0553; 161.0447	179.0548; 161.0455; 131.0454; 113.0345; 89.0237	sucrose isomer
1.608	118.087		118.087		C5H11NO2	1.7		91.0534; 74.0606; 59.0740; 58.0660		valine
1.665		195.05		195.05	C6H12O7		-0.5		177.0396; 129.0188; 99.0084; 75.0085	Gluconic acid / Mannonic acid
1.7		539.1382[M+Cl]-		539.138	C18H32O16		0.6		503.1621; 377.0857; 341.1085; 221.0660; 179.0554; 161.0452; 143.0341; 119.0347; 113.0241; 101.0240; 89.0242; 71.0136; 59.0131	Raffinose
1.74		377.085		377.085	C12H22O11		0		341.1085; 179.0551; 161.0442; 143.0349; 113.0241; 101.0240; 89.0235; 71.0139; 59.0133	sucrose
1.79		191.056		191.056	C7H12O6		1		173.0454; 127.0400; 109.0290; 93.0342; 85.0295	quinic acid
1.794		533.173		533.172	C19H34O17		2.4		341.1105; 191.0558; 173.0442; 171.0293; 127.0393; 111.0448; 109.0295; 93.0345; 85.0293	2-O-(6-O-glycero-manno-Heptopyranosyl-glucopyranosyl)glucopyranose
1.84		341.109		341.108	C12H22O11		0.6		179.0554; 113.0238; 101.0256; 89.0256	sucrose
1.82	136.062		136.062		C5H5N5	0		119.0357; 109.0521; 94.0398; 92.0255; 67.0305		adenine
1.82	146.092		146.093		C5H11N3O2	-4.8		128.0828; 87.0456; 86.0602		4-Guanidinobutanoic acid / glutamine
1.96	146.093		146.093		C5H11N3O2	0.7		128.0828; 87.0456; 86.0602		4-Guanidinobutanoic acid / glutamine
2	136.062		136.062		C5H5N5	0.7		119.0356; 109.0501; 94.0417; 92.0261; 67.0299		Adenine isomer
2.089		133.013		133.014	C4H6O5		-1.5		115.0035; 89.0238; 71.0135	malic acid
2.65		191.019		191.019	C6H8O7		1.6		173.0108; 154.9986; 147.0295; 129.0172; 111.0082; 87.0079; 85.0293; 67.0187	citric acid
3.3	268.105		268.105		C10H14N5O4	1.5		136.0626; 119.0355; 94.0397; 85.0290; 65.0143		adenosine
3.61	284.099	282.084	284.099	282.084	C10H12N5O5	-1.8	0.7	152.0570; 135.0307; 134.0470; 110.0352;	150.0416; 133.0145; 108.0178	guanosine
4.24	180.088		180.089		C7H10N5O	-1.1		165.0657; 162.0790; 147.0564; 137.0828; 135.0304; 122.0599; 110.0356		3-(2-Hydroxyethyl)adenine
4.47		371.098		371.098	C16H20O10		0.3		353.0852; 341.0918; 191.0554; 173.0453; 161.0234; 135.0448; 127.0401; 111.0456; 93.0338; 85.0291	3-Hydroxy-dihydrocaffeoyl quinic acid
4.67		371.098		371.098	C16H20O10		1.1		353.0864; 191.0553; 179.0333; 173.0429; 161.0235; 135.0456; 127.0392; 111.0451; 93.0344; 85.0287	3-Hydroxy-dihydrocaffeoyl quinic acid
4.865		461.13		461.13	C19H26O13		0.4		443.1176; 417.1400; 285.0964; 177.0549; 165.0551; 161.0451; 123.0436; 113.0244; 101.0239	Guaiacol glucosyl glucopyranuronate
5.57	166.087		166.087		C9H12NO2	-1.2		120.0815; 103.0549; 93.0713; 77.0401		Phenylalanine
6.27	217.098		217.098		C12H12N2O2	2.8		199.0872; 171.0922; 145.0769; 117.0582		4-Formyl-antipyrine
6.54		431.118		431.119	C18H24O12		-1.4		299.0778; 137.0245; 93.0344	bretschneideroside B
6.9	146.061		146.061		C9H8NO	1.4		128.0502; 118.0658; 101.0382; 91.0553; 77.0395		Indole-3-carboxaldehyde
7.36		447.114		447.114	C18H24O13		1.1		315.0707; 297.0606; 271.0815; 153.0188; 109.0301	glucosoyl(-apiosyl)-2,5-dihydroxybenzoic acid
7.525	377.0849[M+Na]+	353.087	377.085		C16H18O9	0		359.0718; 349.9899; 321.9900; 215.0531; 205.0099; 197.0434; 185.0206; 179.0359; 163.0395; 145.0298; 135.0445; 117.0339; 107.0491; 89.0380	191.0549; 179.0344; 135.0433	caffeoyl quinic acid
7.977		447.114		447.114	C18H24O13		0		315.0720; 271.0815; 207.0305; 163.0398; 153.0160; 152.0107; 108.0210	glucosoyl(-apiosyl)-2,5-dihydroxybenzoic acid
8.357		461.166		461.166	C20H29O12		0		315.1081; 297.0967; 161.0448; 135.0445; 113.0240; 101.0236	decaffeoylverbascoside
8.42		359.097		359.098	C15H20O10		-1.1		197.0444; 178.9770; 145.9303; 134.9875	Glucosyringic acid
8.487		203.082		203.082	C11H12N2O2		-0.5		186.0573; 174.0559; 159.0923; 142.0656; 130.0648; 116.0503	tryptophan
8.49	188.071		188.071		C11H10NO2	0.5		170.0607; 146.0608; 143.0734; 118.0660; 91.0550		Acetyl-1H-indole-carbaldehyde
8.96	707.182	705.166	707.182	705.167	C32H34O18	-0.4	-1.4	515.1298; 497.1124; 469.1115; 313.0709; 295.0610; 269.0818; 251.0704; 249.0554; 160.0529; 111.0457	513.1031; 485.1073; 469.1121; 339.0500; 321.0392; 313.0709; 229.0120; 191.0550	caffeoyl quinic acid dimer
8.98		359.098		359.098	C15H20O10		0.3		344.0730; 299.0732; 269.0639; 239.0545; 224.0322; 211.0555; 197.0448; 182.0223; 153.0550; 138.0298	Glucosyringic acid
9.248		487.145		487.145	C21H27O13		0.2		325.0851; 179.0345; 161.0239; 135.0446	Rhamnopyranosyl glucopyranosyl caffeic acid
9.27		487.145		487.145	C21H28O13		-0.6		179.0345; 161.0240; 135.0448	cistanoside F
9.86		337.093		337.092	C16H17O8		1.2		295.0622; 277.0442; 191.0551; 163.0392; 119.0497; 111.0436	Coumaroylquinic acid
10.112		515.139		515.14	C22H28O14		-1.2		353.0894; 341.0863; 323.0770; 191.0555; 179.0336; 161.0241; 135.0441; 85.0286	Glucosyl caffeoyl quinic acid
10.32		705.167		705.167	C32H34O18		1.8		513.1035; 485.1076; 469.1111; 403.0661; 339.0507; 321.0402; 293.0441; 229.0123; 191.0549; 173.0434	caffeoyl quinic acid dimer
10.79		689.171		689.172	C32H34O17		-0.7		595.1246; 515.1175; 497.1078; 453.1158; 403.0652; 359.0763; 323.0556; 229.0134; 203.0338; 191.0541; 173.0452; 159.0443; 127.0385	4-hydroxy cinnamic acid caffeoyl quinic acid dimer
11.23	377.085	353.088	377.085	353.087	C16H17O9	0.8	1.7	359.0734; 331.0790; 315.0445; 215.0523; 197.0423; 185.0198; 179.0345; 163.0385; 154.0181; 145.0280; 135.0478; 105.0950	191.0554; 179.0333; 173.0457; 161.0229; 135.0455; 127.0388; 111.0447; 93.0343; 85.0291	caffeoyl quinic acid
11.98	377.084	353.087	377.085	353.087	C16H17O9	-1.3	0.6	359.0733; 215.0533; 197.0437; 185.0216; 163.0389; 145.0304	191.0557; 179.0347; 173.0453; 135.0449; 93.0343	caffeoyl quinic acid
12.369	148.04		148.04		C8H6NO2	1.4		130.0293; 120.0451; 102.0345; 92.0499; 77.0391; 65.0393		isatin / phthalimide
13.87	377.0842[M+Na]+	353.088	377.085	353.087	C16H17O9	-1.9	1.4	359.0725; 331.0769; 318.0947; 297.0382; 215.0536; 197.0396; 185.0203; 179.0340; 163.0394; 158.0605; 145.0288; 135.0425; 130.0643; 117.0333	191.0563; 161.0238; 127.0399; 93.0341; 85.0295	caffeoyl quinic acid
14.52		337.092		337.092	C16H17O8		-0.6		191.0556; 173.0449; 163.0394; 127.0393; 119.0495; 111.0446; 93.0340; 85.0291	Coumaroylquinic acid
14.72		337.092		337.092	C16H17O8		-1.2		191.0551; 173.0449; 163.0390; 137.0240; 119.0550; 93.0341	Coumaroylquinic acid
15.605		335.077		335.077	C16H15O8		2.1		179.0349; 161.0237; 135.0449; 93.0352	Dattelic acid
15.7		529.155		529.156	C23H30O14		0.5		367.1031; 191.0556; 173.0452; 149.0606; 134.0377; 111.0440; 93.0342; 85.0286	Feruloyl glucosyl quinic acid
16.58	136.04	134.024	136.04		C7H6NO2	1.5		108.0452; 93.0348; 80.0501; 65.0401	-	2-benzoxazolinone
16.94	361.0895[M+Na]+	337.093	361.09	337.092	C16H17O8	-1.1	1.2	343.0797; 315.0864; 215.0515; 197.0419; 169.0306; 147.0448; 119.0483; 91.0559	191.0559; 173.0463; 163.0389; 127.0387; 93.0341; 85.0292	Coumaroylquinic acid
17.54	187.087		187.087		C11H11N2O	1.6		170.0605; 169.0767; 146.0607; 120.0447		deoxyvasicinone
18.27	148.04		148.04		C8H6NO2	0		130.0293; 120.0449; 102.0336; 92.0498; 77.0391;		isatin / phthalimide
18.4	144.045		144.045		C9H5NO	0		116.0500; 89.0391; 63.0241		indole ketone
20.145	425.114		425.114		C25H17N2O5	-0.2		407.1021; 397.1179; 389.0924; 279.1082; 361.0972; 351.1136; 345.1018; 314.0451; 304.0609; 294.0764; 276.0670; 264.0672; 236.0720; 163.0392; 146.0231; 132.0448; 120.0447		baphicacanthcusines A / B
20.36	647.1955[M+Na]+	623.198	647.195	623.198	C29H35O15	0.5	1.4	501.1366; 467.1448; 347.0795; 321.0954; 291.0437; 163.0391	461.1666; 315.1075; 179.0341; 161.0243; 133.0297; 113.0239	acteoside or isomer
21.4	267.077		267.077		C15H10N2O3	1.9		249.0667; 239.0819; 221.0725; 146.0245; 120.0449; 92.0500		1-Phenylcarbamoylisatin
22.17	425.113		425.114		C25H17N2O5	-2.1		407.1028; 379.1077; 361.0974; 332.0561; 314.0440; 294.0794; 264.0659; 236.0719; 163.0424; 132.0457; 120.0449		baphicacanthcusines A / B
22.178		193.05		191.05	C10H9O4		0.5		161.0242; 133.0299	ferulic acid
22.513		623.199		623.198	C29H35O15		1.6		461.1668; 315.1086; 161.0246; 133.0291	acteoside or isomer
22.81		623.197		623.198	C29H35O15		-1.3		461.1656; 315.1071; 161.0239; 133.0288	acteoside or isomer
23.01	479.119	477.104	479.119	477.103	C22H22O12	0.8	1.7	317.0666; 302.0428	462.0860; 315.0519; 300.0250	Kaempferol-6-methoxy-3-glucoside
23.519		515.12		515.119	C25H23O12		1.7		353.0883; 191.0558; 179.0350; 173.0447; 135.0450	Dicaffeoylquinic acid
23.95	148.04		148.04		C8H6NO2	2		120.0453; 102.0336; 92.0501; 77.0396		glutamate
25.29	463.124	461.109	463.124	461.108	C22H22O11	0.9	1.1	301.0717; 286.0479; 168.0061	446.0849; 299.0550; 283.0246; 269.0455; 163.0026	Hispiduloside
26.26	309.088		309.087		C17H12N2O4	1		291.0771; 263.0814; 249.06667; 221.0715; 193.0735; 146.0237; 130.0289; 120.0452; 92.0501		Cephalanthrin A
30.54	317.066	315.05	317.066	315.05	C16H12O7	0.3	-0.3	302.0428; 287.0801; 271.0583; 245.0404; 200.0485; 168.0062; 140.0109	300.0274; 272.0319; 243.0289; 228.420	6-methoxykeampferol
33.1	249.067		249.067		C15H9N2O2	0.8		231.0582; 221.0701; 205.0775; 192.0671; 169.0775; 146.0238; 130.0290; 121.0300; 102.0337		Tryptanthrin
33.33	301.072	299.056	301.071	299.056	C16H13O6	2.3	1.7	286.0485; 258.0526; 240.0415; 168.0064; 140.0114; 121.0288	284.0328; 266.0212; 256.0365; 227.0343; 212.0468; 200.0472; 136.9883	Hispidulin
35.5	146.024		146.024		C8H3NO2	0.7		118.0292; 90.0345		epoxyoxirenoisoindole
38.02	263.082		263.082		C16H12N2O2	-0.4		235.0867; 219.0923; 206.0844; 190.0666; 180.0811; 146.0254; 132.0448		indigo
41.58	263.082	261.067	263.082	261.066	C16H10N2O2	-0.4	0.8	245.0714; 235.0872; 219.0925; 217.0767; 190.0658; 165.0708	233.0706; 217.0761; 157.0401	indirubin
46.106	277.218	275.201	277.216	275.202	C18H28O2	5.03	-2.73	259.2054; 235.1698; 221.1548; 171.1179; 161.1330; 149.1334; 135.1175; 121.1017; 107.0860; 93.0707; 78.0550	231.211	Stearidonic acid or isomer
46.443	277.217	275.201	277.216	275.202	C18H28O2	4.67	-2.36	259.2054; 235.1697; 221.1542; 171.1171; 161.1328; 149.1333; 135.1177; 121.1016; 107.0861; 93.0708; 79.0552	257.1863; 231.2124; 223.1320; 177.1642	Stearidonic acid or isomer
