# Supplementary material for: Combining the In Silico and In Vitro Assays to Identify Strobilanthes cusia Kuntze Bioactives against Penicillin-Resistant Streptococcus pneumoniae
Source: Pharmaceuticals (Basel). 2023 Jan 10;16(1):105. doi: 10.3390/ph16010105 (PMC9863409; doi:10.3390/ph16010105)
Supplement: Supplementary file 1 [file pharmaceuticals-16-00105-s001.zip › Table S4. Reverse-docking_active-pockets.xlsx]

## Sheet: Table S4
pdbID	Pocket	Score	Druggability Score	Number of Alpha Spheres	Total SASA	Polar SASA	Apolar SASA	Volume	Mean local hydrophobic density	Mean alpha sphere radius	Mean alp. sph. solvent access	Apolar alpha sphere proportion	Hydrophobicity score	Volume score	Polarity score	Charge score	Proportion of polar atoms	Alpha sphere density	Cent. of mass - Alpha Sphere max dist	Flexibility	X	Y	Z
7lzg	1	0.21	0.677	73	53.711	15.067	38.644	313.284	44.913	3.779	0.432	0.63	26.824	3.824	6	-3	28.571	3.467	7.876	0	-47.1455	-10.51	76.728
7lzg	2	0.201	0.583	67	51.616	22.633	28.983	300.742	44	3.792	0.422	0.672	23.75	3.812	6	-3	30.303	3.442	7.411	0	-15.1634	-51.7382	52.989
7lzg	3	0.173	0.07	39	43.391	20.446	22.945	218.594	22.417	3.609	0.369	0.615	37.556	5.444	6	3	39.286	3.418	8.809	0	21.2876	55.5556	58.6512
7lzg	4	0.135	0.596	71	69.981	20.468	49.513	314.934	42.773	3.806	0.429	0.62	26.824	3.824	6	-3	30.556	3.437	8.328	0	1.70541	-43.0141	75.2949
7lzg	5	0.131	0.724	72	74.72	21.584	53.136	314.341	44.913	3.761	0.426	0.639	26.824	3.824	6	-3	30.556	3.562	8.488	0	-14.4839	-47.3596	12.7078
7lzg	7	0.025	0.001	32	113.694	59.351	54.343	433.582	3.333	4.052	0.667	0.188	-3.5	3.417	8	-1	50	4.888	10.558	0	2.99528	-44.5507	90.5053
7lzg	9	0.006	0.017	46	60.843	16.16	44.682	205.695	21	3.906	0.501	0.478	32.167	3.75	7	-1	42.308	2.218	5.714	0	14.654	66.7483	51.0223
7lzg	10	0.004	0.002	22	83.041	32.321	50.72	285.847	8	3.846	0.555	0.409	27.857	4.143	4	-2	38.095	3.638	8.392	0	24.1202	39.0438	90.6777
6phx	1	0.276	0.677	73	53.711	15.067	38.644	306.747	44.913	3.779	0.432	0.63	29.938	3.688	5	-4	25.806	3.467	7.876	0	-47.1455	-10.51	76.728
6phx	2	0.261	0.583	67	51.616	22.633	28.983	298.758	44	3.792	0.422	0.672	23.75	3.812	6	-3	30.303	3.442	7.411	0	-15.1634	-51.7382	52.989
6phx	3	0.198	0.596	71	69.981	20.468	49.513	317.901	42.773	3.806	0.429	0.62	26.824	3.824	6	-3	30.556	3.437	8.328	0	1.70541	-43.0141	75.2949
6phx	5	0.116	0.045	43	56.702	11.941	44.761	221.043	26	3.652	0.4	0.628	31.615	4.308	6	1	36	2.848	5.88	0	-19.7162	-48.6001	-7.15923
6phx	6	0.113	0.001	35	45.309	23.572	21.737	193.773	3	3.767	0.464	0.114	55.667	4.6	7	-1	50	2.594	5.938	0	3.58506	-47.3915	-32.4123
6phx	7	0.102	0.001	34	69.14	49.818	19.322	278.91	0	3.639	0.445	0.029	10.364	4.636	8	1	55.556	3.486	10.31	0	18.5376	-44.5824	-22.2538
6phx	9	0.075	0.002	35	53.822	26.047	27.775	189.149	11	3.678	0.446	0.343	15.111	4.667	5	2	35	2.563	5.485	0	10.0289	-45.031	-18.3476
6phx	12	0.056	0.001	18	100.956	65.934	35.021	289.164	1	3.723	0.676	0.111	0.625	4.375	6	2	47.619	4.911	10.895	0	10.9407	-63.6858	-21.9829
6phx	14	0.053	0.001	32	113.694	59.351	54.343	440.672	3.333	4.052	0.667	0.188	-3.5	3.417	8	-1	50	4.888	10.558	0	2.99528	-44.5507	90.5053
6phx	18	0.035	0.002	70	183.54	91.76	91.78	597.831	5.667	3.954	0.54	0.171	-1.706	3.529	12	0	50	6.241	14.921	0	-23.8593	-45.174	25.7503
6phx	19	0.034	0.014	60	202.516	110.736	91.78	641.605	9.176	3.792	0.452	0.283	4.333	4.5	12	1	46.809	7.153	17.302	0	-12.2445	-64.4754	67.158
6phx	22	0.024	0.002	31	108.834	50.868	57.966	469.143	11	3.814	0.538	0.387	9	4	9	0	50	4.302	9.303	0	-19.9957	-34.0111	-31.6664
6phx	24	0.016	0.001	38	150.827	90.445	60.381	480.698	4	3.866	0.509	0.211	5.364	4.273	7	0	50	5.851	14.695	0	-35.4732	-29.2371	18.7718
6phx	25	0.015	0.001	33	123.135	69.999	53.136	407.546	3.667	4.02	0.655	0.182	3.6	3.2	6	-1	50	4.858	10.492	0	-44.2318	-8.52779	91.7346
6phx	27	0.01	0.001	21	100.712	65.691	35.021	337.487	3	3.902	0.635	0.19	-2.286	3.429	4	0	42.105	4.282	10.606	0	-9.58924	-67.4186	77.5866
6phx	28	0.01	0.002	24	69.643	33.414	36.229	226.87	10	3.689	0.433	0.458	43.222	4.444	4	-1	47.368	2.892	6.025	0	2.14679	-61.3112	-16.2228
6phx	29	0.008	0.001	22	68.163	35.557	32.606	250.022	13	3.87	0.623	0.636	-0.5	4.75	7	0	38.889	2.835	5.761	0	20.0875	-36.0587	-24.159
6phx	30	0.007	0.001	23	87.516	54.91	32.606	301.987	2	3.754	0.47	0.13	22.667	4.25	6	-1	50	3.57	7.735	0	-34.9923	-44.4907	2.88617
6phx	31	0.004	0.001	27	69.596	45.444	24.153	288.226	7	4.026	0.582	0.296	25.875	4.5	6	1	47.368	2.65	6.822	0	19.1363	-52.986	-18.1336
6phx	32	0.004	0.015	39	149.905	68.994	80.911	548.407	7.385	4.021	0.533	0.333	16.769	3.846	7	-1	36.364	5.701	16.211	0	-48.7114	-37.4492	79.2755
6orh	1	0.24	0.659	73	53.711	15.067	38.644	312.862	44.913	3.779	0.432	0.63	29	3.867	5	-2	20.833	3.467	7.876	0	-47.1455	-10.51	76.728
6orh	2	0.229	0.564	67	51.616	22.633	28.983	298.111	44	3.792	0.422	0.672	23.75	3.812	6	-3	30.303	3.442	7.411	0	-15.1634	-51.7382	52.989
6orh	3	0.164	0.577	71	69.981	20.468	49.513	315.554	42.773	3.806	0.429	0.62	26.824	3.824	6	-3	30.556	3.437	8.328	0	1.70541	-43.0141	75.2949
6orh	4	0.16	0.708	72	74.72	21.584	53.136	311.07	44.913	3.761	0.426	0.639	26.824	3.824	6	-3	30.556	3.562	8.488	0	-14.4839	-47.3596	12.7078
6orh	5	0.071	0.389	103	376.227	162.476	213.75	1410.07	19.036	4.028	0.581	0.544	-0.056	3.889	12	-2	39.024	11.63	32.929	0	79.8406	-13.6417	105.287
6orh	6	0.066	0.695	84	133.288	57.208	76.081	484.201	45.388	3.908	0.45	0.583	30.556	4	10	-1	34.884	4.584	10.749	0	66.1025	-10.3262	90.2941
6orh	7	0.053	0.082	33	139.078	36.43	102.648	530.208	15.6	4.066	0.718	0.758	23.7	4.4	6	-3	31.034	6.225	16.569	0	79.7119	25.6319	106.826
6orh	11	0.038	0.001	32	113.694	59.351	54.343	430.808	3.333	4.052	0.667	0.188	-3.5	3.417	8	-1	50	4.888	10.558	0	2.99528	-44.5507	90.5053
6orh	12	0.032	0.001	15	40.607	14.04	26.568	184.905	4	3.891	0.632	0.333	20.833	4.667	4	1	33.333	2.214	4.908	0	77.0655	3.01613	93.8745
6orh	13	0.027	0.033	23	91.902	18.237	73.665	384.763	15.222	4.026	0.715	0.783	12.125	4.625	6	-3	27.273	4.179	11.282	0	84.5923	14.6986	79.2084
6orh	17	0.006	0.014	60	202.516	110.736	91.78	648.07	9.176	3.792	0.452	0.283	4.333	4.5	12	1	46.809	7.153	17.302	0	-12.2445	-64.4754	67.158
6orh	18	0.002	0.002	70	183.54	91.76	91.78	583.73	5.667	3.954	0.54	0.171	-1.706	3.529	12	0	50	6.241	14.921	0	-23.8593	-45.174	25.7503
6cng	1	0.557	0.764	246	539.624	130.753	408.871	2000.26	58.103	3.931	0.475	0.476	35.089	3.667	17	2	37.5	12.949	27.219	0	0.282724	-8.77892	5.98433
6cng	2	0.22	0.072	73	53.711	15.067	38.644	311.682	44.913	3.779	0.432	0.63	26.824	3.824	6	-3	22.581	3.467	7.876	0	-47.1455	-10.51	76.728
6cng	3	0.21	0.053	67	51.616	22.633	28.983	298.37	44	3.792	0.422	0.672	23.75	3.812	6	-3	30.303	3.442	7.411	0	-15.1634	-51.7382	52.989
6cng	4	0.144	0.06	71	69.981	20.468	49.513	313.384	42.773	3.806	0.429	0.62	26.824	3.824	6	-3	30.556	3.437	8.328	0	1.70541	-43.0141	75.2949
6cng	5	0.14	0.089	72	74.72	21.584	53.136	313.874	44.913	3.761	0.426	0.639	26.824	3.824	6	-3	30.556	3.562	8.488	0	-14.4839	-47.3596	12.7078
6cng	6	0.096	0.866	109	147.871	16.16	131.711	563.113	80.13	4.011	0.504	0.844	56.696	4	7	1	23.636	5.17	10.927	0	3.55582	-5.84339	-13.5052
6cng	7	0.062	0.001	15	78.027	34.552	43.475	282.567	5.75	3.885	0.664	0.533	23.429	4.714	5	0	35.294	4.223	11.261	0	16.8775	-8.8462	36.3671
6cng	12	0.038	0.001	17	62.783	19.308	43.475	242.562	9	3.901	0.704	0.588	28	3.875	4	-2	47.368	3.246	6.783	0	-14.7078	1.28729	10.5066
6cng	13	0.037	0.002	32	126.401	67.227	59.174	474.619	12	3.875	0.532	0.438	0.818	4.727	8	4	44.444	5.487	14.324	0	7.61441	2.58737	-35.8953
6cng	16	0.029	0.001	32	113.694	59.351	54.343	433.948	3.333	4.052	0.667	0.188	-3.5	3.417	8	-1	50	4.888	10.558	0	2.99528	-44.5507	90.5053
5j5p	1	0.153	0.677	73	53.711	15.067	38.644	316.026	44.913	3.779	0.432	0.63	26.867	3.667	5	-4	24.138	3.467	7.876	0	-47.1455	-10.51	76.728
5j5p	2	0.149	0.583	67	51.616	22.633	28.983	298.715	44	3.792	0.422	0.672	23.75	3.812	6	-3	30.303	3.442	7.411	0	-15.1634	-51.7382	52.989
5j5p	3	0.121	0.217	117	142.423	62.72	79.703	607.313	19.385	3.887	0.47	0.222	24.621	3.517	13	0	51.724	5.776	13.904	0	25.5608	26.9788	-30.2002
5j5p	4	0.079	0.596	71	69.981	20.468	49.513	309.088	42.773	3.806	0.429	0.62	26.824	3.824	6	-3	30.556	3.437	8.328	0	1.70541	-43.0141	75.2949
5j5p	5	0.074	0.724	72	74.72	21.584	53.136	317.658	44.913	3.761	0.426	0.639	26.824	3.824	6	-3	30.556	3.562	8.488	0	-14.4839	-47.3596	12.7078
5j5p	8	0.027	0.001	17	85.085	27.118	57.966	321.968	3.2	3.841	0.632	0.294	-0.25	4.875	7	-1	42.857	4.236	8.881	0	40.5848	19.1858	11.3558
5j5p	11	0.01	0.003	28	110.917	50.536	60.381	345.506	8.769	3.908	0.577	0.464	22.429	5	5	1	34.783	4.978	9.788	0	79.3901	27.0471	-22.2776
5j5p	12	0.007	0.008	17	106.047	31.094	74.952	386.13	10	4.088	0.751	0.882	27.875	3.875	4	0	31.818	4.967	10.848	0	15.3194	34.8272	-21.0351
5gvw	1	0.276	0.677	73	53.711	15.067	38.644	317.839	44.913	3.779	0.432	0.63	49.083	4.25	3	-2	19.048	3.467	7.876	0	-47.1455	-10.51	76.728
5gvw	2	0.261	0.583	67	51.616	22.633	28.983	304.105	44	3.792	0.422	0.672	23.75	3.812	6	-3	30.303	3.442	7.411	0	-15.1634	-51.7382	52.989
5gvw	3	0.198	0.596	71	69.981	20.468	49.513	315.377	42.773	3.806	0.429	0.62	23.75	3.812	6	-3	31.429	3.437	8.328	0	1.70541	-43.0141	75.2949
5gvw	4	0.195	0.724	72	74.72	21.584	53.136	311.024	44.913	3.761	0.426	0.639	26.824	3.824	6	-3	30.556	3.562	8.488	0	-14.4839	-47.3596	12.7078
5gvw	5	0.085	0.003	32	105.965	43.168	62.797	444.685	5.25	3.883	0.666	0.25	31.1	4.4	6	-3	34.483	4.918	12.527	0	-41.8712	24.6288	4.88206
5gvw	6	0.082	0.001	92	174.308	126.002	48.305	629.364	4	3.822	0.481	0.152	30.053	5.421	15	0	50	5.296	11.628	0	-3.04777	4.93176	48.9311
5gvw	7	0.073	0.004	40	105.852	55.131	50.72	411.782	14.824	3.926	0.607	0.425	-7.3	3.8	7	2	36.667	4.528	11.466	0	15.7384	16.3974	36.1426
5gvw	10	0.054	0.004	29	77.113	21.562	55.551	340.78	13	3.947	0.693	0.483	40.444	4.111	3	2	38.462	3.519	8.336	0	-28.5099	-9.54293	25.685
5gvw	11	0.054	0.007	27	72.6	30.333	42.267	329.03	16	4.078	0.707	0.63	45.5	4.5	3	2	37.5	3.39	8.157	0	-67.2113	45.4896	39.5272
5gvw	12	0.053	0.001	32	113.694	59.351	54.343	436.598	3.333	4.052	0.667	0.188	3.6	3.2	6	-1	52.174	4.888	10.558	0	2.99528	-44.5507	90.5053
5gvw	14	0.05	0.001	27	48.494	18.303	30.191	224.488	7	3.88	0.497	0.296	35.556	5	4	2	35.294	2.306	5.24	0	-30.3898	7.52959	53.4862
5gvw	15	0.049	0.001	23	43.733	17.165	26.568	193.864	7	3.858	0.479	0.348	30.5	5.125	4	2	37.5	2.204	5.322	0	-15.1283	26.3276	20.6912
5gvw	16	0.048	0.001	95	181.506	127.162	54.343	641.985	3.2	3.856	0.473	0.105	33.625	5.25	11	0	50	5.103	11.811	0	-42.0524	30.1184	16.2457
5gvw	19	0.042	0.001	16	56.609	20.38	36.229	259.353	7	3.862	0.572	0.5	9.667	4.667	4	0	42.857	2.889	6.472	0	-35.0791	13.1867	26.7399
5gvw	21	0.035	0.002	70	183.54	91.76	91.78	600.142	5.667	3.954	0.54	0.171	-1.706	3.529	12	0	50	6.241	14.921	0	-23.8593	-45.174	25.7503
5gvw	22	0.034	0.014	60	202.516	110.736	91.78	643.195	9.176	3.792	0.452	0.283	4.333	4.5	12	1	46.809	7.153	17.302	0	-12.2445	-64.4754	67.158
5gvw	26	0.025	0.004	20	82.628	15	67.627	331.157	14	3.946	0.506	0.75	28.6	4.8	3	2	50	3.718	7.92	0	4.2553	0.62755	94.0902
5gvw	28	0.025	0.001	15	55.122	24.931	30.191	205.56	5	3.728	0.422	0.4	25.833	4.667	5	-1	37.5	2.685	5.956	0	-55.7103	48.2585	31.0491
5gvw	31	0.017	0.004	38	187.207	91.804	95.403	780.502	7.2	4.086	0.655	0.263	-7.909	4	6	-2	46.154	7.066	16.266	0	25.8602	3.72608	64.4198
5gvw	32	0.015	0.374	77	229.193	89.108	140.085	701.394	24	3.97	0.453	0.364	6.25	4.25	12	3	48.718	7.606	18.3	0	-7.41869	6.77456	67.2021
5gvw	33	0.015	0.001	33	123.135	69.999	53.136	411.308	3.667	4.02	0.655	0.182	-2.8	3.6	7	0	42.857	4.858	10.492	0	-44.2318	-8.52779	91.7346
5gvw	34	0.01	0.001	21	100.712	65.691	35.021	341.306	3	3.902	0.635	0.19	-2.286	3.429	4	0	41.176	4.282	10.606	0	-9.58924	-67.4186	77.5866
5gvw	35	0.008	0.001	35	141.611	78.814	62.797	555.52	7.467	4.204	0.58	0.429	18.556	4.333	5	-1	37.5	5.532	12.532	0	-44.4944	48.5712	32.7262
5gvw	36	0.006	0.008	23	90.872	29.283	61.589	277.975	13.733	3.808	0.656	0.652	45.5	4.5	3	2	41.667	3.796	9.319	0	-16.205	41.8879	-8.41778
5gvw	37	0.004	0.015	39	149.905	68.994	80.911	543.952	7.385	4.021	0.533	0.333	6.083	3.917	8	-1	35	5.701	16.211	0	-48.7114	-37.4492	79.2755
5gvw	39	0.003	0.001	32	104.81	62.543	42.267	366.215	7	3.915	0.56	0.25	-0.333	3.444	6	-1	56	3.952	10.506	0	11.1877	-12.7049	26.6698
5a69	1	0.276	0.677	73	53.711	15.067	38.644	315.604	44.913	3.779	0.432	0.63	26.824	3.824	6	-3	28.571	3.467	7.876	0	-47.1455	-10.51	76.728
5a69	2	0.261	0.583	67	51.616	22.633	28.983	298.5	44	3.792	0.422	0.672	23.75	3.812	6	-3	30.303	3.442	7.411	0	-15.1634	-51.7382	52.989
5a69	3	0.198	0.596	71	69.981	20.468	49.513	312.587	42.773	3.806	0.429	0.62	26.824	3.824	6	-3	30.556	3.437	8.328	0	1.70541	-43.0141	75.2949
5a69	4	0.195	0.724	72	74.72	21.584	53.136	307.146	44.913	3.761	0.426	0.639	26.824	3.824	6	-3	30.556	3.562	8.488	0	-14.4839	-47.3596	12.7078
5a69	5	0.159	0.088	29	131.07	24.798	106.271	504.278	14.435	4.071	0.717	0.793	4.6	3.7	7	-1	35.484	6.972	16.58	0	-23.8803	1.53066	-34.7656
5a69	6	0.127	0.004	60	68.263	42.903	25.36	256.484	21.739	3.945	0.526	0.383	33.364	6.091	11	-1	35.294	2.946	7.41	0	-4.94403	-31.4942	-16.5606
5a69	7	0.108	0.001	24	92.354	48.88	43.475	408.044	0.667	4.009	0.68	0.125	-12.75	4.875	7	0	46.154	4.935	13.19	0	13.1308	-37.4235	-33.8187
5a69	10	0.07	0.003	55	151.197	59.417	91.78	615.174	12.941	3.995	0.626	0.309	25.2	3.867	6	0	40.909	5.602	13.914	0	18.6931	-21.4102	-18.4602
5a69	11	0.053	0.001	32	113.694	59.351	54.343	429.63	3.333	4.052	0.667	0.188	-3.5	3.417	8	-1	50	4.888	10.558	0	2.99528	-44.5507	90.5053
5a69	13	0.046	0.026	66	152.308	45.245	107.063	550.84	22.846	3.771	0.448	0.394	30.357	4.143	8	1	40.541	5.263	11.957	0	-7.22702	-13.2183	-36.4185
5a69	14	0.04	0.001	19	76.495	28.19	48.305	282.639	3	4.055	0.679	0.211	5.875	3.5	4	1	44.444	3.67	7.427	0	-25.3645	-7.77053	-14.207
5a69	15	0.035	0.002	70	183.54	91.76	91.78	586.917	5.667	3.954	0.54	0.171	-1.706	3.529	12	0	50	6.241	14.921	0	-23.8593	-45.174	25.7503
5a69	16	0.034	0.014	60	202.516	110.736	91.78	650.613	9.176	3.792	0.452	0.283	4.333	4.5	12	1	46.809	7.153	17.302	0	-12.2445	-64.4754	67.158
5a69	18	0.028	0.001	15	64.698	23.638	41.059	354.931	6	4.126	0.735	0.467	-15.375	4.375	6	1	37.5	3.117	7.23	0	-7.5562	3.233	-39.8859
5a69	21	0.015	0.001	33	123.135	69.999	53.136	416.804	3.667	4.02	0.655	0.182	-3.5	3.417	8	-1	50	4.858	10.492	0	-44.2318	-8.52779	91.7346
5a69	22	0.015	0.001	19	86.021	40.131	45.89	229.955	3	3.716	0.518	0.211	26.5	4.625	5	1	42.105	3.791	8.947	0	12.6131	-49.0272	-20.7973
5a69	23	0.011	0.001	28	70.924	31.072	39.852	243.456	10	3.846	0.498	0.393	26.4	3.6	5	1	55	2.81	5.829	0	-24.9449	-23.0379	-29.2209
5a69	24	0.01	0.001	21	100.712	65.691	35.021	341.251	3	3.902	0.635	0.19	-2.286	3.429	4	0	42.105	4.282	10.606	0	-9.58924	-67.4186	77.5866
5a69	25	0.006	0.045	42	149.079	48.371	100.708	512.691	19.52	3.901	0.583	0.595	31.2	4	7	0	40.541	5.365	13.881	0	-15.8143	-19.6113	-38.4049
5a69	26	0.004	0.015	39	149.905	68.994	80.911	564.745	7.385	4.021	0.533	0.333	11.133	3.933	9	0	42.857	5.701	16.211	0	-48.7114	-37.4492	79.2755
5a69	27	0.002	0.003	19	58.409	25.804	32.606	232.483	8	3.758	0.441	0.474	37.5	3.9	2	1	43.75	2.463	8.192	0	-22.4007	-19.2164	-14.2323
4yw2	1	0.276	0.677	73	53.711	15.067	38.644	318.092	44.913	3.779	0.432	0.63	28.5	4	6	-3	33.333	3.467	7.876	0	-47.1455	-10.51	76.728
4yw2	2	0.261	0.583	67	51.616	22.633	28.983	299.922	44	3.792	0.422	0.672	23.75	3.812	6	-3	30.303	3.442	7.411	0	-15.1634	-51.7382	52.989
4yw2	3	0.198	0.596	71	69.981	20.468	49.513	313.738	42.773	3.806	0.429	0.62	23.929	3.714	5	-2	33.333	3.437	8.328	0	1.70541	-43.0141	75.2949
4yw2	4	0.195	0.724	72	74.72	21.584	53.136	311.117	44.913	3.761	0.426	0.639	26.824	3.824	6	-3	30.556	3.562	8.488	0	-14.4839	-47.3596	12.7078
4yw2	5	0.193	0.007	43	50.233	33.326	16.907	244.663	14	3.669	0.418	0.349	22.688	4.062	9	3	42.857	3.37	6.536	0	29.179	11.7343	45.3473
4yw2	7	0.147	0.009	44	60.505	29.106	31.398	240.384	15	3.686	0.428	0.364	25.733	3.933	8	2	39.286	3.322	6.565	0	17.2532	-13.7019	6.72923
4yw2	10	0.069	0.001	55	168.481	96.024	72.458	592.512	10.476	3.907	0.529	0.382	20.462	3.846	6	-1	46.154	6.405	15.002	0	10.2196	18.8115	68.9092
4yw2	12	0.053	0.001	32	113.694	59.351	54.343	431.397	3.333	4.052	0.667	0.188	-8.222	3.222	6	0	50	4.888	10.558	0	2.99528	-44.5507	90.5053
4yw2	18	0.035	0.002	70	183.54	91.76	91.78	591.06	5.667	3.954	0.54	0.171	-1.706	3.529	12	0	50	6.241	14.921	0	-23.8593	-45.174	25.7503
4yw2	19	0.034	0.014	60	202.516	110.736	91.78	644.89	9.176	3.792	0.452	0.283	4.333	4.5	12	1	46.809	7.153	17.302	0	-12.2445	-64.4754	67.158
4yw2	23	0.025	0.006	82	258.131	122.877	135.254	955.335	11.704	3.914	0.496	0.329	31.476	4.857	16	-1	45.283	8.254	22.662	0	-5.24949	20.6265	34.7581
4yw2	24	0.021	0.001	51	166.584	71.181	95.403	635.121	16	3.99	0.582	0.451	29	4.812	9	2	42.857	5.809	13.193	0	20.1434	19.6413	-18.1567
4yw2	27	0.015	0.001	33	123.135	69.999	53.136	410.102	3.667	4.02	0.655	0.182	-3.364	3.545	7	-1	55	4.858	10.492	0	-44.2318	-8.52779	91.7346
4yw2	29	0.01	0.001	21	100.712	65.691	35.021	343.488	3	3.902	0.635	0.19	-2.667	3.833	4	0	40	4.282	10.606	0	-9.58924	-67.4186	77.5866
4yw2	32	0.004	0.015	39	149.905	68.994	80.911	540.753	7.385	4.021	0.533	0.333	14.182	3.545	6	-2	41.176	5.701	16.211	0	-48.7114	-37.4492	79.2755
4r7b	1	0.205	0.677	73	53.711	15.067	38.644	312.23	44.913	3.779	0.432	0.63	26.824	3.824	6	-3	28.571	3.467	7.876	0	-47.1455	-10.51	76.728
4r7b	2	0.197	0.007	85	239.38	142.77	96.61	994.542	10.111	3.968	0.545	0.212	6.444	4.074	21	-2	53.226	9.254	23.298	0	-19.2812	-26.4428	28.02
4r7b	3	0.197	0.583	67	51.616	22.633	28.983	297.465	44	3.792	0.422	0.672	23.75	3.812	6	-3	30.303	3.442	7.411	0	-15.1634	-51.7382	52.989
4r7b	4	0.13	0.596	71	69.981	20.468	49.513	311.568	42.773	3.806	0.429	0.62	26.824	3.824	6	-3	30.556	3.437	8.328	0	1.70541	-43.0141	75.2949
4r7b	5	0.125	0.724	72	74.72	21.584	53.136	320.461	44.913	3.761	0.426	0.639	26.824	3.824	6	-3	30.556	3.562	8.488	0	-14.4839	-47.3596	12.7078
4r7b	6	0.065	0.001	31	100.166	48.238	51.928	448.829	14.375	4.041	0.619	0.516	1	3.545	6	-4	41.379	4.699	9.562	0	8.04481	3.30874	31.2489
4r7b	8	0.034	0.001	25	72.839	35.402	37.436	278.448	8	3.83	0.491	0.36	-1.727	3.727	9	-1	60	3.473	7.596	0	-3.93372	-29.8778	3.83992
4r7b	10	0.023	0.001	32	113.694	59.351	54.343	434.587	3.333	4.052	0.667	0.188	-3.5	3.417	8	-1	50	4.888	10.558	0	2.99528	-44.5507	90.5053
4r7b	13	0.011	0.005	27	71.653	35.425	36.229	247.496	17	3.71	0.423	0.667	-2.444	4.222	6	1	35	3.146	6.442	0	-10.3253	-12.8004	-6.56274
4r7b	14	0.005	0.001	20	70.008	41.025	28.983	236.435	10	3.746	0.566	0.55	6	5.286	6	0	50	3.11	6.451	0	10.6278	-16.306	-22.142
4r7b	15	0.003	0.001	49	78.487	39.843	38.644	310.924	5	3.965	0.536	0.122	9	4.312	12	-3	55.556	2.887	7.846	0	-10.021	-9.40204	25.8439
4icr	1	0.276	0.677	73	53.711	15.067	38.644	309.193	44.913	3.779	0.432	0.63	34.067	4.067	5	-2	24.138	3.467	7.876	0	-47.1455	-10.51	76.728
4icr	2	0.261	0.583	67	51.616	22.633	28.983	303.458	44	3.792	0.422	0.672	23.75	3.812	6	-3	30.303	3.442	7.411	0	-15.1634	-51.7382	52.989
4icr	3	0.198	0.596	71	69.981	20.468	49.513	322.773	42.773	3.806	0.429	0.62	26.824	3.824	6	-3	30.556	3.437	8.328	0	1.70541	-43.0141	75.2949
4icr	4	0.195	0.724	72	74.72	21.584	53.136	316.303	44.913	3.761	0.426	0.639	26.824	3.824	6	-3	30.556	3.562	8.488	0	-14.4839	-47.3596	12.7078
4icr	5	0.177	0.001	71	219.023	133.281	85.742	996.594	9.368	3.926	0.66	0.268	4.15	3.75	12	-2	46.429	8.345	19.494	0	79.9989	21.5641	21.9707
4icr	7	0.053	0.001	32	113.694	59.351	54.343	437.776	3.333	4.052	0.667	0.188	-3.5	3.417	8	-1	50	4.888	10.558	0	2.99528	-44.5507	90.5053
4icr	9	0.035	0.002	70	183.54	91.76	91.78	586.757	5.667	3.954	0.54	0.171	-1.706	3.529	12	0	50	6.241	14.921	0	-23.8593	-45.174	25.7503
4icr	10	0.034	0.014	60	202.516	110.736	91.78	648.706	9.176	3.792	0.452	0.283	4.333	4.5	12	1	46.809	7.153	17.302	0	-12.2445	-64.4754	67.158
4icr	14	0.015	0.001	33	123.135	69.999	53.136	405.666	3.667	4.02	0.655	0.182	6.8	3.5	6	1	52.632	4.858	10.492	0	-44.2318	-8.52779	91.7346
4icr	15	0.01	0.001	21	100.712	65.691	35.021	336.069	3	3.902	0.635	0.19	-2.286	3.429	4	0	42.105	4.282	10.606	0	-9.58924	-67.4186	77.5866
4icr	16	0.01	0.002	111	319.839	156.809	163.03	1065.09	9.556	3.855	0.464	0.243	20.88	3.92	13	0	46.154	8.332	20.755	0	77.5951	21.837	-1.03955
4icr	17	0.009	0.046	79	215.313	95.758	119.555	719.375	9.714	3.834	0.424	0.177	15.545	3.636	11	-1	47.17	6.789	17.709	0	71.3603	67.1098	-36.1848
4icr	18	0.004	0.015	39	149.905	68.994	80.911	548.636	7.385	4.021	0.533	0.333	6.538	4.231	9	0	50	5.701	16.211	0	-48.7114	-37.4492	79.2755
4icr	19	0.002	0.003	25	48.542	17.143	31.398	189.396	19	3.819	0.594	0.8	40.5	4	1	0	33.333	1.864	4.289	0	80.3602	20.1141	-16.8803
4fpo	1	0.276	0.677	73	53.711	15.067	38.644	309.151	44.913	3.779	0.432	0.63	26.824	3.824	6	-3	28.571	3.467	7.876	0	-47.1455	-10.51	76.728
4fpo	2	0.261	0.583	67	51.616	22.633	28.983	294.705	44	3.792	0.422	0.672	23.75	3.812	6	-3	30.303	3.442	7.411	0	-15.1634	-51.7382	52.989
4fpo	3	0.198	0.596	71	69.981	20.468	49.513	316.307	42.773	3.806	0.429	0.62	26.824	3.824	6	-3	30.556	3.437	8.328	0	1.70541	-43.0141	75.2949
4fpo	4	0.195	0.724	72	74.72	21.584	53.136	317.471	44.913	3.761	0.426	0.639	26.824	3.824	6	-3	30.556	3.562	8.488	0	-14.4839	-47.3596	12.7078
4fpo	5	0.114	0.01	47	67.246	23.771	43.475	235.288	16	3.709	0.385	0.362	30.286	4	6	1	42.857	3.198	6.378	0	-18.2501	-11.1393	-44.9817
4fpo	8	0.053	0.001	32	113.694	59.351	54.343	432.722	3.333	4.052	0.667	0.188	-3.5	3.417	8	-1	50	4.888	10.558	0	2.99528	-44.5507	90.5053
4fpo	13	0.035	0.002	70	183.54	91.76	91.78	587.475	5.667	3.954	0.54	0.171	-1.706	3.529	12	0	50	6.241	14.921	0	-23.8593	-45.174	25.7503
4fpo	14	0.034	0.014	60	202.516	110.736	91.78	653.899	9.176	3.792	0.452	0.283	4.333	4.5	12	1	46.809	7.153	17.302	0	-12.2445	-64.4754	67.158
4fpo	16	0.027	0.003	37	113.941	58.39	55.551	369.123	17.579	3.807	0.451	0.514	22.636	4.455	4	2	44.444	4.413	8.863	0	-7.22132	-4.92954	-58.421
4fpo	18	0.015	0.001	33	123.135	69.999	53.136	413.814	3.667	4.02	0.655	0.182	-3.5	3.417	8	-1	52	4.858	10.492	0	-44.2318	-8.52779	91.7346
4fpo	19	0.014	0.006	123	315.946	132.387	183.559	1210.36	25.647	3.917	0.491	0.415	10.818	4.136	13	2	39.189	8.059	20.411	0	-18.0984	-25.8804	-3.76235
4fpo	20	0.01	0.001	21	100.712	65.691	35.021	336.232	3	3.902	0.635	0.19	-2.286	3.429	4	0	42.105	4.282	10.606	0	-9.58924	-67.4186	77.5866
4fpo	22	0.004	0.015	39	149.905	68.994	80.911	551.721	7.385	4.021	0.533	0.333	11.133	3.933	9	0	42.857	5.701	16.211	0	-48.7114	-37.4492	79.2755
4cu8	1	0.265	0.677	73	53.711	15.067	38.644	314.971	44.913	3.779	0.432	0.63	21.643	3.5	5	-4	30.769	3.467	7.876	0	-47.1455	-10.51	76.728
4cu8	2	0.251	0.583	67	51.616	22.633	28.983	298.715	44	3.792	0.422	0.672	23.75	3.812	6	-3	30.303	3.442	7.411	0	-15.1634	-51.7382	52.989
4cu8	4	0.188	0.596	71	69.981	20.468	49.513	313.472	42.773	3.806	0.429	0.62	26.824	3.824	6	-3	30.556	3.437	8.328	0	1.70541	-43.0141	75.2949
4cu8	5	0.184	0.724	72	74.72	21.584	53.136	312.238	44.913	3.761	0.426	0.639	26.824	3.824	6	-3	30.556	3.562	8.488	0	-14.4839	-47.3596	12.7078
4cu8	6	0.182	0.047	40	45.394	13.995	31.398	206.339	24	3.655	0.427	0.625	37.8	3.667	4	0	35.714	3.238	6.945	0	39.7393	-46.3645	20.4508
4cu8	7	0.171	0.178	64	82.638	27.008	55.63	370.285	28	3.802	0.422	0.453	15.889	4.222	13	0	38.235	3.852	9.362	0	37.8721	-33.3218	9.44508
4cu8	8	0.147	0.001	100	211.619	119.839	91.78	877.542	7.25	3.978	0.481	0.16	1.92	4.4	20	4	47.458	6.665	15.92	0	21.9868	-24.6859	20.6051
4cu8	9	0.127	0.002	50	50.365	33.459	16.907	221.618	8	3.843	0.492	0.18	-5	3.692	10	0	53.571	2.568	6.379	0	25.634	-42.8686	-5.39532
4cu8	12	0.052	0.003	29	38.487	22.788	15.699	155.014	11	3.829	0.47	0.414	12	4.077	10	2	45	1.851	4.985	0	26.7234	-39.0369	5.02507
4cu8	13	0.05	0.009	26	115.308	34.397	80.911	333.939	7.231	3.767	0.536	0.5	12.273	3.818	5	1	30.435	5.284	13.576	0	-5.67896	-14.7255	19.6734
4cu8	14	0.049	0.001	52	136.145	61.272	74.873	566.499	8.909	4.041	0.514	0.212	2.545	4.818	9	2	45.946	5.178	12.984	0	7.79338	-26.6218	9.42621
4cu8	15	0.049	0.001	32	113.694	59.351	54.343	439.003	3.333	4.052	0.667	0.188	-3.5	3.417	8	-1	50	4.888	10.558	0	2.99528	-44.5507	90.5053
4cu8	17	0.037	0.016	48	103.391	44.218	59.174	281.64	16	3.679	0.402	0.354	-4.357	3.357	8	-1	50	3.919	8.485	0	-6.05983	-43.2476	20.6494
4cu8	19	0.028	0.001	18	71.624	26.941	44.682	240.502	4	3.781	0.428	0.278	11.9	4.4	7	1	52.941	3.378	7.76	0	17.6682	-36.6747	27.0616
4cu8	20	0.026	0.014	60	202.516	110.736	91.78	638.85	9.176	3.792	0.452	0.283	4.333	4.5	12	1	46.809	7.153	17.302	0	-12.2445	-64.4754	67.158
4cu8	21	0.025	0.002	70	183.54	91.76	91.78	581.101	5.667	3.954	0.54	0.171	-1.706	3.529	12	0	50	6.241	14.921	0	-23.8593	-45.174	25.7503
4cu8	23	0.023	0.002	46	117.641	65.713	51.928	389.504	6	3.839	0.457	0.174	19.786	4.714	8	3	48.485	4.313	9.596	0	14.0752	-42.3047	23.3429
4cu8	26	0.011	0.002	21	77.801	24.666	53.136	257.956	4.667	3.913	0.509	0.286	7.7	3.9	7	0	38.889	3.382	9.558	0	16.4825	-78.4756	-2.09167
4cu8	27	0.011	0.001	33	123.135	69.999	53.136	418.202	3.667	4.02	0.655	0.182	-3.5	3.417	8	-1	45.833	4.858	10.492	0	-44.2318	-8.52779	91.7346
4cu8	28	0.007	0.001	24	102.556	49.42	53.136	401.726	7	3.902	0.635	0.417	15.125	5.5	7	2	44	4.166	11.772	0	23.1808	-46.0028	27.584
4cu8	29	0.007	0.001	21	100.712	65.691	35.021	343.488	3	3.902	0.635	0.19	-2.286	3.429	4	0	42.105	4.282	10.606	0	-9.58924	-67.4186	77.5866
4cu8	30	0.005	0.014	31	65.943	26.091	39.852	244.178	24	3.949	0.624	0.806	15.222	4.667	5	1	27.273	2.501	6.211	0	22.0766	-50.0317	-13.7459
2ya5	1	0.231	0.677	73	53.711	15.067	38.644	316.405	44.913	3.779	0.432	0.63	20.267	3.8	6	-3	31.034	3.467	7.876	0	-47.1455	-10.51	76.728
2ya5	2	0.22	0.583	67	51.616	22.633	28.983	305.441	44	3.792	0.422	0.672	23.75	3.812	6	-3	30.303	3.442	7.411	0	-15.1634	-51.7382	52.989
2ya5	3	0.155	0.596	71	69.981	20.468	49.513	309.132	42.773	3.806	0.429	0.62	26.824	3.824	6	-3	30.556	3.437	8.328	0	1.70541	-43.0141	75.2949
2ya5	4	0.151	0.724	72	74.72	21.584	53.136	315.602	44.913	3.761	0.426	0.639	26.824	3.824	6	-3	30.556	3.562	8.488	0	-14.4839	-47.3596	12.7078
2ya5	10	0.034	0.001	32	113.694	59.351	54.343	428.403	3.333	4.052	0.667	0.188	-3.5	3.417	8	-1	50	4.888	10.558	0	2.99528	-44.5507	90.5053
2ya5	12	0.029	0.005	25	81.879	43.235	38.644	309.692	12	3.869	0.601	0.52	27	4.7	6	2	50	3.716	9.237	0	55.6075	-8.36676	3.71364
2ya5	14	0.018	0.001	15	48.13	21.562	26.568	185.207	8	3.931	0.521	0.6	57	4.875	3	1	41.667	2.414	5.264	0	14.8341	-10.4961	17.5061
2ya5	20	0.004	0.001	21	66.756	35.358	31.398	207.998	4	3.614	0.393	0.238	-11.778	3.333	4	-1	47.059	2.89	6.736	0	6.19724	-29.6709	25.5317
2y2g	1	0.276	0.677	73	53.711	15.067	38.644	309.826	44.913	3.779	0.432	0.63	29.938	3.688	5	-4	31.034	3.467	7.876	0	-47.1455	-10.51	76.728
2y2g	2	0.261	0.583	67	51.616	22.633	28.983	292.937	44	3.792	0.422	0.672	23.75	3.812	6	-3	30.303	3.442	7.411	0	-15.1634	-51.7382	52.989
2y2g	3	0.198	0.596	71	69.981	20.468	49.513	313.782	42.773	3.806	0.429	0.62	26.824	3.824	6	-3	30.556	3.437	8.328	0	1.70541	-43.0141	75.2949
2y2g	4	0.195	0.724	72	74.72	21.584	53.136	314.621	44.913	3.761	0.426	0.639	26.824	3.824	6	-3	30.556	3.562	8.488	0	-14.4839	-47.3596	12.7078
2y2g	5	0.171	0.002	27	97.422	62.322	35.1	427.633	7.4	3.978	0.586	0.37	24.538	3.615	9	0	44.444	5.56	12.724	0	-0.84963	105.749	-23.1097
2y2g	6	0.075	0.001	29	94.231	39.887	54.343	400.722	12.4	3.86	0.678	0.517	4.429	4.286	4	-1	42.308	4.419	10.343	0	28.0349	71.9888	-22.3083
2y2g	8	0.053	0.001	32	113.694	59.351	54.343	439.15	3.333	4.052	0.667	0.188	-3.5	3.417	8	-1	50	4.888	10.558	0	2.99528	-44.5507	90.5053
2y2g	11	0.047	0.004	43	83.922	38.032	45.89	430.222	19	3.992	0.588	0.465	16.875	5.25	6	0	45.161	3.125	7.317	0	-19.838	117.127	-39.2604
2y2g	12	0.046	0.001	27	126.503	62.499	64.004	499.529	3.25	3.951	0.637	0.296	11.636	3.273	4	1	42.308	5.524	13.734	0	-29.2926	95.4147	-41.5898
2y2g	14	0.038	0.002	20	76.848	32.166	44.682	284.568	9	4.017	0.747	0.5	19.625	3	4	-1	42.105	3.633	7.859	0	7.24715	90.1915	3.7479
2y2g	15	0.035	0.002	70	183.54	91.76	91.78	592.573	5.667	3.954	0.54	0.171	-1.706	3.529	12	0	50	6.241	14.921	0	-23.8593	-45.174	25.7503
2y2g	16	0.034	0.014	60	202.516	110.736	91.78	660.576	9.176	3.792	0.452	0.283	4.333	4.5	12	1	46.809	7.153	17.302	0	-12.2445	-64.4754	67.158
2y2g	18	0.029	0.008	25	92.772	31.183	61.589	308.904	9.5	3.814	0.603	0.48	15.571	5.571	6	1	39.13	4.078	11.477	0	39.1736	69.5604	-2.7862
2y2g	21	0.02	0.001	35	151.421	103.116	48.305	460.984	0	3.798	0.514	0	22.308	4.692	9	2	62.5	6.01	14.578	0	-6.42657	117.365	0.794543
2y2g	22	0.017	0.002	66	225.342	135.978	89.364	808.862	5.833	3.981	0.575	0.182	-1.667	3.095	13	-1	55.102	7.463	18.339	0	12.5094	74.0813	-25.8729
2y2g	23	0.015	0.001	33	123.135	69.999	53.136	409.186	3.667	4.02	0.655	0.182	1.182	3.455	7	0	57.143	4.858	10.492	0	-44.2318	-8.52779	91.7346
2y2g	24	0.01	0.001	21	100.712	65.691	35.021	329.467	3	3.902	0.635	0.19	-2.286	3.429	4	0	42.105	4.282	10.606	0	-9.58924	-67.4186	77.5866
2y2g	27	0.005	0.001	30	74.437	41.831	32.606	206.779	3	3.737	0.486	0.133	25.6	4.5	7	-2	52.381	2.852	7.136	0	-17.5108	124.468	-3.78093
2y2g	29	0.004	0.015	39	149.905	68.994	80.911	549.436	7.385	4.021	0.533	0.333	17.083	3.917	6	-1	47.368	5.701	16.211	0	-48.7114	-37.4492	79.2755
2y2g	30	0.003	0.002	24	57.843	30.067	27.775	183.068	11	3.755	0.454	0.5	50.125	4.25	4	-1	37.5	2.292	5.878	0	13.7188	107.468	-51.4686
2v05	1	0.276	0.677	73	53.711	15.067	38.644	312.483	44.913	3.779	0.432	0.63	26.824	3.824	6	-3	28.571	3.467	7.876	0	-47.1455	-10.51	76.728
2v05	2	0.261	0.583	67	51.617	22.633	28.983	298.112	44	3.792	0.422	0.672	23.75	3.812	6	-3	30.303	3.442	7.411	0	-15.1634	-51.7382	52.989
2v05	3	0.198	0.596	71	69.981	20.468	49.513	318.388	42.773	3.806	0.429	0.62	26.824	3.824	6	-3	30.556	3.437	8.328	0	1.70541	-43.0141	75.2949
2v05	4	0.195	0.724	72	74.72	21.584	53.136	315.369	44.913	3.761	0.426	0.639	26.824	3.824	6	-3	30.556	3.562	8.488	0	-14.4839	-47.3596	12.7078
2v05	5	0.053	0.001	32	113.694	59.351	54.343	436.304	3.333	4.052	0.667	0.188	-3.5	3.417	8	-1	50	4.888	10.558	0	2.99528	-44.5507	90.5053
2v05	7	0.047	0.001	17	58.697	26.091	32.606	263.58	8	3.943	0.661	0.529	-1.286	4.286	5	1	44.444	3.002	6.13	0	22.2044	81.7869	22.4574
2v05	8	0.035	0.002	70	183.54	91.76	91.78	600.46	5.667	3.954	0.54	0.171	-1.706	3.529	12	0	50	6.241	14.921	0	-23.8593	-45.174	25.7503
2v05	9	0.034	0.014	60	202.516	110.736	91.78	642.029	9.176	3.792	0.452	0.283	4.333	4.5	12	1	46.809	7.153	17.302	0	-12.2445	-64.4754	67.158
2v05	12	0.024	0.001	27	103.399	52.679	50.72	346.885	12	3.991	0.556	0.481	25.9	4.8	7	1	40.909	4.342	8.016	0	35.5178	69.5727	51.8507
2v05	13	0.02	0.006	63	136.621	68.994	67.627	530.779	13.375	3.969	0.486	0.254	38.133	4.8	9	2	45.946	4.49	11.452	0	14.0397	73.146	17.246
2v05	14	0.02	0.001	22	75.071	48.503	26.568	266.297	10	3.777	0.575	0.5	30.286	5.429	5	0	35	3.24	7.465	0	36.328	77.5174	45.9024
2v05	15	0.015	0.001	33	123.135	69.999	53.136	405.956	3.667	4.02	0.655	0.182	-3.5	3.417	8	-1	50	4.858	10.492	0	-44.2318	-8.52779	91.7346
2v05	16	0.014	0.182	44	50.725	9.665	41.059	245.418	43	4.006	0.671	1	88.5	7.75	4	0	7.143	1.491	4.64	0	-30.4388	63.3831	-19.6145
2v05	18	0.01	0.001	21	100.712	65.691	35.021	341.033	3	3.902	0.635	0.19	-2.286	3.429	4	0	42.105	4.282	10.606	0	-9.58924	-67.4186	77.5866
2v05	19	0.007	0.006	43	81.087	48.481	32.606	337.172	25	3.842	0.566	0.605	50.5	5.333	4	0	25	2.672	7.147	0	-14.1591	66.246	2.55026
2v05	20	0.004	0.015	39	149.905	68.994	80.911	550.806	7.385	4.021	0.533	0.333	11.133	3.933	9	0	42.857	5.701	16.211	0	-48.7114	-37.4492	79.2755
2c1i	1	0.276	0.677	73	53.711	15.067	38.644	312.315	44.913	3.779	0.432	0.63	26.824	3.824	6	-3	28.571	3.467	7.876	0	-47.1455	-10.51	76.728
2c1i	2	0.261	0.583	67	51.617	22.633	28.983	294.576	44	3.792	0.422	0.672	23.75	3.812	6	-3	30.303	3.442	7.411	0	-15.1634	-51.7382	52.989
2c1i	3	0.198	0.596	71	69.981	20.468	49.513	308.069	42.773	3.806	0.429	0.62	26.824	3.824	6	-3	30.556	3.437	8.328	0	1.70541	-43.0141	75.2949
2c1i	4	0.195	0.724	72	74.72	21.584	53.136	315.462	44.913	3.761	0.426	0.639	26.824	3.824	6	-3	30.556	3.562	8.488	0	-14.4839	-47.3596	12.7078
2c1i	5	0.109	0.001	23	79.052	58.523	20.53	362.742	5.429	4.004	0.708	0.304	-5	3.8	6	1	44	4.353	10.564	0	16.1408	45.7849	-28.3446
2c1i	7	0.076	0.001	26	95.469	59.24	36.229	319.429	8	3.823	0.641	0.346	-15.375	3.625	4	-1	45.833	4.617	10.052	0	26.1729	55.2001	-33.9422
2c1i	8	0.053	0.001	32	113.694	59.351	54.343	439.052	3.333	4.052	0.667	0.188	-3.5	3.417	8	-1	50	4.888	10.558	0	2.99528	-44.5507	90.5053
2c1i	10	0.035	0.002	70	183.54	91.76	91.78	596.796	5.667	3.954	0.54	0.171	-1.706	3.529	12	0	50	6.241	14.921	0	-23.8593	-45.174	25.7503
2c1i	11	0.034	0.014	60	202.516	110.736	91.78	660.152	9.176	3.792	0.452	0.283	4.333	4.5	12	1	46.809	7.153	17.302	0	-12.2445	-64.4754	67.158
2c1i	14	0.015	0.001	33	123.135	69.999	53.136	411.5	3.667	4.02	0.655	0.182	-3.5	3.417	8	-1	50	4.858	10.492	0	-44.2318	-8.52779	91.7346
2c1i	15	0.01	0.001	21	100.712	65.691	35.021	348.835	3	3.902	0.635	0.19	-2.286	3.429	4	0	42.105	4.282	10.606	0	-9.58924	-67.4186	77.5866
2c1i	16	0.004	0.015	39	149.905	68.994	80.911	548.864	7.385	4.021	0.533	0.333	11.133	3.933	9	0	42.857	5.701	16.211	0	-48.7114	-37.4492	79.2755
2c1i	17	0.001	0.001	16	50.566	10.715	39.852	177.582	11	4.006	0.734	0.75	8	4.8	4	-1	31.25	2.211	4.354	0	31.8759	37.9871	-33.6024
2aie	1	0.276	0.677	73	53.711	15.067	38.644	309.615	44.913	3.779	0.432	0.63	26.824	3.824	6	-3	28.571	3.467	7.876	0	-47.1455	-10.51	76.728
2aie	2	0.261	0.583	67	51.616	22.633	28.983	296.646	44	3.792	0.422	0.672	23.75	3.812	6	-3	30.303	3.442	7.411	0	-15.1634	-51.7382	52.989
2aie	3	0.198	0.596	71	69.981	20.468	49.513	313.428	42.773	3.806	0.429	0.62	26.824	3.824	6	-3	30.556	3.437	8.328	0	1.70541	-43.0141	75.2949
2aie	4	0.195	0.724	72	74.72	21.584	53.136	315.322	44.913	3.761	0.426	0.639	26.824	3.824	6	-3	30.556	3.562	8.488	0	-14.4839	-47.3596	12.7078
2aie	6	0.053	0.001	32	113.694	59.351	54.343	439.297	3.333	4.052	0.667	0.188	-3.5	3.417	8	-1	50	4.888	10.558	0	2.99528	-44.5507	90.5053
2aie	8	0.035	0.002	70	183.54	91.76	91.78	588.59	5.667	3.954	0.54	0.171	-1.706	3.529	12	0	50	6.241	14.921	0	-23.8593	-45.174	25.7503
2aie	9	0.034	0.014	60	202.516	110.736	91.78	647.01	9.176	3.792	0.452	0.283	4.333	4.5	12	1	46.809	7.153	17.302	0	-12.2445	-64.4754	67.158
2aie	12	0.015	0.001	33	123.135	69.999	53.136	410.68	3.667	4.02	0.655	0.182	-3.5	3.417	8	-1	50	4.858	10.492	0	-44.2318	-8.52779	91.7346
2aie	13	0.01	0.001	21	100.712	65.691	35.021	339.015	3	3.902	0.635	0.19	-2.286	3.429	4	0	42.105	4.282	10.606	0	-9.58924	-67.4186	77.5866
2aie	14	0.01	0.007	87	158.314	68.95	89.364	625.989	24	4.11	0.557	0.287	24.889	3.611	7	-1	43.182	4.405	10.726	0	25.297	-5.54982	6.8592
2aie	15	0.006	0.001	22	59.522	28.123	31.398	202.094	8	3.729	0.498	0.409	14.375	4.375	4	0	29.412	2.48	5.538	0	42.3662	-5.91459	6.34845
2aie	16	0.004	0.015	39	149.905	68.994	80.911	548.522	7.385	4.021	0.533	0.333	11.133	3.933	9	0	42.857	5.701	16.211	0	-48.7114	-37.4492	79.2755
1qme	1	0.276	0.677	73	53.711	15.067	38.644	315.52	44.913	3.779	0.432	0.63	26.824	3.824	6	-3	28.571	3.467	7.876	0	-47.1455	-10.51	76.728
1qme	2	0.261	0.583	67	51.616	22.633	28.983	295.912	44	3.792	0.422	0.672	23.75	3.812	6	-3	30.303	3.442	7.411	0	-15.1634	-51.7382	52.989
1qme	4	0.198	0.596	71	69.981	20.468	49.513	312.852	42.773	3.806	0.429	0.62	26.824	3.824	6	-3	30.556	3.437	8.328	0	1.70541	-43.0141	75.2949
1qme	5	0.195	0.724	72	74.72	21.584	53.136	315.322	44.913	3.761	0.426	0.639	26.824	3.824	6	-3	30.556	3.562	8.488	0	-14.4839	-47.3596	12.7078
1qme	6	0.11	0.001	33	35.299	18.392	16.907	150.709	4	3.665	0.449	0.152	32.7	5	4	0	40.909	2.185	4.86	0	92.3377	74.1058	57.2507
1qme	9	0.059	0.001	24	81.904	42.052	39.852	326.858	3.714	3.964	0.612	0.292	-5.818	3.364	7	0	37.5	3.909	8.414	0	106.342	76.302	88.6544
1qme	10	0.053	0.001	32	113.694	59.351	54.343	439.199	3.333	4.052	0.667	0.188	-3.5	3.417	8	-1	50	4.888	10.558	0	2.99528	-44.5507	90.5053
1qme	13	0.035	0.002	70	183.54	91.76	91.78	589.227	5.667	3.954	0.54	0.171	-1.706	3.529	12	0	50	6.241	14.921	0	-23.8593	-45.174	25.7503
1qme	14	0.034	0.014	60	202.516	110.736	91.78	656.442	9.176	3.792	0.452	0.283	4.333	4.5	12	1	46.809	7.153	17.302	0	-12.2445	-64.4754	67.158
1qme	16	0.032	0.001	41	147.34	89.374	57.966	514.8	6	3.819	0.443	0.171	8.429	3.5	7	0	48.387	5.557	13.811	0	100.028	70.0697	88.8844
1qme	19	0.015	0.001	33	123.135	69.999	53.136	410.295	3.667	4.02	0.655	0.182	-3.5	3.417	8	-1	50	4.858	10.492	0	-44.2318	-8.52779	91.7346
1qme	21	0.01	0.001	21	100.712	65.691	35.021	343.98	3	3.902	0.635	0.19	-2.286	3.429	4	0	42.105	4.282	10.606	0	-9.58924	-67.4186	77.5866
1qme	22	0.004	0.015	39	149.905	68.994	80.911	554.12	7.385	4.021	0.533	0.333	11.133	3.933	9	0	42.857	5.701	16.211	0	-48.7114	-37.4492	79.2755
4xj8	1	0.138	0.038	35	54.12	22.722	31.398	200.026	13	3.576	0.363	0.4	30.286	4	6	1	44	3.231	6.592	0	-17.9724	-9.52017	-45.4118
4xj8	2	0.086	0.004	23	119.205	53.993	65.212	568.748	4.8	4.081	0.688	0.435	8.889	4.889	7	-1	45.833	5.742	15.37	0	-26.557	-12.9374	-64.6057
6csl	1	0.38	0.242	19	64.006	21.739	42.267	201.389	9	3.908	0.673	0.526	35.25	5.25	3	1	31.25	2.097	6.11	0	15.3278	13.454	0.17
2vvz	1	0.198	0.015	61	147.953	73.081	74.873	570.975	10.875	3.898	0.452	0.262	32.4	5.05	12	-1	48.718	5.088	10.957	0	29.6312	28.0971	66.2705
2vvz	3	0.155	0.228	73	169.947	102.32	67.627	567.356	20.48	3.914	0.465	0.342	32.4	5.05	12	-1	45.238	4.882	10.384	0	23.5602	-0.155082	93.7976
2vvz	4	0.152	0.01	46	151.166	99.238	51.928	509.533	10	3.95	0.557	0.239	-27.583	4.083	11	-1	54.286	5.671	12.871	0	8.43578	53.252	60.6755
2vvz	8	0.094	0.211	40	91.27	33.304	57.966	263.574	16.556	3.764	0.413	0.45	-1.5	4.143	11	0	39.286	3.035	7.535	0	25.966	26.5083	94.5429
2vvz	9	0.089	0.069	50	213.348	93.792	119.555	772.953	12.091	3.898	0.595	0.44	16.591	4.182	12	2	44	6.784	15.2	0	13.2177	11.5443	115.544
2vvz	10	0.086	0.001	18	60.118	32.343	27.775	243.65	3	3.801	0.51	0.222	31.455	4.636	7	-1	47.059	3.013	7.511	0	20.8431	40.6241	86.1833
2vvz	11	0.085	0.002	25	86.347	34.419	51.928	329.242	4	3.861	0.612	0.2	-9.5	5	8	0	42.857	3.666	7.951	0	29.7445	26.4291	103.517
2vvz	14	0.063	0.164	50	138.293	83.95	54.343	422.413	18.952	3.879	0.523	0.42	-8.308	4.154	10	1	43.75	4.126	10.438	0	10.5694	14.7628	84.75
2vvz	15	0.061	0.026	50	135.238	90.556	44.682	400.772	15.667	4.001	0.554	0.36	-8.308	4.154	10	1	48.387	3.985	8.699	0	18.1921	27.6808	85.4231
2vvz	17	0.053	0.017	27	106.787	57.274	49.513	420.043	12.571	3.751	0.439	0.519	1.333	4.111	5	1	44.444	4.049	9.038	0	0.0696667	37.5577	63.7106
2vvz	18	0.051	0.01	82	254.799	166.642	88.157	756.187	13.444	3.92	0.519	0.22	-5.176	4.235	12	0	53.061	6.596	16.036	0	34.4596	50.7579	56.1889
2vvz	19	0.047	0.001	32	107.218	64.951	42.267	320.837	4.333	3.731	0.438	0.188	-8.8	4.8	9	2	54.545	3.75	7.857	0	34.5283	31.9533	92.022
2vvz	20	0.047	0.002	16	97.744	50.646	47.098	352.206	2	4.073	0.692	0.188	6.667	5.333	5	0	44.444	4.323	9.8	0	33.5306	-7.83575	99.7933
2vvz	24	0.041	0.011	25	87.737	55.131	32.606	237.949	10	3.702	0.519	0.44	36.9	4.5	5	1	47.619	3.299	7.166	0	8.77044	33.646	55.8609
2vvz	27	0.035	0.001	17	91.569	51.718	39.852	295.918	3	3.904	0.621	0.235	11.8	3.7	5	0	45.455	3.841	9.946	0	6.77365	40.4124	59.7356
2vvz	30	0.017	0.002	16	82.097	44.66	37.436	314.584	4	4.077	0.603	0.312	1.571	5	6	2	50	3.31	8.093	0	27.3001	43.9622	103.423
6dj6	1	0.291	0.985	136	207.373	40.087	167.286	732.585	71.731	3.879	0.479	0.765	39.643	4.071	15	2	35.714	7.666	22.148	0	8.26209	19.1601	10.9208
6dj6	2	0.276	0.113	73	53.711	15.067	38.644	310.796	44.913	3.779	0.432	0.63	26.824	3.824	6	-3	28.571	3.467	7.876	0	-47.1455	-10.51	76.728
6dj6	3	0.261	0.083	67	51.616	22.633	28.983	300.526	44	3.792	0.422	0.672	23.75	3.812	6	-3	30.303	3.442	7.411	0	-15.1634	-51.7382	52.989
6dj6	4	0.198	0.093	71	69.981	20.468	49.513	310.46	42.773	3.806	0.429	0.62	26.824	3.824	6	-3	30.556	3.437	8.328	0	1.70541	-43.0141	75.2949
6dj6	5	0.195	0.138	72	74.72	21.584	53.136	309.762	44.913	3.761	0.426	0.639	26.824	3.824	6	-3	30.556	3.562	8.488	0	-14.4839	-47.3596	12.7078
6dj6	6	0.136	0.951	129	247.344	56.876	190.468	825.064	65.652	3.924	0.49	0.713	43.577	4.115	14	1	32.857	7.74	23.744	0	5.11547	-18.2555	-11.0939
6dj6	7	0.121	0.004	49	93.679	46.582	47.097	388.209	25.933	3.882	0.541	0.612	22.643	4.357	11	1	39.394	4.226	8.07	0	6.00002	8.40345	23.6495
6dj6	8	0.099	0.001	22	87.37	25.781	61.589	301.974	8.667	3.957	0.729	0.545	-23.667	4.667	6	1	42.857	4.693	10.162	0	-7.12955	10.2781	30.4409
6dj6	10	0.054	0.001	56	151.132	81.09	70.042	517.559	9.667	3.849	0.513	0.321	14.833	4.083	8	0	45.714	5.697	15.39	0	-0.0466607	-32.9893	6.29775
6dj6	11	0.053	0.001	32	113.694	59.351	54.343	435.862	3.333	4.052	0.667	0.188	-3.5	3.417	8	-1	50	4.888	10.558	0	2.99528	-44.5507	90.5053
6dj6	14	0.035	0.001	70	183.54	91.76	91.78	585.881	5.667	3.954	0.54	0.171	-1.706	3.529	12	0	50	6.241	14.921	0	-23.8593	-45.174	25.7503
6dj6	15	0.034	0.008	60	202.516	110.736	91.78	653.793	9.176	3.792	0.452	0.283	4.333	4.5	12	1	46.809	7.153	17.302	0	-12.2445	-64.4754	67.158
6dj6	18	0.029	0.003	44	129.671	43.93	85.742	490.166	21.417	3.842	0.486	0.545	9.133	4.267	10	1	45.714	4.84	10.372	0	-0.789341	8.65368	-14.9004
6dj6	22	0.019	0.001	20	66.907	25.848	41.059	252.432	16	3.698	0.417	0.85	18.571	4.286	4	-1	35.294	2.961	6.288	0	-5.8391	24.3685	-3.00825
6dj6	23	0.015	0.001	33	123.135	69.999	53.136	412.947	3.667	4.02	0.655	0.182	-3.5	3.417	8	-1	50	4.858	10.492	0	-44.2318	-8.52779	91.7346
6dj6	27	0.011	0.003	40	153.053	72.142	80.911	522.91	12.556	3.835	0.55	0.45	17.3	4.6	7	2	41.935	5.935	17.727	0	-5.35892	-13.3315	-30.0294
6dj6	28	0.01	0.001	21	100.712	65.691	35.021	344.198	3	3.902	0.635	0.19	-2.286	3.429	4	0	42.105	4.282	10.606	0	-9.58924	-67.4186	77.5866
6dj6	29	0.008	0.002	137	325.785	143.433	182.352	1210.76	23.667	3.887	0.454	0.35	20.759	4.31	18	-1	49.351	7.74	17.573	0	1.25156	-4.53772	13.1272
6dj6	31	0.007	0.028	94	223.227	61.405	161.822	793.583	21	3.935	0.499	0.383	22.696	4.174	12	-2	40.678	6.351	14.323	0	8.6906	-5.9374	-4.69026
6dj6	32	0.006	0.006	47	157.408	64.42	92.987	515.923	15.846	3.828	0.477	0.553	33.8	5	7	1	38.235	5.781	15.787	0	-6.00411	17.15	25.7663
6dj6	33	0.004	0.01	39	149.905	68.994	80.911	548.522	7.385	4.021	0.533	0.333	11.133	3.933	9	0	42.857	5.701	16.211	0	-48.7114	-37.4492	79.2755
5a55	1	0.283	0.003	76	69.78	43.212	26.568	306.972	4	3.72	0.452	0.066	31.684	4.316	11	-1	50	4.08	9.413	0	-5.99088	26.933	-43.687
5a55	2	0.276	0.677	73	53.711	15.067	38.644	313.706	44.913	3.779	0.432	0.63	21.455	4.091	5	-2	33.333	3.467	7.876	0	-47.1455	-10.51	76.728
5a55	3	0.261	0.583	67	51.616	22.633	28.983	303.329	44	3.792	0.422	0.672	23.75	3.812	6	-3	30.303	3.442	7.411	0	-15.1634	-51.7382	52.989
5a55	4	0.214	0.001	42	29.625	15.133	14.492	169.982	3	3.631	0.436	0.095	15.333	3.267	9	2	52	2.809	6.19	0	0.172762	11.5191	-31.9848
5a55	5	0.198	0.596	71	69.981	20.468	49.513	312.719	42.773	3.806	0.429	0.62	26.824	3.824	6	-3	30.556	3.437	8.328	0	1.70541	-43.0141	75.2949
5a55	6	0.195	0.724	72	74.72	21.584	53.136	326.582	44.913	3.761	0.426	0.639	26.824	3.824	6	-3	30.556	3.562	8.488	0	-14.4839	-47.3596	12.7078
5a55	7	0.181	0.005	22	32.632	9.687	22.945	159.367	12	3.527	0.313	0.591	41.8	4.6	4	1	26.316	3.166	6.116	0	21.4694	-5.44545	2.17191
5a55	8	0.113	0.002	34	69.002	29.151	39.852	271.561	14	3.786	0.521	0.441	19.727	5.091	10	1	43.478	3.667	9.684	0	-0.240559	21.7983	-20.095
5a55	9	0.112	0.001	36	100.729	45.178	55.551	335.08	6	3.712	0.415	0.278	17.111	4.667	7	0	43.478	4.848	10.644	0	24.5073	-20.6599	-5.86231
5a55	10	0.102	0.001	24	35.711	13.973	21.737	161.944	5	3.708	0.397	0.25	18.9	4.8	9	1	63.158	2.399	6.13	0	12.129	-3.39267	-11.687
5a55	12	0.093	0.201	96	155.535	77.455	78.08	581.498	32.514	3.981	0.489	0.365	-0.409	3.273	14	-3	48.98	4.771	9.734	0	7.17071	31.821	-38.2495
5a55	13	0.091	0.001	40	171.06	115.509	55.551	631.815	5.25	3.907	0.564	0.2	-19.077	3.846	11	1	48.571	7.137	17.958	0	-0.518825	2.9776	-38.6681
5a55	17	0.053	0.001	32	113.694	59.351	54.343	427.667	3.333	4.052	0.667	0.188	-3.5	3.417	8	-1	50	4.888	10.558	0	2.99528	-44.5507	90.5053
5a55	21	0.035	0.002	70	183.54	91.76	91.78	591.776	5.667	3.954	0.54	0.171	-1.706	3.529	12	0	50	6.241	14.921	0	-23.8593	-45.174	25.7503
5a55	22	0.034	0.014	60	202.516	110.736	91.78	652.839	9.176	3.792	0.452	0.283	4.333	4.5	12	1	46.809	7.153	17.302	0	-12.2445	-64.4754	67.158
5a55	27	0.019	0.001	29	79.313	52.745	26.568	294.073	6	3.806	0.478	0.241	-22.857	3.429	5	0	43.478	3.188	8.886	0	5.21903	51.0408	-60.9363
5a55	28	0.015	0.001	33	123.135	69.999	53.136	409.957	3.667	4.02	0.655	0.182	-18.375	3	6	-2	57.895	4.858	10.492	0	-44.2318	-8.52779	91.7346
5a55	29	0.014	0.004	63	173.749	79.554	94.195	653.131	11.125	3.976	0.485	0.254	16.895	4.053	13	2	52.381	5.7	13.571	0	16.124	24.0192	-0.514317
5a55	30	0.013	0.001	21	99.935	62.499	37.436	275.968	5	3.75	0.526	0.286	29.375	4.875	5	-1	45	4.354	10.614	0	25.7149	48.2231	-29.7405
5a55	31	0.013	0.003	29	82.518	25.759	56.759	310.91	9.636	3.84	0.582	0.379	28.25	4.25	5	1	26.087	3.272	10.533	0	7.83221	3.67872	5.61893
5a55	32	0.01	0.001	21	100.712	65.691	35.021	336.396	3	3.902	0.635	0.19	-2.286	3.429	4	0	42.105	4.282	10.606	0	-9.58924	-67.4186	77.5866
5a55	35	0.004	0.015	39	149.905	68.994	80.911	558.69	7.385	4.021	0.533	0.333	11.833	3.833	7	-1	50	5.701	16.211	0	-48.7114	-37.4492	79.2755
5a55	38	0.001	0.001	25	78.961	25.826	53.136	310.802	5	3.867	0.614	0.24	25.5	4.4	7	2	47.826	3.128	7.279	0	30.6476	16.7598	-15.5099
4z4q	1	0.267	0.677	73	53.711	15.067	38.644	309.91	44.913	3.779	0.432	0.63	31.833	3.917	4	-3	35	3.467	7.876	0	-47.1455	-10.51	76.728
4z4q	2	0.253	0.583	67	51.616	22.633	28.983	292.937	44	3.792	0.422	0.672	23.75	3.812	6	-3	30.303	3.442	7.411	0	-15.1634	-51.7382	52.989
4z4q	3	0.19	0.596	71	69.981	20.468	49.513	313.251	42.773	3.806	0.429	0.62	14.571	3.643	6	-3	37.037	3.437	8.328	0	1.70541	-43.0141	75.2949
4z4q	4	0.186	0.724	72	74.72	21.584	53.136	312.846	44.913	3.761	0.426	0.639	26.824	3.824	6	-3	30.556	3.562	8.488	0	-14.4839	-47.3596	12.7078
4z4q	5	0.181	0.007	33	93.303	46.206	47.098	474.842	12.471	3.895	0.699	0.515	20.333	4	4	0	42.424	5.387	11.992	0	-0.0955455	208.898	21.2287
4z4q	6	0.172	0.006	48	140.068	79.686	60.381	651.08	8.133	4	0.529	0.312	10	4.214	9	2	48.718	6.689	17.293	0	9.55129	141.903	52.5664
4z4q	7	0.149	0.244	125	208.707	137.457	71.25	669.948	18.296	3.806	0.431	0.216	-4.182	3.545	12	-1	53.125	6.715	17.449	0	9.45166	144.627	22.2254
4z4q	8	0.144	0.029	74	199.082	69.866	129.216	838.34	15.067	3.909	0.547	0.405	17.261	4.609	14	1	40.385	7.165	15.761	0	-23.1179	146.997	6.6907
4z4q	9	0.112	0.016	40	131.413	32.387	99.026	538.276	10.952	3.878	0.606	0.525	19.727	4.818	7	2	30.556	5.928	15.676	0	-17.5407	160.876	57.1702
4z4q	10	0.109	0.007	86	137.108	83.972	53.136	471.926	6.333	3.808	0.455	0.14	-5.412	3.353	9	0	55.319	4.798	12.255	0	-14.4191	144.23	13.2544
4z4q	11	0.099	0.007	39	73.634	28.952	44.682	360.045	17.368	3.932	0.566	0.487	4.875	1.875	2	0	37.037	3.539	8.273	0	-13.1274	130.16	-5.89592
4z4q	13	0.076	0.002	32	83.341	50.735	32.606	345.937	10.333	3.912	0.562	0.375	4.875	1.875	2	0	42.308	3.913	8.307	0	7.60938	127.597	40.944
4z4q	15	0.064	0.001	17	85.09	58.523	26.568	249.752	3	3.658	0.399	0.235	5.6	4.9	9	1	55.556	4.377	9.662	0	18.3394	151.753	16.439
4z4q	16	0.056	0.006	23	109.182	34.309	74.873	424.27	7.231	3.999	0.592	0.565	29.125	5.125	5	1	34.783	5.136	12.204	0	-5.56322	168.616	3.29248
4z4q	17	0.053	0.005	37	160.347	81.851	78.496	567.398	8.462	3.793	0.548	0.351	-7.083	4.667	10	0	45.714	6.589	16.599	0	-14.6429	167.294	44.7856
4z4q	18	0.049	0.001	32	113.694	59.351	54.343	437.286	3.333	4.052	0.667	0.188	1.182	3.455	7	0	55	4.888	10.558	0	2.99528	-44.5507	90.5053
4z4q	23	0.031	0.004	27	86.937	41.047	45.89	386.926	14.625	4.092	0.693	0.593	4	4.7	7	3	33.333	3.764	8.399	0	22.1114	143.175	42.5524
4z4q	24	0.027	0.014	60	202.516	110.736	91.78	642.771	9.176	3.792	0.452	0.283	4.333	4.5	12	1	46.809	7.153	17.302	0	-12.2445	-64.4754	67.158
4z4q	25	0.027	0.002	70	183.54	91.76	91.78	583.412	5.667	3.954	0.54	0.171	-1.706	3.529	12	0	50	6.241	14.921	0	-23.8593	-45.174	25.7503
4z4q	29	0.021	0.001	28	97.382	41.831	55.551	383.593	9	3.997	0.56	0.357	-22.6	4.5	10	1	38.462	4.019	9.691	0	-33.6424	130.589	31.4919
4z4q	32	0.012	0.001	33	123.135	69.999	53.136	411.356	3.667	4.02	0.655	0.182	-18.889	3.333	7	-1	53.846	4.858	10.492	0	-44.2318	-8.52779	91.7346
4z4q	33	0.009	0.001	28	90.232	50.381	39.852	393.585	8	4.07	0.62	0.321	-13.545	2.818	4	0	46.154	3.553	7.987	0	-16.8425	131.181	22.8844
4z4q	34	0.008	0.001	21	100.712	65.691	35.021	349.98	3	3.902	0.635	0.19	-2.286	3.429	4	0	47.059	4.282	10.606	0	-9.58924	-67.4186	77.5866
4z4q	35	0.002	0.001	25	66.564	18.259	48.305	271.345	12	3.976	0.692	0.52	6	4.444	6	2	36.364	2.667	5.77	0	-25.9861	146.598	-6.25168
4yz4	1	0.206	0.677	73	53.711	15.067	38.644	319.4	44.913	3.779	0.432	0.63	49.545	4.545	3	0	21.053	3.467	7.876	0	-47.1455	-10.51	76.728
4yz4	2	0.197	0.583	67	51.616	22.633	28.983	297.594	44	3.792	0.422	0.672	23.75	3.812	6	-3	30.303	3.442	7.411	0	-15.1634	-51.7382	52.989
4yz4	3	0.13	0.596	71	69.981	20.468	49.513	311.302	42.773	3.806	0.429	0.62	22.25	3.688	6	-3	32.143	3.437	8.328	0	1.70541	-43.0141	75.2949
4yz4	4	0.126	0.724	72	74.72	21.584	53.136	314.388	44.913	3.761	0.426	0.639	26.824	3.824	6	-3	30.556	3.562	8.488	0	-14.4839	-47.3596	12.7078
4yz4	5	0.089	0.004	46	69.99	39.799	30.191	289.142	10	3.72	0.405	0.239	28.875	3.938	8	2	41.379	3.442	6.576	0	-33.5658	-39.8868	-16.3296
4yz4	7	0.077	0.004	35	134.569	54.866	79.703	628.262	9.167	4.038	0.611	0.343	33.812	4.812	9	1	40.541	5.859	15.518	0	-11.9415	24.7016	-21.7876
4yz4	8	0.076	0.002	47	73.226	43.035	30.191	286.442	8	3.72	0.395	0.191	28.875	3.938	8	2	41.379	3.429	6.523	0	-19.1359	39.6761	16.3473
4yz4	11	0.035	0.001	17	71.712	27.03	44.682	263.892	7	3.896	0.661	0.471	8.25	4.5	3	0	35.294	3.649	7.985	0	-5.14241	52.3631	20.761
4yz4	15	0.023	0.001	32	113.694	59.351	54.343	437.924	3.333	4.052	0.667	0.188	1.182	3.455	7	0	61.905	4.888	10.558	0	2.99528	-44.5507	90.5053
4xja	1	0.193	0.677	73	53.711	15.067	38.644	312.483	44.913	3.779	0.432	0.63	26.824	3.824	6	-3	28.571	3.467	7.876	0	-47.1455	-10.51	76.728
4xja	2	0.186	0.583	67	51.616	22.633	28.983	298.241	44	3.792	0.422	0.672	23.75	3.812	6	-3	30.303	3.442	7.411	0	-15.1634	-51.7382	52.989
4xja	4	0.118	0.596	71	69.981	20.468	49.513	311.479	42.773	3.806	0.429	0.62	26.824	3.824	6	-3	30.556	3.437	8.328	0	1.70541	-43.0141	75.2949
4xja	5	0.113	0.724	72	74.72	21.584	53.136	316.911	44.913	3.761	0.426	0.639	26.824	3.824	6	-3	30.556	3.562	8.488	0	-14.4839	-47.3596	12.7078
4xja	7	0.066	0.015	44	61.458	21.606	39.852	210.986	18	3.637	0.389	0.432	30.286	4	6	1	46.154	3.054	6.484	0	17.7101	-11.0462	45.2398
4xja	11	0.018	0.001	32	113.694	59.351	54.343	431.789	3.333	4.052	0.667	0.188	-3.5	3.417	8	-1	50	4.888	10.558	0	2.99528	-44.5507	90.5053
4ipl	1	0.276	0.677	73	53.711	15.067	38.644	318.134	44.913	3.779	0.432	0.63	31.071	3.643	4	-3	25.926	3.467	7.876	0	-47.1455	-10.51	76.728
4ipl	2	0.261	0.583	67	51.616	22.633	28.983	301.216	44	3.792	0.422	0.672	23.75	3.812	6	-3	30.303	3.442	7.411	0	-15.1634	-51.7382	52.989
4ipl	3	0.198	0.596	71	69.981	20.468	49.513	315.2	42.773	3.806	0.429	0.62	26.824	3.824	6	-3	30.556	3.437	8.328	0	1.70541	-43.0141	75.2949
4ipl	4	0.195	0.724	72	74.72	21.584	53.136	310.556	44.913	3.761	0.426	0.639	26.824	3.824	6	-3	30.556	3.562	8.488	0	-14.4839	-47.3596	12.7078
4ipl	5	0.19	0.099	55	68.685	20.38	48.305	259.455	23.36	3.646	0.399	0.455	24.417	5.25	10	-2	33.333	3.767	9.597	0	5.66527	10.5891	-19.6045
4ipl	6	0.171	0.042	68	172.206	65.934	106.271	709.824	19.7	3.9	0.451	0.588	15.55	4.1	12	-3	38.636	7.289	17.832	0	-17.4634	6.00207	-6.35454
4ipl	8	0.143	0.001	29	33.181	15.067	18.114	159.82	7	3.57	0.382	0.276	-5.385	3.769	10	0	57.143	2.571	4.947	0	39.4695	1.1269	-25.0319
4ipl	10	0.105	0.023	35	92.422	26.003	66.42	451.053	15.6	3.976	0.678	0.571	18.875	5	4	3	28.125	4.47	12.459	0	-38.5316	-17.7272	-37.1049
4ipl	11	0.102	0.002	31	41.226	18.281	22.945	155.881	9	3.618	0.405	0.323	-5.385	3.769	10	0	59.091	2.428	4.868	0	-36.3366	-4.90842	-30.7659
4ipl	12	0.082	0.103	76	167.894	77.322	90.572	757.815	34.947	3.828	0.493	0.5	25.533	5.267	12	-1	42	5.384	14.006	0	-3.4037	-16.8399	-22.5297
4ipl	13	0.078	0.004	94	189.84	93.23	96.61	714.229	12.963	3.924	0.523	0.287	-4.308	4.385	10	1	41.27	5.996	13.236	0	1.11917	-2.7201	-19.525
4ipl	14	0.068	0.005	25	61.345	33.569	27.775	374.108	22	4.043	0.697	0.92	14.333	6	3	0	27.778	3.085	8.035	0	-30.2264	-2.53684	-4.32284
4ipl	15	0.066	0.004	31	88.902	32.144	56.759	437.278	14.375	4.069	0.648	0.516	38.2	4.9	4	2	32.143	4.02	9.525	0	-3.96255	-20.8497	-34.7944
4ipl	16	0.053	0.001	32	113.694	59.351	54.343	432.82	3.333	4.052	0.667	0.188	-3.5	3.417	8	-1	50	4.888	10.558	0	2.99528	-44.5507	90.5053
4ipl	18	0.035	0.002	70	183.54	91.76	91.78	583.73	5.667	3.954	0.54	0.171	-1.706	3.529	12	0	50	6.241	14.921	0	-23.8593	-45.174	25.7503
4ipl	19	0.034	0.014	60	202.516	110.736	91.78	638.531	9.176	3.792	0.452	0.283	4.333	4.5	12	1	46.809	7.153	17.302	0	-12.2445	-64.4754	67.158
4ipl	24	0.021	0.001	17	58.387	25.781	32.606	204.789	2	3.852	0.529	0.176	32.5	5	4	1	50	2.737	7.049	0	33.9702	-20.9672	-5.54982
4ipl	25	0.015	0.001	33	123.135	69.999	53.136	408.655	3.667	4.02	0.655	0.182	-13.9	3.5	8	-1	61.111	4.858	10.492	0	-44.2318	-8.52779	91.7346
4ipl	26	0.01	0.001	21	100.712	65.691	35.021	337.924	3	3.902	0.635	0.19	-2.286	3.429	4	0	42.105	4.282	10.606	0	-9.58924	-67.4186	77.5866
4ipl	27	0.006	0.002	36	124.305	67.546	56.759	449.832	9	3.973	0.585	0.278	35.583	4.167	3	-2	43.333	4.704	12.173	0	13.6802	-15.5464	-34.7764
4ipl	28	0.004	0.015	39	149.905	68.994	80.911	544.523	7.385	4.021	0.533	0.333	3.25	4.5	6	2	40	5.701	16.211	0	-48.7114	-37.4492	79.2755
4cua	1	0.276	0.677	73	53.711	15.067	38.644	312.989	44.913	3.779	0.432	0.63	26.824	3.824	6	-3	28.571	3.467	7.876	0	-47.1455	-10.51	76.728
4cua	2	0.261	0.583	67	51.616	22.633	28.983	299.879	44	3.792	0.422	0.672	23.75	3.812	6	-3	30.303	3.442	7.411	0	-15.1634	-51.7382	52.989
4cua	3	0.198	0.596	71	69.981	20.468	49.513	314.447	42.773	3.806	0.429	0.62	26.824	3.824	6	-3	30.556	3.437	8.328	0	1.70541	-43.0141	75.2949
4cua	4	0.195	0.724	72	74.72	21.584	53.136	312.893	44.913	3.761	0.426	0.639	26.824	3.824	6	-3	30.556	3.562	8.488	0	-14.4839	-47.3596	12.7078
4cua	5	0.161	0.001	42	98.767	42.008	56.759	439.467	4	4.017	0.663	0.19	3.7	3.8	8	0	46.667	5.055	11.601	0	7.40948	21.3315	14.5278
4cua	6	0.117	0.003	48	122.858	62.477	60.381	405.052	5.5	3.968	0.557	0.25	8.636	3.727	7	-1	38.71	5.527	12.858	0	17.1583	38.1298	21.9417
4cua	12	0.053	0.001	32	113.694	59.351	54.343	428.649	3.333	4.052	0.667	0.188	-3.5	3.417	8	-1	50	4.888	10.558	0	2.99528	-44.5507	90.5053
4cua	15	0.035	0.002	70	183.54	91.76	91.78	579.268	5.667	3.954	0.54	0.171	-1.706	3.529	12	0	50	6.241	14.921	0	-23.8593	-45.174	25.7503
4cua	16	0.034	0.014	60	202.516	110.736	91.78	658.774	9.176	3.792	0.452	0.283	4.333	4.5	12	1	46.809	7.153	17.302	0	-12.2445	-64.4754	67.158
4cua	19	0.023	0.001	19	86.296	36.784	49.513	273.059	2	3.732	0.633	0.158	3.556	3.556	6	2	47.619	3.863	8.195	0	19.0478	41.9838	29.2851
4cua	20	0.02	0.005	26	74.864	28.974	45.89	215.125	15	3.793	0.604	0.615	23	3.667	4	1	40	3.163	7.167	0	13.469	-9.02015	36.5509
4cua	21	0.015	0.001	33	123.135	69.999	53.136	413.091	3.667	4.02	0.655	0.182	-3.5	3.417	8	-1	50	4.858	10.492	0	-44.2318	-8.52779	91.7346
4cua	22	0.01	0.001	21	100.712	65.691	35.021	336.178	3	3.902	0.635	0.19	-2.286	3.429	4	0	42.105	4.282	10.606	0	-9.58924	-67.4186	77.5866
4cua	23	0.007	0.004	35	93.086	41.158	51.928	375.26	9.636	3.99	0.469	0.314	17.333	3.417	6	1	44	3.506	10.273	0	38.0411	32.0274	18.7374
4cua	24	0.005	0.002	121	330.705	154.392	176.314	1183.96	10.615	3.968	0.538	0.215	8.88	3.96	16	1	44	8.034	20.494	0	23.6309	7.23769	20.1041
4cua	25	0.004	0.015	39	149.905	68.994	80.911	557.858	7.385	4.021	0.533	0.333	11.133	3.933	9	0	42.857	5.701	16.211	0	-48.7114	-37.4492	79.2755
4c25	1	0.276	0.677	73	53.711	15.067	38.644	309.193	44.913	3.779	0.432	0.63	26.824	3.824	6	-3	28.571	3.467	7.876	0	-47.1455	-10.51	76.728
4c25	2	0.261	0.583	67	51.616	22.633	28.983	298.327	44	3.792	0.422	0.672	23.75	3.812	6	-3	30.303	3.442	7.411	0	-15.1634	-51.7382	52.989
4c25	3	0.198	0.596	71	69.981	20.468	49.513	317.812	42.773	3.806	0.429	0.62	26.824	3.824	6	-3	30.556	3.437	8.328	0	1.70541	-43.0141	75.2949
4c25	4	0.195	0.724	72	74.72	21.584	53.136	319.247	44.913	3.761	0.426	0.639	26.824	3.824	6	-3	30.556	3.562	8.488	0	-14.4839	-47.3596	12.7078
4c25	5	0.064	0.001	29	81.973	30.045	51.928	318.812	12	3.997	0.564	0.448	9.75	4	7	1	43.478	3.808	7.659	0	9.62362	20.8927	-6.6779
4c25	6	0.061	0.001	28	81.878	32.365	49.513	259.832	8	3.825	0.524	0.321	6.714	3.286	3	-1	43.478	3.879	9.193	0	29.7809	0.0543571	0.637214
4c25	7	0.053	0.001	32	113.694	59.351	54.343	431.74	3.333	4.052	0.667	0.188	-3.5	3.417	8	-1	50	4.888	10.558	0	2.99528	-44.5507	90.5053
4c25	9	0.035	0.002	70	183.54	91.76	91.78	586.518	5.667	3.954	0.54	0.171	-1.706	3.529	12	0	50	6.241	14.921	0	-23.8593	-45.174	25.7503
4c25	10	0.034	0.014	60	202.516	110.736	91.78	653.157	9.176	3.792	0.452	0.283	4.333	4.5	12	1	46.809	7.153	17.302	0	-12.2445	-64.4754	67.158
4c25	13	0.015	0.001	33	123.135	69.999	53.136	412.031	3.667	4.02	0.655	0.182	-3.5	3.417	8	-1	50	4.858	10.492	0	-44.2318	-8.52779	91.7346
4c25	14	0.01	0.001	21	100.712	65.691	35.021	332.85	3	3.902	0.635	0.19	-2.286	3.429	4	0	42.105	4.282	10.606	0	-9.58924	-67.4186	77.5866
4c25	15	0.004	0.015	39	149.905	68.994	80.911	548.978	7.385	4.021	0.533	0.333	11.133	3.933	9	0	42.857	5.701	16.211	0	-48.7114	-37.4492	79.2755
3qfn	1	0.276	0.677	73	53.711	15.067	38.644	309.657	44.913	3.779	0.432	0.63	26.824	3.824	6	-3	28.571	3.467	7.876	0	-47.1455	-10.51	76.728
3qfn	2	0.266	0.031	39	63.987	20.513	43.475	244.866	11.5	3.527	0.365	0.41	29	4.647	9	-1	46.667	4.94	11.352	0	-13.9181	11.1761	16.3507
3qfn	3	0.261	0.583	67	51.616	22.633	28.983	302.553	44	3.792	0.422	0.672	23.75	3.812	6	-3	30.303	3.442	7.411	0	-15.1634	-51.7382	52.989
3qfn	4	0.198	0.596	71	69.981	20.468	49.513	315.598	42.773	3.806	0.429	0.62	26.824	3.824	6	-3	30.556	3.437	8.328	0	1.70541	-43.0141	75.2949
3qfn	5	0.195	0.724	72	74.72	21.584	53.136	316.583	44.913	3.761	0.426	0.639	26.824	3.824	6	-3	30.556	3.562	8.488	0	-14.4839	-47.3596	12.7078
3qfn	6	0.152	0.002	19	30.67	6.517	24.153	153.776	7	3.556	0.334	0.421	40.333	5	6	-1	38.889	2.879	5.652	0	-13.1897	-8.14874	25.1017
3qfn	7	0.082	0.005	42	78.619	29.106	49.513	319.251	12.429	3.936	0.558	0.333	21.727	4.636	6	1	35.714	3.441	7.654	0	-12.1416	-14.4129	35.897
3qfn	9	0.053	0.001	32	113.694	59.351	54.343	435.863	3.333	4.052	0.667	0.188	-3.5	3.417	8	-1	50	4.888	10.558	0	2.99528	-44.5507	90.5053
3qfn	10	0.05	0.001	39	99.562	46.427	53.136	415.019	10	3.993	0.528	0.308	51.444	4.778	3	-1	37.931	3.992	8.697	0	-26.7141	8.53277	44.4339
3qfn	13	0.045	0.001	30	70.302	28.035	42.267	242.902	5	3.897	0.634	0.2	28.111	3.778	4	2	40	3.096	7.52	0	-25.083	-12.2354	31.8661
3qfn	14	0.035	0.002	70	183.54	91.76	91.78	595.601	5.667	3.954	0.54	0.171	-1.706	3.529	12	0	50	6.241	14.921	0	-23.8593	-45.174	25.7503
3qfn	15	0.034	0.014	60	202.516	110.736	91.78	635.14	9.176	3.792	0.452	0.283	4.333	4.5	12	1	46.809	7.153	17.302	0	-12.2445	-64.4754	67.158
3qfn	17	0.03	0.002	27	132.516	74.55	57.966	439.516	5.556	3.856	0.448	0.333	32.364	4.818	5	1	40	5.548	12.437	0	-12.6058	6.12752	43.4523
3qfn	19	0.015	0.001	33	123.135	69.999	53.136	414.73	3.667	4.02	0.655	0.182	-3.5	3.417	8	-1	50	4.858	10.492	0	-44.2318	-8.52779	91.7346
3qfn	20	0.013	0.003	25	87.595	24.798	62.797	346.23	14	3.971	0.529	0.6	43	4.556	4	3	36.842	3.654	7.054	0	-28.8972	-10.5272	24.1486
3qfn	21	0.01	0.001	21	100.712	65.691	35.021	336.614	3	3.902	0.635	0.19	-2.286	3.429	4	0	42.105	4.282	10.606	0	-9.58924	-67.4186	77.5866
3qfn	22	0.007	0.003	45	124.733	76.428	48.305	459.286	15.4	3.944	0.538	0.444	18.8	4.7	6	-1	35.484	4.374	11.01	0	11.0817	-2.82564	2.65858
3qfn	23	0.004	0.015	39	149.905	68.994	80.911	551.366	7.385	4.021	0.533	0.333	11.133	3.933	9	0	42.857	5.701	16.211	0	-48.7114	-37.4492	79.2755
4z53	1	0.074	0.001	28	54.85	37.944	16.907	180.697	0	3.584	0.356	0	13.867	3.667	9	2	65	3.128	6.631	0	-6.822	145.168	251.489
4z53	2	0.062	0.251	36	79.049	16.094	62.955	264.21	26.286	3.708	0.393	0.778	33.938	3.875	6	0	32.143	3.867	8.245	0	-25.6301	143.304	228.295
4z53	7	0.013	0.002	30	80.534	37.634	42.9	341.412	11	3.831	0.602	0.4	35	4.091	5	-1	36	3.516	7.267	0	-23.1336	140.325	252.881
1ftf	1	0.156	0.629	60	70.824	12.858	57.966	295.421	46	4.039	0.553	0.783	26.778	3	5	-1	38.235	2.61	7.081	0	15.1178	-0.0391333	14.0416
1ftf	3	0.087	0.007	126	422.635	178.694	243.941	1580.85	27.377	4.01	0.558	0.484	13.292	4.25	14	1	41.667	9.644	26.931	0	3.26706	6.58248	23.6289
1ftf	4	0.078	0.002	48	143.908	84.734	59.174	538.955	16	3.858	0.53	0.354	9.118	3.588	10	1	61.111	5.245	13.284	0	16.1444	-11.5739	19.9929
1ftf	6	0.04	0.001	19	94.152	21.695	72.458	371.882	7.333	4.104	0.635	0.474	28.333	4.167	3	1	42.105	4.156	9.453	0	13.4565	24.2172	12.2951
1ftf	7	0.026	0.005	24	133.067	42.495	90.572	433.068	12.125	3.952	0.57	0.667	46.571	5.857	4	2	33.333	5.476	12.122	0	8.73742	-7.64367	37.9943
1ftf	8	0.01	0.007	42	99.362	35.358	64.004	281.827	19	3.8	0.441	0.476	14.727	3.273	4	2	42.308	3.151	7.081	0	17.1352	11.7077	22.713
6hee	1	0.232	0.537	73	53.711	15.067	38.644	309.7	44.913	3.779	0.432	0.63	26.824	3.824	6	-3	28.571	3.467	7.876	0	-47.1455	-10.51	76.728
6hee	2	0.222	0.439	67	51.616	22.633	28.983	297.206	44	3.792	0.422	0.672	23.75	3.812	6	-3	30.303	3.442	7.411	0	-15.1634	-51.7382	52.989
6hee	3	0.156	0.456	71	69.981	20.468	49.513	317.635	42.773	3.806	0.429	0.62	26.824	3.824	6	-3	30.556	3.437	8.328	0	1.70541	-43.0141	75.2949
6hee	4	0.136	0.004	54	184.01	93.438	90.572	661.417	8.533	3.882	0.545	0.278	-9.556	3.833	13	-4	50	7.996	18.858	0	-32.8658	-30.2159	22.0193
6hee	5	0.111	0.125	52	63.94	21.673	42.267	242.498	31	3.681	0.385	0.615	25.75	4	6	-1	30	3.194	7.773	0	-13.8242	-48.3027	12.8385
6hee	7	0.035	0.001	32	113.694	59.351	54.343	437.825	3.333	4.052	0.667	0.188	-3.5	3.417	8	-1	50	4.888	10.558	0	2.99528	-44.5507	90.5053
6hee	9	0.002	0.003	54	84.046	33.326	50.72	305.723	12	3.878	0.573	0.241	-0.667	4.667	10	-1	40.625	2.798	7.658	0	-14.3136	-18.0483	13.019
5wpk	1	0.199	0.677	73	53.711	15.067	38.644	313.959	44.913	3.779	0.432	0.63	26.867	3.667	5	-4	24	3.467	7.876	0	-47.1455	-10.51	76.728
5wpk	2	0.191	0.583	67	51.616	22.633	28.983	301.992	44	3.792	0.422	0.672	23.75	3.812	6	-3	30.303	3.442	7.411	0	-15.1634	-51.7382	52.989
5wpk	3	0.124	0.596	71	69.981	20.468	49.513	314.934	42.773	3.806	0.429	0.62	26.824	3.824	6	-3	30.556	3.437	8.328	0	1.70541	-43.0141	75.2949
5wpk	4	0.119	0.724	72	74.72	21.584	53.136	312.332	44.913	3.761	0.426	0.639	26.824	3.824	6	-3	30.556	3.562	8.488	0	-14.4839	-47.3596	12.7078
5wpk	6	0.02	0.001	32	113.694	59.351	54.343	436.844	3.333	4.052	0.667	0.188	-3.5	3.417	8	-1	50	4.888	10.558	0	2.99528	-44.5507	90.5053
5t3u	1	0.276	0.677	73	53.711	15.067	38.644	313.453	44.913	3.779	0.432	0.63	26.824	3.824	6	-3	28.571	3.467	7.876	0	-47.1455	-10.51	76.728
5t3u	2	0.261	0.583	67	51.616	22.633	28.983	297.163	44	3.792	0.422	0.672	23.75	3.812	6	-3	30.303	3.442	7.411	0	-15.1634	-51.7382	52.989
5t3u	3	0.198	0.596	71	69.981	20.468	49.513	313.649	42.773	3.806	0.429	0.62	26.824	3.824	6	-3	30.556	3.437	8.328	0	1.70541	-43.0141	75.2949
5t3u	4	0.195	0.724	72	74.72	21.584	53.136	317.425	44.913	3.761	0.426	0.639	26.824	3.824	6	-3	30.556	3.562	8.488	0	-14.4839	-47.3596	12.7078
5t3u	6	0.061	0.007	21	73.515	20.38	53.136	333.192	13.867	4.035	0.639	0.714	37.125	3.625	3	0	35	3.647	8.277	0	77.0695	20.8279	0.660857
5t3u	7	0.053	0.001	32	113.694	59.351	54.343	435.716	3.333	4.052	0.667	0.188	-3.5	3.417	8	-1	50	4.888	10.558	0	2.99528	-44.5507	90.5053
5t3u	9	0.035	0.002	70	183.54	91.76	91.78	587.156	5.667	3.954	0.54	0.171	-1.706	3.529	12	0	50	6.241	14.921	0	-23.8593	-45.174	25.7503
5t3u	10	0.034	0.014	60	202.516	110.736	91.78	645.315	9.176	3.792	0.452	0.283	4.333	4.5	12	1	46.809	7.153	17.302	0	-12.2445	-64.4754	67.158
5t3u	13	0.023	0.004	19	50.176	4.286	45.89	194.95	13	3.796	0.619	0.737	16.333	4.333	4	0	37.5	2.353	5.205	0	95.4532	37.0867	-2.91153
5t3u	15	0.015	0.001	33	123.135	69.999	53.136	411.148	3.667	4.02	0.655	0.182	-3.5	3.417	8	-1	50	4.858	10.492	0	-44.2318	-8.52779	91.7346
5t3u	16	0.011	0.003	15	76.406	17.232	59.174	276.205	10	3.903	0.605	0.733	28.143	3.286	3	0	29.412	3.448	7.612	0	99.8307	48.5949	-14.8261
5t3u	18	0.01	0.001	21	100.712	65.691	35.021	341.852	3	3.902	0.635	0.19	-2.286	3.429	4	0	42.105	4.282	10.606	0	-9.58924	-67.4186	77.5866
5t3u	19	0.004	0.015	39	149.905	68.994	80.911	550.578	7.385	4.021	0.533	0.333	11.133	3.933	9	0	42.857	5.701	16.211	0	-48.7114	-37.4492	79.2755
5m6d	1	0.276	0.677	73	53.711	15.067	38.644	308.687	44.913	3.779	0.432	0.63	12.929	3.571	6	-3	34.483	3.467	7.876	0	-47.1455	-10.51	76.728
5m6d	2	0.261	0.583	67	51.616	22.633	28.983	298.068	44	3.792	0.422	0.672	23.75	3.812	6	-3	30.303	3.442	7.411	0	-15.1634	-51.7382	52.989
5m6d	3	0.198	0.596	71	69.981	20.468	49.513	317.06	42.773	3.806	0.429	0.62	26.824	3.824	6	-3	30.556	3.437	8.328	0	1.70541	-43.0141	75.2949
5m6d	4	0.195	0.724	72	74.72	21.584	53.136	313.827	44.913	3.761	0.426	0.639	26.824	3.824	6	-3	30.556	3.562	8.488	0	-14.4839	-47.3596	12.7078
5m6d	7	0.075	0.02	56	153.564	49.708	103.856	634.005	17.158	4.006	0.553	0.339	18	4.118	10	0	46.154	5.822	13.327	0	26.2731	82.8206	43.7732
5m6d	9	0.053	0.001	32	113.694	59.351	54.343	437.531	3.333	4.052	0.667	0.188	-3.5	3.417	8	-1	50	4.888	10.558	0	2.99528	-44.5507	90.5053
5m6d	10	0.05	0.002	68	141.795	87.452	54.343	490.869	11.053	3.903	0.541	0.279	-6.067	3.533	10	2	48.78	4.737	11.46	0	12.3892	71.2557	55.7065
5m6d	12	0.047	0.045	50	148.434	42.163	106.271	575.211	19.857	4.068	0.527	0.56	20	3.846	6	0	38.71	5.644	13.988	0	11.0328	72.0858	28.0909
5m6d	13	0.042	0.001	43	113.451	69.977	43.475	418.043	8	3.841	0.465	0.209	37.867	4.067	6	-1	48.276	4.331	8.962	0	30.3876	109.587	49.6134
5m6d	14	0.035	0.002	70	183.54	91.76	91.78	577.596	5.667	3.954	0.54	0.171	-1.706	3.529	12	0	50	6.241	14.921	0	-23.8593	-45.174	25.7503
5m6d	15	0.034	0.014	60	202.516	110.736	91.78	645.208	9.176	3.792	0.452	0.283	4.333	4.5	12	1	46.809	7.153	17.302	0	-12.2445	-64.4754	67.158
5m6d	19	0.022	0.002	68	145.605	84.016	61.589	520.382	10.222	3.948	0.577	0.265	-6.067	3.533	10	2	45.238	4.633	11.43	0	-1.6195	82.9692	36.9929
5m6d	21	0.015	0.001	33	123.135	69.999	53.136	414.007	3.667	4.02	0.655	0.182	-12.636	3.273	8	-1	60.87	4.858	10.492	0	-44.2318	-8.52779	91.7346
5m6d	22	0.011	0.001	19	72.102	22.589	49.513	202.336	3	3.744	0.501	0.211	30.125	4	3	1	43.75	3.162	6.24	0	9.33916	94.6325	68.0382
5m6d	23	0.01	0.001	21	100.712	65.691	35.021	338.469	3	3.902	0.635	0.19	-2.286	3.429	4	0	42.105	4.282	10.606	0	-9.58924	-67.4186	77.5866
5m6d	25	0.004	0.015	39	149.905	68.994	80.911	557.205	7.385	4.021	0.533	0.333	6	4	8	0	47.826	5.701	16.211	0	-48.7114	-37.4492	79.2755
5m6d	26	0.001	0.003	46	164.179	112.251	51.928	446.529	9	3.793	0.408	0.217	7.25	4.125	10	2	58.065	5.847	14.718	0	-11.2508	76.9438	58.9583
4mot	1	0.276	0.677	73	53.711	15.067	38.644	310.417	44.913	3.779	0.432	0.63	26.824	3.824	6	-3	28.571	3.467	7.876	0	-47.1455	-10.51	76.728
4mot	2	0.261	0.583	67	51.616	22.633	28.983	298.413	44	3.792	0.422	0.672	23.75	3.812	6	-3	30.303	3.442	7.411	0	-15.1634	-51.7382	52.989
4mot	3	0.198	0.596	71	69.981	20.468	49.513	318.787	42.773	3.806	0.429	0.62	26.824	3.824	6	-3	30.556	3.437	8.328	0	1.70541	-43.0141	75.2949
4mot	4	0.195	0.724	72	74.72	21.584	53.136	319.48	44.913	3.761	0.426	0.639	26.824	3.824	6	-3	30.556	3.562	8.488	0	-14.4839	-47.3596	12.7078
4mot	5	0.126	0.017	103	261.79	103.59	158.199	1071.7	17.286	3.935	0.509	0.272	22.652	3.739	11	0	47.761	8.279	21.722	0	16.2714	29.4065	5.9609
4mot	6	0.088	0.005	26	113.704	41.247	72.458	424.161	6.857	3.9	0.612	0.538	-8.2	3.9	6	1	40	5.558	14.011	0	36.5328	21.8525	8.61262
4mot	7	0.053	0.001	32	113.694	59.351	54.343	438.807	3.333	4.052	0.667	0.188	-3.5	3.417	8	-1	50	4.888	10.558	0	2.99528	-44.5507	90.5053
4mot	10	0.035	0.002	70	183.54	91.76	91.78	589.386	5.667	3.954	0.54	0.171	-1.706	3.529	12	0	50	6.241	14.921	0	-23.8593	-45.174	25.7503
4mot	11	0.034	0.014	60	202.516	110.736	91.78	648.706	9.176	3.792	0.452	0.283	4.333	4.5	12	1	46.809	7.153	17.302	0	-12.2445	-64.4754	67.158
4mot	14	0.015	0.001	33	123.135	69.999	53.136	415.888	3.667	4.02	0.655	0.182	-3.5	3.417	8	-1	50	4.858	10.492	0	-44.2318	-8.52779	91.7346
4mot	15	0.01	0.001	21	100.712	65.691	35.021	340.706	3	3.902	0.635	0.19	-2.286	3.429	4	0	42.105	4.282	10.606	0	-9.58924	-67.4186	77.5866
4mot	16	0.01	0.005	22	77.252	19.286	57.966	264.777	14	4.002	0.687	0.682	40.2	5	3	-1	36.842	3.296	8.311	0	12.6357	30.4006	-17.6518
4mot	17	0.004	0.015	39	149.905	68.994	80.911	551.264	7.385	4.021	0.533	0.333	11.133	3.933	9	0	42.857	5.701	16.211	0	-48.7114	-37.4492	79.2755
4i82	1	0.276	0.677	73	53.711	15.067	38.644	314.592	44.913	3.779	0.432	0.63	26.824	3.824	6	-3	28.571	3.467	7.876	0	-47.1455	-10.51	76.728
4i82	2	0.261	0.583	67	51.616	22.633	28.983	302.682	44	3.792	0.422	0.672	23.75	3.812	6	-3	30.303	3.442	7.411	0	-15.1634	-51.7382	52.989
4i82	3	0.198	0.596	71	69.981	20.468	49.513	317.857	42.773	3.806	0.429	0.62	26.824	3.824	6	-3	30.556	3.437	8.328	0	1.70541	-43.0141	75.2949
4i82	4	0.195	0.724	72	74.72	21.584	53.136	317.985	44.913	3.761	0.426	0.639	26.824	3.824	6	-3	30.556	3.562	8.488	0	-14.4839	-47.3596	12.7078
4i82	5	0.123	0.001	31	47.74	26.003	21.737	162.177	5	3.609	0.432	0.194	-0.4	3.2	4	1	57.143	2.923	6.034	0	22.5598	6.14413	15.3131
4i82	6	0.067	0.002	68	171.692	89.573	82.119	577.465	5	3.959	0.544	0.147	-1.706	3.529	12	0	51.064	6.165	14.921	0	-23.7581	-45.016	25.687
4i82	8	0.053	0.001	32	113.694	59.351	54.343	433.065	3.333	4.052	0.667	0.188	-3.5	3.417	8	-1	50	4.888	10.558	0	2.99528	-44.5507	90.5053
4i82	10	0.034	0.014	60	202.516	110.736	91.78	639.38	9.176	3.792	0.452	0.283	4.333	4.5	12	1	46.809	7.153	17.302	0	-12.2445	-64.4754	67.158
4i82	13	0.015	0.001	33	123.135	69.999	53.136	413.332	3.667	4.02	0.655	0.182	-3.5	3.417	8	-1	50	4.858	10.492	0	-44.2318	-8.52779	91.7346
4i82	14	0.01	0.001	21	100.712	65.691	35.021	338.414	3	3.902	0.635	0.19	-2.286	3.429	4	0	42.105	4.282	10.606	0	-9.58924	-67.4186	77.5866
4i82	15	0.004	0.015	39	149.905	68.994	80.911	539.839	7.385	4.021	0.533	0.333	11.133	3.933	9	0	42.857	5.701	16.211	0	-48.7114	-37.4492	79.2755
4h1x	1	0.276	0.677	73	53.711	15.067	38.644	310.543	44.913	3.779	0.432	0.63	26.824	3.824	6	-3	28.571	3.467	7.876	0	-47.1455	-10.51	76.728
4h1x	2	0.261	0.583	67	51.617	22.633	28.983	297.68	44	3.792	0.422	0.672	23.75	3.812	6	-3	30.303	3.442	7.411	0	-15.1634	-51.7382	52.989
4h1x	3	0.198	0.596	71	69.981	20.468	49.513	319.097	42.773	3.806	0.429	0.62	26.824	3.824	6	-3	30.556	3.437	8.328	0	1.70541	-43.0141	75.2949
4h1x	4	0.195	0.724	72	74.72	21.584	53.136	314.668	44.913	3.761	0.426	0.639	26.824	3.824	6	-3	30.556	3.562	8.488	0	-14.4839	-47.3596	12.7078
4h1x	5	0.083	0.298	77	140.327	48.548	91.78	526.512	43.404	3.917	0.5	0.61	50.647	4.118	5	-2	34.091	4.79	9.526	0	19.0172	0.544273	6.51423
4h1x	7	0.053	0.001	32	113.694	59.351	54.343	436.255	3.333	4.052	0.667	0.188	-3.5	3.417	8	-1	50	4.888	10.558	0	2.99528	-44.5507	90.5053
4h1x	9	0.037	0.031	34	55.187	3.259	51.928	214.303	27	3.988	0.498	0.824	74.643	4.429	2	-1	22.727	2.227	4.888	0	28.5469	17.2359	25.7382
4h1x	10	0.035	0.002	70	183.54	91.76	91.78	590.183	5.667	3.954	0.54	0.171	-1.706	3.529	12	0	50	6.241	14.921	0	-23.8593	-45.174	25.7503
4h1x	12	0.034	0.014	60	202.516	110.736	91.78	649.66	9.176	3.792	0.452	0.283	4.333	4.5	12	1	46.809	7.153	17.302	0	-12.2445	-64.4754	67.158
4h1x	15	0.015	0.001	33	123.135	69.999	53.136	409.668	3.667	4.02	0.655	0.182	-3.5	3.417	8	-1	50	4.858	10.492	0	-44.2318	-8.52779	91.7346
4h1x	16	0.01	0.001	21	100.712	65.691	35.021	343.925	3	3.902	0.635	0.19	-2.286	3.429	4	0	42.105	4.282	10.606	0	-9.58924	-67.4186	77.5866
4h1x	18	0.004	0.015	39	149.905	68.994	80.911	549.605	7.385	4.021	0.533	0.333	11.133	3.933	9	0	42.857	5.701	16.211	0	-48.7114	-37.4492	79.2755
4fpk	1	0.276	0.677	73	53.711	15.067	38.644	308.94	44.913	3.779	0.432	0.63	26.824	3.824	6	-3	28.571	3.467	7.876	0	-47.1455	-10.51	76.728
4fpk	2	0.261	0.583	67	51.616	22.633	28.983	293.412	44	3.792	0.422	0.672	23.75	3.812	6	-3	30.303	3.442	7.411	0	-15.1634	-51.7382	52.989
4fpk	3	0.198	0.596	71	69.981	20.468	49.513	314.756	42.773	3.806	0.429	0.62	26.824	3.824	6	-3	30.556	3.437	8.328	0	1.70541	-43.0141	75.2949
4fpk	4	0.195	0.724	72	74.72	21.584	53.136	318.406	44.913	3.761	0.426	0.639	26.824	3.824	6	-3	30.556	3.562	8.488	0	-14.4839	-47.3596	12.7078
4fpk	5	0.131	0.017	47	65.239	20.557	44.682	245.839	16.889	3.676	0.407	0.383	34.769	4.077	5	1	40	3.266	7.284	0	-18.0578	-11.3194	-45.0861
4fpk	7	0.09	0.002	23	72.515	29.04	43.475	311.34	11	3.823	0.536	0.522	12.778	4.444	6	2	50	3.838	8.443	0	-17.5134	-18.2075	-5.90561
4fpk	10	0.053	0.011	46	173.56	61.25	112.309	606.209	13.778	3.937	0.534	0.391	-11	3.938	11	-1	40.541	6.872	17.439	0	6.7912	-11.8821	-10.5117
4fpk	11	0.053	0.001	32	113.694	59.351	54.343	441.064	3.333	4.052	0.667	0.188	-3.5	3.417	8	-1	50	4.888	10.558	0	2.99528	-44.5507	90.5053
4fpk	14	0.035	0.002	70	183.54	91.76	91.78	581.898	5.667	3.954	0.54	0.171	-1.706	3.529	12	0	50	6.241	14.921	0	-23.8593	-45.174	25.7503
4fpk	15	0.034	0.014	60	202.516	110.736	91.78	654.853	9.176	3.792	0.452	0.283	4.333	4.5	12	1	46.809	7.153	17.302	0	-12.2445	-64.4754	67.158
4fpk	18	0.028	0.003	134	346.4	159.218	187.182	1331.98	27.472	4.018	0.489	0.396	13.4	4.08	14	1	41.772	8.415	20.729	0	-18.6567	-26.0825	-4.06757
4fpk	20	0.015	0.001	33	123.135	69.999	53.136	418.298	3.667	4.02	0.655	0.182	-1.9	3.4	7	-2	54.167	4.858	10.492	0	-44.2318	-8.52779	91.7346
4fpk	21	0.01	0.001	21	100.712	65.691	35.021	336.778	3	3.902	0.635	0.19	-2.286	3.429	4	0	42.105	4.282	10.606	0	-9.58924	-67.4186	77.5866
4fpk	23	0.004	0.015	39	149.905	68.994	80.911	550.045	7.385	4.021	0.533	0.333	11.133	3.933	9	0	42.857	5.701	16.211	0	-48.7114	-37.4492	79.2755
4fpk	24	0.003	0.004	29	84.296	31.161	53.136	298.845	19	3.858	0.424	0.69	43.875	3.875	3	-1	40	3.269	7.196	0	22.1942	-21.5729	-29.5839
4fp2	1	0.195	0.677	73	53.711	15.067	38.644	313.074	44.913	3.779	0.432	0.63	26.824	3.824	6	-3	28.571	3.467	7.876	0	-47.1455	-10.51	76.728
4fp2	2	0.187	0.583	67	51.616	22.633	28.983	295.309	44	3.792	0.422	0.672	23.75	3.812	6	-3	30.303	3.442	7.411	0	-15.1634	-51.7382	52.989
4fp2	3	0.12	0.596	71	69.981	20.468	49.513	311.524	42.773	3.806	0.429	0.62	26.824	3.824	6	-3	30.556	3.437	8.328	0	1.70541	-43.0141	75.2949
4fp2	4	0.119	0.01	41	49.79	18.392	31.398	221.076	16	3.655	0.392	0.415	30.286	4	6	1	46.429	3.155	6.203	0	17.8991	-11.2563	45.8125
4fp2	5	0.115	0.724	72	74.72	21.584	53.136	314.061	44.913	3.761	0.426	0.639	26.824	3.824	6	-3	30.556	3.562	8.488	0	-14.4839	-47.3596	12.7078
4fp2	13	0.018	0.001	32	113.694	59.351	54.343	430.072	3.333	4.052	0.667	0.188	-3.5	3.417	8	-1	50	4.888	10.558	0	2.99528	-44.5507	90.5053
4fp2	14	0.017	0.001	25	94.217	59.196	35.021	264.788	0	3.572	0.319	0	9.923	3.923	9	1	52.174	4.175	10.065	0	-25.2818	-20.0576	7.17988
3zgi	1	0.276	0.677	73	53.711	15.067	38.644	308.35	44.913	3.779	0.432	0.63	26.824	3.824	6	-3	28.571	3.467	7.876	0	-47.1455	-10.51	76.728
3zgi	2	0.261	0.583	67	51.616	22.633	28.983	293.541	44	3.792	0.422	0.672	23.75	3.812	6	-3	30.303	3.442	7.411	0	-15.1634	-51.7382	52.989
3zgi	3	0.198	0.596	71	69.981	20.468	49.513	314.358	42.773	3.806	0.429	0.62	26.824	3.824	6	-3	30.556	3.437	8.328	0	1.70541	-43.0141	75.2949
3zgi	4	0.195	0.724	72	74.72	21.584	53.136	315.883	44.913	3.761	0.426	0.639	26.824	3.824	6	-3	30.556	3.562	8.488	0	-14.4839	-47.3596	12.7078
3zgi	5	0.175	0.046	47	45.574	12.968	32.606	218.491	24	3.845	0.483	0.532	48.286	4.286	6	0	36.667	2.879	6.905	0	40.1829	37.0317	22.5096
3zgi	6	0.172	0.151	54	79.709	31.404	48.305	285.41	24.333	3.701	0.426	0.556	22.267	4.4	11	2	27.273	4.049	10.254	0	38.3845	59.2896	18.5367
3zgi	7	0.053	0.001	32	113.694	59.351	54.343	440.761	3.333	4.052	0.667	0.188	-3.5	3.417	8	-1	50	4.888	10.558	0	2.99528	-44.5507	90.5053
3zgi	9	0.049	0.002	22	94.227	41.092	53.136	330.152	11.077	3.872	0.605	0.591	8	3.571	3	0	36.364	4.409	9.87	0	16.3984	62.3955	14.7337
3zgi	10	0.049	0.286	48	70.551	15	55.551	211.139	37	3.793	0.45	0.792	30.455	4.636	7	2	20.69	2.624	7.179	0	27.3477	64.2416	19.6071
3zgi	12	0.047	0.003	31	41.288	8.682	32.606	162.797	12	3.905	0.477	0.419	51.083	4.333	5	0	28.571	1.841	4.656	0	26.5521	66.3581	29.2565
3zgi	13	0.043	0.001	16	50.885	30.355	20.53	187.915	3	3.631	0.469	0.25	7.889	3.222	4	-1	47.059	2.671	6.306	0	9.26556	60.6906	27.5137
3zgi	14	0.035	0.002	70	183.54	91.76	91.78	589.307	5.667	3.954	0.54	0.171	-1.706	3.529	12	0	50	6.241	14.921	0	-23.8593	-45.174	25.7503
3zgi	15	0.034	0.014	60	202.516	110.736	91.78	653.369	9.176	3.792	0.452	0.283	4.333	4.5	12	1	46.809	7.153	17.302	0	-12.2445	-64.4754	67.158
3zgi	17	0.03	0.001	20	49.29	22.722	26.568	198.302	5	3.69	0.489	0.3	7.25	3.25	3	-1	43.75	2.345	6.095	0	10.1013	44.8623	63.0326
3zgi	19	0.02	0.003	19	50.471	13.035	37.436	170.288	17	3.699	0.571	0.947	18	4.667	2	2	29.412	2.313	5.375	0	37.0726	27.2779	23.2285
3zgi	20	0.015	0.001	33	123.135	69.999	53.136	412.175	3.667	4.02	0.655	0.182	-14.333	3	6	-2	52.381	4.858	10.492	0	-44.2318	-8.52779	91.7346
3zgi	21	0.012	0.003	33	51.27	16.249	35.021	168.389	13	3.959	0.484	0.424	51.083	4.333	5	0	31.818	1.829	4.524	0	27.6445	40.6165	60.9801
3zgi	22	0.011	0.093	64	163.479	57.208	106.271	592.981	29	3.867	0.473	0.625	31.385	4.308	9	1	29.268	5.095	13.087	0	14.4259	29.4879	46.7525
3zgi	23	0.011	0.502	70	127.485	52.612	74.873	384.085	44.894	3.848	0.517	0.671	25.231	4.154	8	2	24.39	3.803	10.079	0	44.0418	30.1151	25.3083
3zgi	24	0.01	0.001	21	100.712	65.691	35.021	340.339	3	3.902	0.635	0.19	-2.286	3.429	4	0	42.105	4.282	10.606	0	-9.58924	-67.4186	77.5866
3zgi	26	0.009	0.033	35	55.165	3.237	51.928	157.536	27	3.827	0.486	0.8	36.3	4.8	6	2	19.231	1.931	4.563	0	28.5907	42.0193	69.912
3zgi	27	0.004	0.015	39	149.905	68.994	80.911	551.949	7.385	4.021	0.533	0.333	11.133	3.933	9	0	42.857	5.701	16.211	0	-48.7114	-37.4492	79.2755
3str	1	0.276	0.677	73	53.711	15.067	38.644	314.803	44.913	3.779	0.432	0.63	26.824	3.824	6	-3	28.571	3.467	7.876	0	-47.1455	-10.51	76.728
3str	2	0.261	0.583	67	51.617	22.633	28.983	296.387	44	3.792	0.422	0.672	23.75	3.812	6	-3	30.303	3.442	7.411	0	-15.1634	-51.7382	52.989
3str	3	0.198	0.596	71	69.981	20.468	49.513	314.845	42.773	3.806	0.429	0.62	26.824	3.824	6	-3	30.556	3.437	8.328	0	1.70541	-43.0141	75.2949
3str	4	0.195	0.724	72	74.72	21.584	53.136	312.752	44.913	3.761	0.426	0.639	26.824	3.824	6	-3	30.556	3.562	8.488	0	-14.4839	-47.3596	12.7078
3str	5	0.053	0.001	32	113.694	59.351	54.343	432.574	3.333	4.052	0.667	0.188	-3.5	3.417	8	-1	50	4.888	10.558	0	2.99528	-44.5507	90.5053
3str	8	0.035	0.002	70	183.54	91.76	91.78	594.326	5.667	3.954	0.54	0.171	-1.706	3.529	12	0	50	6.241	14.921	0	-23.8593	-45.174	25.7503
3str	9	0.034	0.014	60	202.516	110.736	91.78	651.991	9.176	3.792	0.452	0.283	4.333	4.5	12	1	46.809	7.153	17.302	0	-12.2445	-64.4754	67.158
3str	12	0.015	0.001	33	123.135	69.999	53.136	409.668	3.667	4.02	0.655	0.182	-3.5	3.417	8	-1	50	4.858	10.492	0	-44.2318	-8.52779	91.7346
3str	13	0.012	0.008	72	168.519	53.794	114.725	703.281	15.28	3.932	0.574	0.347	18.684	3.316	7	0	37.5	5.035	13.758	0	25.8102	-4.86528	6.18207
3str	14	0.01	0.001	21	100.712	65.691	35.021	333.177	3	3.902	0.635	0.19	-2.286	3.429	4	0	42.105	4.282	10.606	0	-9.58924	-67.4186	77.5866
3str	16	0.004	0.015	39	149.905	68.994	80.911	549.893	7.385	4.021	0.533	0.333	11.133	3.933	9	0	42.857	5.701	16.211	0	-48.7114	-37.4492	79.2755
3str	17	0.004	0.001	26	100.431	48.503	51.928	321.967	13	3.751	0.483	0.538	14.091	4.364	6	0	41.667	4.025	7.931	0	31.7977	-7.88454	24.374
3lft	1	0.276	0.677	73	53.711	15.067	38.644	311.977	44.913	3.779	0.432	0.63	26.824	3.824	6	-3	28.571	3.467	7.876	0	-47.1455	-10.51	76.728
3lft	2	0.261	0.583	67	51.616	22.633	28.983	300.957	44	3.792	0.422	0.672	23.75	3.812	6	-3	30.303	3.442	7.411	0	-15.1634	-51.7382	52.989
3lft	3	0.198	0.596	71	69.981	20.468	49.513	314.535	42.773	3.806	0.429	0.62	26.824	3.824	6	-3	30.556	3.437	8.328	0	1.70541	-43.0141	75.2949
3lft	4	0.195	0.724	72	74.72	21.584	53.136	313.033	44.913	3.761	0.426	0.639	26.824	3.824	6	-3	30.556	3.562	8.488	0	-14.4839	-47.3596	12.7078
3lft	5	0.189	0.009	48	88.656	43.974	44.682	328.628	13.778	3.68	0.413	0.375	-2.438	3.438	11	-2	44.118	4.746	11.009	0	-10.9235	-9.91681	19.4054
3lft	6	0.141	0.031	56	86.164	36.651	49.513	293.799	17	3.699	0.405	0.321	-1.737	3.158	14	-1	44.118	3.936	8.922	0	-17.4203	-30.0429	31.8026
3lft	8	0.113	0.036	38	28.232	6.495	21.737	151.616	29	3.847	0.523	0.789	59.25	3.875	2	0	17.391	1.771	3.918	0	6.36505	-2.79389	30.6745
3lft	10	0.088	0.409	51	95.521	8.572	86.949	306.743	34.053	3.798	0.399	0.745	19.188	3.438	5	0	35.484	3.973	9.773	0	19.6887	-5.80953	-3.67653
3lft	11	0.083	0.37	55	115.809	30.067	85.742	424.881	32.947	3.811	0.408	0.691	20.842	3.368	7	0	40	4.502	11.362	0	-7.79838	-0.5964	34.2575
3lft	13	0.071	0.032	39	42.816	5.379	37.436	158.779	27	3.778	0.46	0.718	54	3.5	1	0	22.727	1.931	4.502	0	8.07749	10.2097	3.12485
3lft	14	0.06	0.003	143	302.564	135.911	166.653	1092.62	19.818	3.858	0.466	0.231	18.129	3.548	17	0	44.304	7.245	17.993	0	9.16448	-7.85599	7.48206
3lft	15	0.053	0.001	32	113.694	59.351	54.343	433.458	3.333	4.052	0.667	0.188	-3.5	3.417	8	-1	50	4.888	10.558	0	2.99528	-44.5507	90.5053
3lft	17	0.045	0.014	54	91.815	39.887	51.928	363.71	25.778	4.085	0.568	0.5	21.2	3.4	6	1	42.424	3.198	8.519	0	-27.6882	-16.1856	26.4646
3lft	18	0.035	0.002	70	183.54	91.76	91.78	590.98	5.667	3.954	0.54	0.171	-1.706	3.529	12	0	50	6.241	14.921	0	-23.8593	-45.174	25.7503
3lft	19	0.034	0.014	60	202.516	110.736	91.78	644.255	9.176	3.792	0.452	0.283	4.333	4.5	12	1	46.809	7.153	17.302	0	-12.2445	-64.4754	67.158
3lft	21	0.03	0.002	22	117.105	30.156	86.949	470.705	5.111	3.904	0.62	0.409	-1.9	4	8	0	43.478	5.116	11.309	0	-11.0349	8.93845	-12.393
3lft	23	0.015	0.001	33	123.135	69.999	53.136	409.069	3.667	4.02	0.655	0.182	-3.5	3.417	8	-1	50	4.858	10.492	0	-44.2318	-8.52779	91.7346
3lft	24	0.01	0.001	21	100.712	65.691	35.021	332.577	3	3.902	0.635	0.19	-2.286	3.429	4	0	42.105	4.282	10.606	0	-9.58924	-67.4186	77.5866
3lft	26	0.004	0.015	39	149.905	68.994	80.911	549.664	7.385	4.021	0.533	0.333	11.133	3.933	9	0	42.857	5.701	16.211	0	-48.7114	-37.4492	79.2755
3hia	1	0.276	0.677	73	53.711	15.067	38.644	312.356	44.913	3.779	0.432	0.63	26.824	3.824	6	-3	28.571	3.467	7.876	0	-47.1455	-10.51	76.728
3hia	2	0.261	0.583	67	51.616	22.633	28.983	295.783	44	3.792	0.422	0.672	23.75	3.812	6	-3	30.303	3.442	7.411	0	-15.1634	-51.7382	52.989
3hia	3	0.198	0.596	71	69.981	20.468	49.513	313.428	42.773	3.806	0.429	0.62	26.824	3.824	6	-3	30.556	3.437	8.328	0	1.70541	-43.0141	75.2949
3hia	4	0.195	0.724	72	74.72	21.584	53.136	315.649	44.913	3.761	0.426	0.639	26.824	3.824	6	-3	30.556	3.562	8.488	0	-14.4839	-47.3596	12.7078
3hia	5	0.069	0.001	160	398.726	218.79	179.937	1433.93	17.548	3.987	0.476	0.194	22.607	3.964	19	-1	46.809	8.89	24.515	0	-18.104	-8.48478	-15.4263
3hia	6	0.053	0.001	32	113.694	59.351	54.343	428.992	3.333	4.052	0.667	0.188	-3.5	3.417	8	-1	50	4.888	10.558	0	2.99528	-44.5507	90.5053
3hia	8	0.047	0.011	21	58.475	15	43.475	338.653	17	4.182	0.596	0.857	42.4	6.8	5	0	19.048	2.89	8.332	0	-13.3895	-10.6086	8.3351
3hia	10	0.035	0.002	70	183.54	91.76	91.78	592.733	5.667	3.954	0.54	0.171	-1.706	3.529	12	0	50	6.241	14.921	0	-23.8593	-45.174	25.7503
3hia	11	0.034	0.014	60	202.516	110.736	91.78	630.583	9.176	3.792	0.452	0.283	4.333	4.5	12	1	46.809	7.153	17.302	0	-12.2445	-64.4754	67.158
3hia	13	0.032	0.008	56	81.659	64.752	16.907	248.671	22	3.828	0.542	0.411	20.444	4.444	7	-2	36.364	2.591	6.719	0	-22.7599	-9.50987	-4.18354
3hia	16	0.015	0.001	33	123.135	69.999	53.136	406.197	3.667	4.02	0.655	0.182	-3.5	3.417	8	-1	50	4.858	10.492	0	-44.2318	-8.52779	91.7346
3hia	18	0.01	0.001	21	100.712	65.691	35.021	346.162	3	3.902	0.635	0.19	-2.286	3.429	4	0	42.105	4.282	10.606	0	-9.58924	-67.4186	77.5866
3hia	19	0.006	0.071	38	63.829	21.562	42.267	271.444	37	4.013	0.534	1	88.5	7.75	4	0	12	2.139	5.361	0	-40.5085	-20.1237	-22.2648
3hia	20	0.004	0.015	39	149.905	68.994	80.911	566.883	7.385	4.021	0.533	0.333	11.133	3.933	9	0	42.857	5.701	16.211	0	-48.7114	-37.4492	79.2755
3g66	1	0.261	0.677	73	53.711	15.067	38.644	316.279	44.913	3.779	0.432	0.63	26.824	3.824	6	-3	28.571	3.467	7.876	0	-47.1455	-10.51	76.728
3g66	2	0.248	0.583	67	51.616	22.633	28.983	299.534	44	3.792	0.422	0.672	23.75	3.812	6	-3	30.303	3.442	7.411	0	-15.1634	-51.7382	52.989
3g66	3	0.184	0.596	71	69.981	20.468	49.513	314.845	42.773	3.806	0.429	0.62	26.824	3.824	6	-3	30.556	3.437	8.328	0	1.70541	-43.0141	75.2949
3g66	4	0.17	0.653	69	74.72	21.584	53.136	310.884	42.909	3.763	0.411	0.638	26.824	3.824	6	-3	28.571	3.553	8.488	0	-14.4496	-47.4759	12.736
3g66	5	0.107	0.003	23	101.277	39.688	61.589	394.963	4	3.97	0.595	0.217	31.583	4.167	6	0	42.308	5.332	11.699	0	24.6927	27.3057	21.4887
3g66	6	0.047	0.001	32	113.694	59.351	54.343	441.408	3.333	4.052	0.667	0.188	-3.5	3.417	8	-1	50	4.888	10.558	0	2.99528	-44.5507	90.5053
3g66	10	0.022	0.014	60	202.516	110.736	91.78	647.434	9.176	3.792	0.452	0.283	4.333	4.5	12	1	46.809	7.153	17.302	0	-12.2445	-64.4754	67.158
3g66	13	0.021	0.002	70	183.54	91.76	91.78	597.274	5.667	3.954	0.54	0.171	-1.706	3.529	12	0	50	6.241	14.921	0	-23.8593	-45.174	25.7503
3g66	14	0.016	0.001	20	53.414	29.261	24.153	191.462	7	3.839	0.54	0.4	8.714	5.286	6	0	52.941	2.406	5.239	0	30.1238	33.7646	16.3639
3g66	16	0.009	0.001	33	123.135	69.999	53.136	411.066	3.667	4.02	0.655	0.182	-3.5	3.417	8	-1	50	4.858	10.492	0	-44.2318	-8.52779	91.7346
3g66	17	0.006	0.001	21	100.712	65.691	35.021	336.014	3	3.902	0.635	0.19	-2.286	3.429	4	0	42.105	4.282	10.606	0	-9.58924	-67.4186	77.5866
2ya1	1	0.232	0.254	73	53.711	15.067	38.644	310.627	44.913	3.779	0.432	0.63	18.733	3.733	6	-3	29.167	3.467	7.876	0	-47.1455	-10.51	76.728
2ya1	2	0.222	0.191	67	51.616	22.633	28.983	300.655	44	3.792	0.422	0.672	23.75	3.812	6	-3	30.303	3.442	7.411	0	-15.1634	-51.7382	52.989
2ya1	3	0.156	0.207	71	69.981	20.468	49.513	317.547	42.773	3.806	0.429	0.62	26.824	3.824	6	-3	30.556	3.437	8.328	0	1.70541	-43.0141	75.2949
2ya1	4	0.152	0.3	72	74.72	21.584	53.136	311.538	44.913	3.761	0.426	0.639	26.824	3.824	6	-3	30.556	3.562	8.488	0	-14.4839	-47.3596	12.7078
2ya1	6	0.071	0.001	27	103.374	64.73	38.644	425.351	0.667	3.898	0.65	0.111	-22.364	4.364	10	-1	46.429	4.886	13.795	0	-19.119	59.4564	46.2431
2ya1	10	0.035	0.001	32	113.694	59.351	54.343	435.617	3.333	4.052	0.667	0.188	-3.5	3.417	8	-1	50	4.888	10.558	0	2.99528	-44.5507	90.5053
2ya1	13	0.022	0.001	68	262.131	148.614	113.517	921.802	12.645	3.924	0.43	0.456	16.087	4.304	15	0	42.553	8.424	18.667	0	8.34709	0.405235	42.4865
2ya1	15	0.014	0.001	26	71.627	26.786	44.841	190.782	5	3.618	0.387	0.231	9.583	3.583	8	-3	47.619	3.108	7.02	0	-1.81246	26.932	20.4391
2ya1	17	0.001	0.016	29	71.803	15.045	56.759	196.339	25	3.695	0.442	0.897	5.889	4.111	6	1	36.364	2.93	7.32	0	-16.7488	-15.06	37.5953
2wwd	1	0.276	0.677	73	53.711	15.067	38.644	313.749	44.913	3.779	0.432	0.63	26.824	3.824	6	-3	28.571	3.467	7.876	0	-47.1455	-10.51	76.728
2wwd	2	0.261	0.583	67	51.616	22.633	28.983	298.888	44	3.792	0.422	0.672	23.75	3.812	6	-3	30.303	3.442	7.411	0	-15.1634	-51.7382	52.989
2wwd	3	0.198	0.596	71	69.981	20.468	49.513	324.943	42.773	3.806	0.429	0.62	26.824	3.824	6	-3	30.556	3.437	8.328	0	1.70541	-43.0141	75.2949
2wwd	4	0.195	0.724	72	74.72	21.584	53.136	313.173	44.913	3.761	0.426	0.639	26.824	3.824	6	-3	30.556	3.562	8.488	0	-14.4839	-47.3596	12.7078
2wwd	5	0.192	0.002	54	103.219	64.575	38.644	339.579	13.714	3.712	0.474	0.519	20.462	4.538	10	-4	39.394	5.329	10.528	0	10.8882	13.1534	21.084
2wwd	7	0.053	0.001	32	113.694	59.351	54.343	438.61	3.333	4.052	0.667	0.188	-3.5	3.417	8	-1	50	4.888	10.558	0	2.99528	-44.5507	90.5053
2wwd	9	0.035	0.002	70	183.54	91.76	91.78	588.67	5.667	3.954	0.54	0.171	-1.706	3.529	12	0	50	6.241	14.921	0	-23.8593	-45.174	25.7503
2wwd	10	0.034	0.014	60	202.516	110.736	91.78	654.747	9.176	3.792	0.452	0.283	4.333	4.5	12	1	46.809	7.153	17.302	0	-12.2445	-64.4754	67.158
2wwd	14	0.015	0.001	33	123.135	69.999	53.136	412.079	3.667	4.02	0.655	0.182	-3.5	3.417	8	-1	50	4.858	10.492	0	-44.2318	-8.52779	91.7346
2wwd	15	0.01	0.001	21	100.712	65.691	35.021	335.469	3	3.902	0.635	0.19	-2.286	3.429	4	0	42.105	4.282	10.606	0	-9.58924	-67.4186	77.5866
2wwd	18	0.004	0.015	39	149.905	68.994	80.911	556.633	7.385	4.021	0.533	0.333	11.133	3.933	9	0	42.857	5.701	16.211	0	-48.7114	-37.4492	79.2755
2wts	1	0.276	0.677	73	53.711	15.067	38.644	312.821	44.913	3.779	0.432	0.63	26.824	3.824	6	-3	28.571	3.467	7.876	0	-47.1455	-10.51	76.728
2wts	2	0.261	0.583	67	51.616	22.633	28.983	294.447	44	3.792	0.422	0.672	23.75	3.812	6	-3	30.303	3.442	7.411	0	-15.1634	-51.7382	52.989
2wts	3	0.198	0.596	71	69.981	20.468	49.513	316.307	42.773	3.806	0.429	0.62	26.824	3.824	6	-3	30.556	3.437	8.328	0	1.70541	-43.0141	75.2949
2wts	4	0.195	0.724	72	74.72	21.584	53.136	316.817	44.913	3.761	0.426	0.639	26.824	3.824	6	-3	30.556	3.562	8.488	0	-14.4839	-47.3596	12.7078
2wts	5	0.182	0.958	82	132.8	20.49	112.309	486.771	44.386	3.833	0.468	0.695	33.68	4.32	11	1	35.417	5.33	14.365	0	-0.147768	-8.3687	0.472171
2wts	6	0.159	0.079	166	453.207	180.284	272.924	1682.29	33.703	3.911	0.468	0.446	28.286	4.095	21	2	43.269	10.365	26.013	0	-10.2711	-18.1492	-14.995
2wts	7	0.149	0.004	96	202.73	102.497	100.233	887.95	14.286	3.882	0.473	0.219	7.158	3.947	12	0	53.704	6.427	16.31	0	1.83009	-5.86465	17.217
2wts	10	0.066	0.001	40	78.996	54.844	24.153	207.971	3	3.629	0.374	0.1	7.588	3.353	11	-1	64	3.385	9.031	0	-5.86603	-2.4451	-27.2201
2wts	11	0.053	0.001	32	113.694	59.351	54.343	433.016	3.333	4.052	0.667	0.188	-3.5	3.417	8	-1	50	4.888	10.558	0	2.99528	-44.5507	90.5053
2wts	12	0.052	0.001	25	78.874	36.607	42.267	303.349	4.667	4.048	0.63	0.24	25.5	3.375	4	-1	47.368	3.738	8.966	0	-9.9416	-2.86924	12.5793
2wts	14	0.035	0.002	70	183.54	91.76	91.78	587.873	5.667	3.954	0.54	0.171	-1.706	3.529	12	0	50	6.241	14.921	0	-23.8593	-45.174	25.7503
2wts	15	0.034	0.014	60	202.516	110.736	91.78	650.19	9.176	3.792	0.452	0.283	4.333	4.5	12	1	46.809	7.153	17.302	0	-12.2445	-64.4754	67.158
2wts	19	0.015	0.001	33	123.135	69.999	53.136	415.02	3.667	4.02	0.655	0.182	-3.5	3.417	8	-1	50	4.858	10.492	0	-44.2318	-8.52779	91.7346
2wts	20	0.01	0.001	21	100.712	65.691	35.021	337.76	3	3.902	0.635	0.19	-2.286	3.429	4	0	42.105	4.282	10.606	0	-9.58924	-67.4186	77.5866
2wts	21	0.004	0.015	39	149.905	68.994	80.911	559.147	7.385	4.021	0.533	0.333	11.133	3.933	9	0	42.857	5.701	16.211	0	-48.7114	-37.4492	79.2755
2bg1	1	0.276	0.677	73	53.711	15.067	38.644	310.796	44.913	3.779	0.432	0.63	26.824	3.824	6	-3	28.571	3.467	7.876	0	-47.1455	-10.51	76.728
2bg1	2	0.261	0.583	67	51.616	22.633	28.983	303.631	44	3.792	0.422	0.672	23.75	3.812	6	-3	30.303	3.442	7.411	0	-15.1634	-51.7382	52.989
2bg1	3	0.198	0.596	71	69.981	20.468	49.513	316.041	42.773	3.806	0.429	0.62	26.824	3.824	6	-3	30.556	3.437	8.328	0	1.70541	-43.0141	75.2949
2bg1	4	0.195	0.724	72	74.72	21.584	53.136	311.911	44.913	3.761	0.426	0.639	26.824	3.824	6	-3	30.556	3.562	8.488	0	-14.4839	-47.3596	12.7078
2bg1	5	0.053	0.001	32	113.694	59.351	54.343	439.444	3.333	4.052	0.667	0.188	-3.5	3.417	8	-1	50	4.888	10.558	0	2.99528	-44.5507	90.5053
2bg1	6	0.052	0.001	19	53.236	18.215	35.021	179.388	5	3.792	0.658	0.316	10.8	4.6	3	-2	41.176	2.796	5.9	0	22.4428	61.1369	50.9906
2bg1	9	0.035	0.002	70	183.54	91.76	91.78	582.854	5.667	3.954	0.54	0.171	-1.706	3.529	12	0	50	6.241	14.921	0	-23.8593	-45.174	25.7503
2bg1	10	0.034	0.014	60	202.516	110.736	91.78	644.679	9.176	3.792	0.452	0.283	4.333	4.5	12	1	46.809	7.153	17.302	0	-12.2445	-64.4754	67.158
2bg1	13	0.015	0.001	33	123.135	69.999	53.136	410.922	3.667	4.02	0.655	0.182	-3.5	3.417	8	-1	50	4.858	10.492	0	-44.2318	-8.52779	91.7346
2bg1	14	0.01	0.001	21	100.712	65.691	35.021	339.124	3	3.902	0.635	0.19	-2.286	3.429	4	0	42.105	4.282	10.606	0	-9.58924	-67.4186	77.5866
2bg1	15	0.008	0.001	24	64.426	36.651	27.775	269.821	9	3.912	0.662	0.417	-1.2	4.4	4	1	40	2.634	7.377	0	26.0294	94.7228	18.9032
2bg1	16	0.004	0.015	39	149.905	68.994	80.911	559.375	7.385	4.021	0.533	0.333	11.133	3.933	9	0	42.857	5.701	16.211	0	-48.7114	-37.4492	79.2755
2bg1	17	0.003	0.003	49	133.198	80.062	53.136	641.489	21	4.04	0.608	0.449	14.8	4.7	7	0	48.718	4.376	10.719	0	29.8752	77.579	44.1827
1pyy	1	0.276	0.677	73	53.711	15.067	38.644	316.406	44.913	3.779	0.432	0.63	26.824	3.824	6	-3	28.571	3.467	7.876	0	-47.1455	-10.51	76.728
1pyy	2	0.261	0.583	67	51.616	22.633	28.983	295.869	44	3.792	0.422	0.672	23.75	3.812	6	-3	30.303	3.442	7.411	0	-15.1634	-51.7382	52.989
1pyy	3	0.198	0.596	71	69.981	20.468	49.513	316.838	42.773	3.806	0.429	0.62	26.824	3.824	6	-3	30.556	3.437	8.328	0	1.70541	-43.0141	75.2949
1pyy	4	0.195	0.724	72	74.72	21.584	53.136	317.565	44.913	3.761	0.426	0.639	26.824	3.824	6	-3	30.556	3.562	8.488	0	-14.4839	-47.3596	12.7078
1pyy	5	0.131	0.001	27	145.525	92.389	53.136	472.046	1	3.806	0.581	0.074	0.143	3.857	9	0	55.172	7.245	16.733	0	-30.8285	8.32219	25.3767
1pyy	6	0.117	0.001	31	37.785	28.123	9.661	167.102	3	3.655	0.442	0.129	32.7	5	4	0	40.909	2.415	5.457	0	-19.4753	7.58584	36.0045
1pyy	8	0.079	0.001	32	101.809	65.58	36.229	302.342	5	3.757	0.415	0.188	13.533	3.933	12	-1	54.167	4.648	11.02	0	-18.4287	-9.95191	30.9598
1pyy	9	0.058	0.001	26	72.604	39.998	32.606	291.641	4.889	3.86	0.686	0.346	-5.4	2.9	5	-1	39.13	3.47	7.817	0	8.61112	-7.14546	49.5737
1pyy	11	0.053	0.001	32	113.694	59.351	54.343	431.986	3.333	4.052	0.667	0.188	-3.5	3.417	8	-1	50	4.888	10.558	0	2.99528	-44.5507	90.5053
1pyy	17	0.035	0.002	70	183.54	91.76	91.78	595.282	5.667	3.954	0.54	0.171	-1.706	3.529	12	0	50	6.241	14.921	0	-23.8593	-45.174	25.7503
1pyy	18	0.034	0.014	60	202.516	110.736	91.78	636.306	9.176	3.792	0.452	0.283	4.333	4.5	12	1	46.809	7.153	17.302	0	-12.2445	-64.4754	67.158
1pyy	20	0.031	0.001	19	79.759	51.983	27.775	185.182	4	3.774	0.516	0.263	27.625	4.25	5	0	38.889	3.72	7.526	0	-43.3367	10.1778	47.246
1pyy	22	0.016	0.002	38	86.421	42.947	43.475	326.572	12	3.712	0.532	0.342	18.625	3.75	5	0	48.148	3.183	8.726	0	-1.14953	8.29532	59.5209
1pyy	23	0.015	0.001	33	123.135	69.999	53.136	414.297	3.667	4.02	0.655	0.182	-3.5	3.417	8	-1	50	4.858	10.492	0	-44.2318	-8.52779	91.7346
1pyy	25	0.01	0.001	21	100.712	65.691	35.021	347.144	3	3.902	0.635	0.19	-2.286	3.429	4	0	42.105	4.282	10.606	0	-9.58924	-67.4186	77.5866
1pyy	27	0.004	0.015	39	149.905	68.994	80.911	550.007	7.385	4.021	0.533	0.333	11.133	3.933	9	0	42.857	5.701	16.211	0	-48.7114	-37.4492	79.2755
1pyy	28	0.004	0.001	74	221.736	115.465	106.271	916.73	16.923	3.945	0.558	0.351	26.333	4.292	14	0	37.931	6.53	15.869	0	-11.8985	-21.3733	61.6296
1hm9	1	0.276	0.677	73	53.711	15.067	38.644	311.344	44.913	3.779	0.432	0.63	18.733	3.733	6	-3	25	3.467	7.876	0	-47.1455	-10.51	76.728
1hm9	2	0.261	0.583	67	51.616	22.633	28.983	303.113	44	3.792	0.422	0.672	23.75	3.812	6	-3	30.303	3.442	7.411	0	-15.1634	-51.7382	52.989
1hm9	3	0.198	0.596	71	69.981	20.468	49.513	314.624	42.773	3.806	0.429	0.62	26.824	3.824	6	-3	30.556	3.437	8.328	0	1.70541	-43.0141	75.2949
1hm9	4	0.195	0.724	72	74.72	21.584	53.136	315.229	44.913	3.761	0.426	0.639	26.824	3.824	6	-3	30.556	3.562	8.488	0	-14.4839	-47.3596	12.7078
1hm9	5	0.127	0.003	28	78.027	34.552	43.475	357.256	12.286	3.847	0.67	0.5	-3.273	3.545	9	1	48	4.343	11.048	0	22.6701	24.0897	42.5358
1hm9	7	0.107	0.001	20	95.719	57.075	38.644	345.61	3	3.989	0.671	0.2	12.5	4.3	6	0	54.545	5.201	11.913	0	33.1762	40.7061	-58.5303
1hm9	8	0.091	0.004	25	108.715	31.426	77.288	380.634	9	3.948	0.645	0.4	12.455	3.273	5	3	48	5.408	12.017	0	41.79	12.5052	44.4752
1hm9	9	0.089	0.001	26	95.92	34.331	61.589	388.474	9.273	3.868	0.677	0.423	-3.273	3.545	9	1	46.154	4.749	11.175	0	9.22969	31.3118	4.43612
1hm9	11	0.081	0.001	22	79.303	22.545	56.759	378.805	0	4.089	0.739	0	33	3.556	3	0	48	4.16	10.481	0	23.3666	13.4835	65.9919
1hm9	12	0.081	0.001	22	104.121	48.57	55.551	381.941	3.2	4.065	0.675	0.227	12.5	4.3	6	0	54.545	5.235	11.883	0	18.7369	49.0643	105.987
1hm9	16	0.053	0.001	32	113.694	59.351	54.343	435.96	3.333	4.052	0.667	0.188	-3.5	3.417	8	-1	50	4.888	10.558	0	2.99528	-44.5507	90.5053
1hm9	17	0.044	0.009	27	126.078	37.922	88.157	408.578	7.556	3.972	0.652	0.333	12.455	3.273	5	3	48	5.606	13.411	0	-10.0634	42.485	2.779
1hm9	19	0.035	0.002	70	183.54	91.76	91.78	587.475	5.667	3.954	0.54	0.171	-1.706	3.529	12	0	50	6.241	14.921	0	-23.8593	-45.174	25.7503
1hm9	20	0.034	0.014	60	202.516	110.736	91.78	654.853	9.176	3.792	0.452	0.283	4.333	4.5	12	1	46.809	7.153	17.302	0	-12.2445	-64.4754	67.158
1hm9	23	0.026	0.05	48	119.347	39.644	79.703	429.109	25.655	3.933	0.462	0.604	42.643	4	5	-1	31.25	4.383	11.407	0	23.2439	28.665	-31.506
1hm9	25	0.015	0.001	33	123.135	69.999	53.136	413.188	3.667	4.02	0.655	0.182	-1.727	3.182	7	-2	52.381	4.858	10.492	0	-44.2318	-8.52779	91.7346
1hm9	26	0.01	0.001	21	100.712	65.691	35.021	343.379	3	3.902	0.635	0.19	-2.286	3.429	4	0	42.105	4.282	10.606	0	-9.58924	-67.4186	77.5866
1hm9	27	0.004	0.015	39	149.905	68.994	80.911	548.293	7.385	4.021	0.533	0.333	16.364	4.182	7	0	52.941	5.701	16.211	0	-48.7114	-37.4492	79.2755
1hm9	28	0.004	0.001	29	82.751	44.107	38.644	304.043	9	3.898	0.571	0.345	3.636	3.909	8	-2	45.455	3.149	7.129	0	31.0315	45.0386	-54.6745
3zm5	2	0.034	0.003	26	103.903	47.144	56.759	373.489	8.615	4.088	0.727	0.5	27.889	4.111	6	-2	37.931	4.882	12.222	0	-9.44588	37.3576	1.82185
4azi	1	0.121	0.005	17	102.223	23.727	78.496	430.125	6.444	4.12	0.774	0.529	-4.125	4.125	7	-2	46.154	5.984	13.125	0	-18.839	21.6135	22.3344
4azi	3	0.061	0.002	18	50.571	20.38	30.191	234.474	9	3.636	0.375	0.556	-0.375	4.125	6	0	47.059	3.079	6.89	0	-18.8929	17.0203	4.05022
2aia	1	0.425	0.037	76	102.871	36.452	66.42	498.013	21	3.964	0.519	0.289	28.176	3.588	6	0	41.026	4.014	8.38	0	-5.20189	26.2243	-0.24425
2aia	2	0.122	0.002	18	59.296	18.237	41.059	270.217	7	3.92	0.623	0.444	24	4.571	4	-1	37.5	3.117	5.985	0	12.1071	21.3084	4.85222
2aia	3	0.121	0.001	23	136.899	53.573	83.326	506.041	5.667	3.977	0.692	0.522	4.1	3.3	5	0	37.5	5.956	12.469	0	-2.90148	15.473	7.16309
2aia	4	0.107	0.06	40	120.14	45.267	74.873	416.503	15.882	3.821	0.613	0.425	13.778	4.333	7	4	39.394	4.084	11.256	0	7.71505	20.3756	-15.114
2aia	5	0.102	0.261	30	92.96	38.617	54.343	390.671	22.5	3.93	0.583	0.8	27.857	3.857	3	-2	34.783	3.494	10.324	0	-8.23973	19.0701	-6.42987
2aia	6	0.081	0.015	28	127.5	44.173	83.326	434.595	11.231	3.882	0.559	0.464	34.818	4.273	6	2	50	4.798	12.331	0	8.42689	25.9879	17.3365
2aia	7	0.059	0.001	21	84.088	45.444	38.644	202.085	0	3.621	0.407	0.048	4.375	4.625	6	1	57.895	3.35	8.4	0	0.626238	31.4152	-12.4094
2aia	9	0.007	0.001	19	98.998	38.617	60.381	368.503	5	3.907	0.602	0.316	24.571	4.143	2	0	45	3.503	7.992	0	23.6592	29.5929	5.51153
1c82	1	0.227	0.031	54	97.334	42.991	54.343	312.294	8	3.864	0.488	0.241	21.818	4.091	7	1	42.424	4.497	10.626	0	-17.7503	-21.8921	39.6741
1c82	2	0.217	0.002	38	52.762	32.232	20.53	226.49	1	3.708	0.426	0.053	24.333	3.889	11	-1	65.385	3.242	9.123	0	6.32629	-18.0997	44.4519
1c82	5	0.135	0.133	109	298.818	154.635	144.183	1014.49	16.438	3.962	0.461	0.294	19.44	4.44	18	0	43.284	7.575	19.391	0	10.0558	-13.8104	32.1569
1c82	6	0.129	0.019	39	105.95	51.607	54.343	488.803	11.714	3.944	0.493	0.359	31.636	4.909	6	1	48.276	4.353	12.81	0	1.59177	-7.21577	1.22954
1c82	8	0.099	0.001	28	64.541	46.427	18.114	283.1	4	3.851	0.516	0.179	14.636	4	8	2	54.545	2.976	8.122	0	-0.406607	-26.4305	70.9071
1c82	9	0.095	0.002	38	76.848	32.166	44.682	308.815	5	3.813	0.493	0.158	22.8	5	6	1	45.833	2.954	7.81	0	-12.2223	-3.13366	28.2872
1c82	10	0.092	0.106	32	81.602	35.712	45.89	213.255	13	3.604	0.385	0.438	-0.8	4.4	7	0	50	3.443	8.045	0	-15.8852	-33.6514	61.3614
1c82	11	0.091	0.194	50	132.341	51.43	80.911	437.934	16	3.893	0.476	0.34	10.583	4.5	10	2	42.424	4.574	14.591	0	4.75354	-22.0963	3.92104
1c82	12	0.085	0.372	52	188.9	85.044	103.856	659.004	21	3.936	0.448	0.462	21.062	4.062	9	-3	47.368	6.647	16.369	0	-12.0113	-2.69144	59.2109
1c82	13	0.083	0.024	24	60.359	30.089	30.27	163.119	10	3.553	0.341	0.458	17.444	4.556	4	0	31.579	2.829	6.85	0	5.44779	-6.96583	49.8895
1c82	14	0.083	0.001	15	48.679	26.941	21.737	289.166	4	4.275	0.717	0.333	14	4.429	5	1	46.667	2.764	5.558	0	-11.4363	-9.738	75.0893
1c82	15	0.081	0.012	17	55.534	20.513	35.021	238.297	11	4.032	0.63	0.706	-10.125	3.75	7	-1	44.444	2.963	6.926	0	-13.5169	-21.5901	74.6005
1c82	19	0.065	0.004	16	72.194	21.473	50.72	246.539	4.333	3.964	0.693	0.375	17.375	4.125	5	1	42.857	3.576	8.463	0	-17.1549	-28.3274	33.2114
1c82	22	0.056	0.012	25	105.892	45.51	60.381	445.376	12	4.082	0.681	0.52	4	3.833	4	0	40	4.415	8.003	0	-20.7818	-25.527	71.5379
1c82	24	0.028	0.001	16	74.802	34.951	39.852	264.285	4	3.774	0.551	0.312	-3.857	4.714	6	0	40	3.255	7.573	0	4.79819	-36.7903	37.4221
1c82	25	0.027	0.001	24	68.911	41.136	27.775	188.999	1	3.633	0.363	0.083	24.167	4.667	8	0	55.556	2.599	8.011	0	16.1042	-20.6838	52.9535
1c82	30	0.019	0.017	37	122.192	59.395	62.797	360.055	11	3.764	0.459	0.324	-4.6	3.2	8	1	50	4.11	10.737	0	12.4855	-16.6091	71.5593
1c82	31	0.018	0.235	75	265.266	122.766	142.5	885.761	14.833	3.893	0.495	0.32	1.158	3.579	14	-1	49.057	7.726	22.949	0	5.47476	-11.6623	67.4479
1c82	32	0.018	0.001	32	89.556	65.403	24.153	354.234	7	4.129	0.42	0.25	3.5	4.3	8	1	45	2.947	6.393	0	12.8896	-31.2237	39.9491
1c82	33	0.017	0.233	24	74.473	22.545	51.928	224.802	17	3.778	0.46	0.75	8	4.333	5	0	31.579	2.732	7.38	0	-8.37042	-17.0976	17.9153
1c82	34	0.001	0.002	15	74.996	29.106	45.89	203.456	7	3.895	0.512	0.533	2	5.222	7	1	37.5	3.041	6.361	0	-2.72867	-2.78407	23.2871
2j1s	1	0.337	0.002	39	130.914	72.948	57.966	549.185	7.6	3.87	0.54	0.385	8.25	3.5	9	0	48.276	5.245	12.745	0	-4.14595	11.9205	34.0777
2j1s	2	0.32	0.044	47	143.115	64.619	78.496	503.197	10.833	4.097	0.546	0.255	-11.929	3.786	10	-1	48.485	4.691	15.264	0	22.4174	12.9533	9.71328
2j1s	3	0.274	0.05	36	99.596	64.575	35.021	311.845	17	3.772	0.365	0.5	-3.889	5.556	9	3	52.381	3.666	7.747	0	15.0324	-1.87028	16.6779
2j1s	4	0.231	0.019	32	94.613	26.986	67.627	230.565	7	3.571	0.372	0.25	-9.769	4.385	11	-2	56	3.475	7.703	0	13.3197	7.45409	12.0913
2j1s	5	0.231	0.027	29	98.337	56.07	42.267	320.496	12	3.829	0.562	0.448	8.889	3.667	5	0	47.826	3.984	8.962	0	34.9785	-1.33652	3.61745
2j1s	6	0.215	0.534	45	162.526	64.708	97.818	504.007	19	3.916	0.532	0.444	-17.786	3.786	10	1	50	4.471	12.217	0	6.04176	11.6413	10.9643
2j1s	7	0.195	0.001	28	98.492	56.225	42.267	337.402	5	3.761	0.518	0.214	27	4.125	4	0	50	3.677	10.234	0	20.1645	19.7639	32.2727
2j1s	8	0.19	0.008	35	115.697	63.769	51.928	415.875	11.538	3.949	0.567	0.371	2.4	4.6	7	1	40.909	3.543	10.925	0	-9.75717	11.7741	19.4116
2j1s	9	0.184	0.003	15	59.687	24.666	35.021	258.501	5	3.863	0.726	0.4	-20.571	3.286	4	0	50	3.439	7.794	0	15.8658	13.6555	5.3884
2j1s	10	0.179	0.011	27	119.431	63.88	55.551	400.723	13.6	3.905	0.59	0.556	1.444	4	6	2	46.154	4.474	9.016	0	3.947	-4.59833	21.5283
2j1s	12	0.114	0.015	36	153.022	97.471	55.551	519.824	13	3.979	0.569	0.389	7.182	4.727	7	2	44	4.135	12.374	0	35.2943	10.9949	1.57342
2j1s	13	0.111	0.002	21	94.552	58.324	36.229	315.007	8	3.802	0.57	0.429	5.125	4.125	5	2	52.632	3.426	7.476	0	25.1092	-4.39	13.9466
2j1s	14	0.081	0.002	17	67.773	29.129	38.644	196.873	6	3.756	0.484	0.412	26.167	4.167	4	1	42.857	2.449	5.475	0	-4.93876	2.51665	28.1346
2j1s	18	0.048	0.001	16	61.957	40.219	21.737	177.955	4	3.961	0.608	0.312	-0.857	5	5	3	42.857	1.935	4.407	0	18.4014	3.70919	34.6745
4nt9	1	0.224	0.565	49	114.897	38.816	76.081	343.305	24.5	3.769	0.452	0.571	-3.455	4.727	10	0	45.161	4.587	12.106	0	-10.5865	-2.90769	12.3008
4nt9	2	0.192	0.001	39	113.702	78.681	35.021	423.729	11.067	3.891	0.559	0.385	16	3.833	7	-1	44.828	4.778	10.364	0	-22.3596	-15.7209	26.5747
4nt9	3	0.191	0.023	72	172.499	85.154	87.345	542.957	10.769	3.781	0.42	0.181	27.9	4.9	15	3	47.5	4.793	11.233	0	-16.7989	4.29242	26.4407
4nt9	4	0.181	0.001	42	109.599	50.425	59.174	515.809	5	3.992	0.632	0.143	-7	3.7	6	-2	50	4.223	9.453	0	10.6412	15.9673	3.72071
4nt9	5	0.166	0.026	73	203.272	65.602	137.67	669.713	7.833	3.833	0.438	0.164	22.905	4.857	17	2	43.478	5.62	13.757	0	11.2133	-5.04268	2.54999
4nt9	6	0.165	0.03	54	148.543	79.708	68.835	463.203	15.333	3.802	0.418	0.333	1.769	3.846	8	-1	40.625	4.807	11.11	0	-1.82374	5.31161	24.7673
4nt9	7	0.154	0.012	28	84.942	45.09	39.852	244.261	7	3.773	0.394	0.286	38.636	5.455	8	1	45	4.004	9.531	0	-42.4149	-35.587	17.9
4nt9	9	0.137	0.003	47	140.572	74.152	66.42	417.939	1.5	3.79	0.456	0.085	24.053	4.579	16	0	48.485	4.663	11.287	0	-42.2795	-30.469	18.8751
4nt9	11	0.136	0.001	46	103.1	45.134	57.966	403.304	7.111	3.896	0.505	0.196	12.778	4.667	7	0	53.571	3.263	8.409	0	-21.656	-25.0224	35.0773
4nt9	12	0.127	0.132	42	110.512	52.546	57.966	397.512	17.368	3.888	0.47	0.452	58.286	4.143	2	2	36.667	3.768	10.638	0	-22.4598	-1.26983	42.2115
4nt9	15	0.104	0.008	20	72.423	30.156	42.267	254.277	12	3.836	0.64	0.65	12.286	5	6	0	38.889	3.439	8.158	0	-27.7519	-38.5256	1.5317
4nt9	16	0.098	0.358	42	163.71	62.764	100.946	532.431	18.5	3.812	0.503	0.571	40.583	4.917	6	0	39.394	5.626	13.46	0	-35.4371	-39.9612	12.1447
4nt9	17	0.095	0.026	25	74.837	19.286	55.551	288.115	11.538	3.819	0.475	0.52	25	4.833	4	0	31.579	3.087	7.865	0	-38.4166	-1.32332	27.4026
4nt9	18	0.086	0.037	43	129.94	42.991	86.949	398.238	12.667	3.832	0.48	0.349	49.412	3.941	4	0	43.75	4.074	9.689	0	0.326233	5.37474	13.9317
4nt9	19	0.072	0.001	33	121.606	62.432	59.174	380.912	3.667	4.039	0.637	0.182	6.091	4.364	8	-1	52	4.338	10.949	0	-17.2978	-25.7553	15.6986
4nt9	20	0.071	0.021	42	111.443	45.023	66.42	337.409	18	3.914	0.482	0.452	13.818	3.273	5	-3	44	3.152	7.65	0	-31.6089	12.2857	31.5588
4nt9	21	0.063	0.011	17	83.681	25.715	57.966	249.783	11	3.965	0.665	0.706	-6.6	4.6	5	-1	33.333	3.726	7.772	0	29.8818	-6.50035	2.79541
4nt9	24	0.052	0.055	29	84.424	10.759	73.665	276.196	17	3.845	0.462	0.621	45.125	4.375	3	0	31.579	2.796	5.906	0	-0.847138	0.575586	7.41562
4nt9	25	0.048	0.173	42	121.398	42.903	78.496	330.235	23	3.893	0.491	0.571	10.75	3.5	6	-2	46.429	3.346	8.163	0	-2.37843	-13.1178	9.045
4nt9	27	0.038	0.024	22	89.583	26.786	62.797	241.438	13	3.998	0.706	0.636	0.2	4.2	4	-1	37.5	3.388	7.71	0	20.5533	-13.4968	3.73791
4nt9	31	0.02	0.014	31	97.29	42.947	54.343	266.922	12	3.862	0.433	0.419	71.833	3.833	0	0	39.13	2.852	6.086	0	-25.1369	-36.2321	14.6774
4nt9	32	0.018	0.007	29	107.698	37.656	70.042	340.129	15	3.985	0.612	0.552	25.571	4.714	4	1	38.095	3.441	7.886	0	3.63541	-9.3779	27.4986
4xjz	1	0.144	0.085	37	51.226	16.205	35.021	197.784	15	3.664	0.42	0.432	32	4	5	0	44	2.834	6.25	0	17.4039	-11.6854	45.4506
4xjz	5	0.081	0.001	38	90.593	48.326	42.267	402.242	7	3.927	0.673	0.211	30.143	3.929	7	-1	53.125	3.64	7.794	0	11.9384	-26.3775	25.9443
4xjz	9	0.052	0.171	35	92.151	39.015	53.136	301.082	18.6	3.876	0.459	0.571	31.8	4.7	3	2	36.364	3.601	8.59	0	7.21503	-5.17117	56.9575
4xjz	13	0.034	0.001	17	68.896	38.705	30.191	340.385	6	4.136	0.742	0.412	1.25	3.625	5	1	43.478	3.133	6.697	0	-14.3949	-22.8403	13.9904
4xjz	17	0.028	0.003	24	99.19	30.355	68.835	368.197	6	3.963	0.551	0.292	-5.182	4.091	7	2	42.857	4.11	8.995	0	-6.41675	-13.8045	10.2311
4xjz	18	0.022	0.003	15	80.265	34.375	45.89	278.8	9	3.882	0.651	0.667	57.111	5.778	5	0	33.333	3.629	7.273	0	17.6222	-18.1439	55.4465
4xjz	19	0.021	0.001	25	86.444	42.969	43.475	407.782	4	4.17	0.668	0.2	19.4	4.2	6	0	40.909	3.449	7.493	0	13.6598	-23.0764	56.0999
4xjz	20	0.009	0.002	18	117.688	53.684	64.004	355.276	8.6	4.022	0.592	0.556	12.4	4	6	-1	36.842	5.023	10.178	0	-27.6192	-24.5242	19.4507
6l2z	1	0.117	0.013	61	141.749	65.669	76.081	550.525	17.5	4.085	0.611	0.328	17.368	4.105	11	-2	43.478	5.009	11.011	0	27.4527	-34.5438	-32.6583
6l2z	6	0.079	0.271	79	188.413	70.065	118.348	672.234	25.926	3.91	0.455	0.342	-0.143	4.429	10	3	52.174	5.715	16.482	0	1.59971	-19.3845	-21.6589
6l2z	7	0.049	0.002	16	83.722	26.964	56.759	352.123	10	4.181	0.828	0.688	3.6	3.6	3	0	42.105	3.982	7.341	0	-6.18819	-31.7163	-14.7337
6l2z	8	0.032	0.008	36	163.314	75.157	88.157	557.344	8.286	3.884	0.536	0.389	20.167	3.917	7	-3	43.75	6.215	15.804	0	-1.44803	-49.0777	-22.1187
6l2z	9	0.031	0.129	83	219.102	88.678	130.424	756.249	22.933	3.919	0.483	0.361	-2.2	4.4	11	2	50	6.087	20.483	0	33.1605	-39.3017	-21.5567
6l2z	10	0.008	0.001	19	43.958	16.183	27.775	195.204	8	4.006	0.514	0.474	32	4.2	2	0	33.333	1.696	4.785	0	29.8481	-19.0545	-38.8441
6l2z	11	0.001	0.003	28	119.195	57.606	61.589	491.639	9.818	3.984	0.654	0.393	-0.889	4.667	8	4	44.444	4.424	12.809	0	22.3243	-45.9833	-4.81068
5cyb	1	0.276	0.677	73	53.711	15.067	38.644	311.892	44.913	3.779	0.432	0.63	26.824	3.824	6	-3	28.571	3.467	7.876	0	-47.1455	-10.51	76.728
5cyb	2	0.261	0.583	67	51.616	22.633	28.983	299.577	44	3.792	0.422	0.672	23.75	3.812	6	-3	30.303	3.442	7.411	0	-15.1634	-51.7382	52.989
5cyb	3	0.198	0.596	71	69.981	20.468	49.513	314.314	42.773	3.806	0.429	0.62	26.824	3.824	6	-3	30.556	3.437	8.328	0	1.70541	-43.0141	75.2949
5cyb	4	0.195	0.724	72	74.72	21.584	53.136	313.36	44.913	3.761	0.426	0.639	26.824	3.824	6	-3	30.556	3.562	8.488	0	-14.4839	-47.3596	12.7078
5cyb	5	0.1	0.008	43	73.946	17.188	56.759	224.24	11	3.711	0.439	0.326	37.385	3.692	6	0	31.034	3.456	8.312	0	28.911	39.3162	26.6679
5cyb	6	0.053	0.001	32	113.694	59.351	54.343	432.574	3.333	4.052	0.667	0.188	-3.5	3.417	8	-1	50	4.888	10.558	0	2.99528	-44.5507	90.5053
5cyb	8	0.035	0.002	70	183.54	91.76	91.78	583.969	5.667	3.954	0.54	0.171	-1.706	3.529	12	0	50	6.241	14.921	0	-23.8593	-45.174	25.7503
5cyb	9	0.034	0.014	60	202.516	110.736	91.78	657.926	9.176	3.792	0.452	0.283	4.333	4.5	12	1	46.809	7.153	17.302	0	-12.2445	-64.4754	67.158
5cyb	12	0.015	0.001	33	123.135	69.999	53.136	416.755	3.667	4.02	0.655	0.182	-3.5	3.417	8	-1	50	4.858	10.492	0	-44.2318	-8.52779	91.7346
5cyb	13	0.01	0.001	21	100.712	65.691	35.021	338.524	3	3.902	0.635	0.19	-2.286	3.429	4	0	42.105	4.282	10.606	0	-9.58924	-67.4186	77.5866
5cyb	14	0.004	0.015	39	149.905	68.994	80.911	548.293	7.385	4.021	0.533	0.333	11.133	3.933	9	0	42.857	5.701	16.211	0	-48.7114	-37.4492	79.2755
4q9o	1	0.276	0.137	73	53.711	15.067	38.644	313.496	44.913	3.779	0.432	0.63	26.824	3.824	6	-3	28.571	3.467	7.876	0	-47.1455	-10.51	76.728
4q9o	2	0.261	0.1	67	51.616	22.633	28.983	291.687	44	3.792	0.422	0.672	23.75	3.812	6	-3	30.303	3.442	7.411	0	-15.1634	-51.7382	52.989
4q9o	3	0.231	0.961	153	336.051	145.82	190.231	1359.47	68.596	4.002	0.486	0.614	38.537	4.561	18	3	37.634	9.814	29.823	0	25.2696	-12.7416	6.7864
4q9o	4	0.198	0.112	71	69.981	20.468	49.513	317.015	42.773	3.806	0.429	0.62	26.824	3.824	6	-3	30.556	3.437	8.328	0	1.70541	-43.0141	75.2949
4q9o	5	0.195	0.166	72	74.72	21.584	53.136	313.593	44.913	3.761	0.426	0.639	26.824	3.824	6	-3	30.556	3.562	8.488	0	-14.4839	-47.3596	12.7078
4q9o	6	0.172	0.867	103	171.322	35.513	135.809	754.967	66.86	3.964	0.455	0.835	61.519	4.556	7	1	24.138	5.896	12.35	0	32.9951	17.0757	40.8899
4q9o	7	0.164	0.001	36	68.303	33.282	35.021	301.156	8.909	3.77	0.485	0.306	32.909	4.818	6	2	46.154	4.04	8.901	0	19.7869	19.8226	34.7831
4q9o	8	0.161	0.001	38	114.327	69.645	44.682	438.239	2	3.955	0.542	0.079	-10.308	4.462	12	0	53.333	5.925	15.236	0	34.9106	-10.5566	31.3813
4q9o	9	0.107	0.01	42	68.729	20.424	48.305	222.495	18.8	3.652	0.367	0.476	49.923	3.923	1	0	36	3.317	7.804	0	26.3997	-0.522929	23.9105
4q9o	11	0.091	0.009	39	122.883	50.425	72.458	558.986	19.111	4.039	0.647	0.692	14.3	4.3	7	-2	31.25	5.351	12.201	0	25.4927	23.9832	49.3281
4q9o	12	0.053	0.001	32	113.694	59.351	54.343	427.863	3.333	4.052	0.667	0.188	-3.5	3.417	8	-1	50	4.888	10.558	0	2.99528	-44.5507	90.5053
4q9o	13	0.052	0.005	23	74.241	15.067	59.174	319.273	16.444	3.889	0.66	0.783	1.333	3.833	3	1	23.81	3.538	8.666	0	6.6423	3.75313	39.2632
4q9o	15	0.038	0.002	22	80.098	16.094	64.004	343.156	15	3.965	0.653	0.727	17.6	4.8	3	-1	28.571	3.671	8.468	0	6.51777	-16.074	7.5
4q9o	16	0.035	0.001	70	183.54	91.76	91.78	588.351	5.667	3.954	0.54	0.171	-1.706	3.529	12	0	50	6.241	14.921	0	-23.8593	-45.174	25.7503
4q9o	17	0.034	0.008	60	202.516	110.736	91.78	642.029	9.176	3.792	0.452	0.283	4.333	4.5	12	1	46.809	7.153	17.302	0	-12.2445	-64.4754	67.158
4q9o	22	0.015	0.001	33	123.135	69.999	53.136	406.582	3.667	4.02	0.655	0.182	-3.5	3.417	8	-1	50	4.858	10.492	0	-44.2318	-8.52779	91.7346
4q9o	23	0.01	0.001	21	100.712	65.691	35.021	339.124	3	3.902	0.635	0.19	-2.286	3.429	4	0	42.105	4.282	10.606	0	-9.58924	-67.4186	77.5866
4q9o	25	0.007	0.004	37	112.783	45.156	67.627	455.101	11.692	4.074	0.604	0.351	17.4	4.3	6	0	40	4.255	12.704	0	29.7679	11.9182	52.8318
4q9o	26	0.004	0.01	39	149.905	68.994	80.911	545.551	7.385	4.021	0.533	0.333	11.133	3.933	9	0	42.857	5.701	16.211	0	-48.7114	-37.4492	79.2755
4lp0	1	0.276	0.677	73	53.711	15.067	38.644	307.042	44.913	3.779	0.432	0.63	26.824	3.824	6	-3	28.571	3.467	7.876	0	-47.1455	-10.51	76.728
4lp0	2	0.261	0.583	67	51.616	22.633	28.983	300.052	44	3.792	0.422	0.672	23.75	3.812	6	-3	30.303	3.442	7.411	0	-15.1634	-51.7382	52.989
4lp0	3	0.198	0.596	71	69.981	20.468	49.513	314.136	42.773	3.806	0.429	0.62	26.824	3.824	6	-3	30.556	3.437	8.328	0	1.70541	-43.0141	75.2949
4lp0	4	0.195	0.724	72	74.72	21.584	53.136	315.509	44.913	3.761	0.426	0.639	26.824	3.824	6	-3	30.556	3.562	8.488	0	-14.4839	-47.3596	12.7078
4lp0	5	0.154	0.012	71	131.848	38.86	92.987	550.243	13.059	3.857	0.47	0.239	13.286	3.786	7	0	50	5.62	15.334	0	15.4939	31.021	5.35561
4lp0	7	0.053	0.001	32	113.694	59.351	54.343	437.335	3.333	4.052	0.667	0.188	-3.5	3.417	8	-1	50	4.888	10.558	0	2.99528	-44.5507	90.5053
4lp0	9	0.035	0.002	70	183.54	91.76	91.78	598.15	5.667	3.954	0.54	0.171	-1.706	3.529	12	0	50	6.241	14.921	0	-23.8593	-45.174	25.7503
4lp0	10	0.034	0.014	60	202.516	110.736	91.78	638.108	9.176	3.792	0.452	0.283	4.333	4.5	12	1	46.809	7.153	17.302	0	-12.2445	-64.4754	67.158
4lp0	12	0.015	0.001	33	123.135	69.999	53.136	414.923	3.667	4.02	0.655	0.182	-3.5	3.417	8	-1	50	4.858	10.492	0	-44.2318	-8.52779	91.7346
4lp0	15	0.015	0.001	20	92.206	46.316	45.89	295.295	5	3.903	0.641	0.3	4.222	3.667	5	2	47.368	4.021	8.675	0	7.6939	36.3938	8.65945
4lp0	16	0.013	0.002	19	63.192	16.094	47.098	189.792	11	3.921	0.683	0.632	40.2	5	3	-1	33.333	2.806	6.246	0	12.4593	30.9179	-18.1561
4lp0	17	0.01	0.001	21	100.712	65.691	35.021	346.653	3	3.902	0.635	0.19	-2.286	3.429	4	0	42.105	4.282	10.606	0	-9.58924	-67.4186	77.5866
4lp0	18	0.004	0.015	39	149.905	68.994	80.911	545.322	7.385	4.021	0.533	0.333	11.133	3.933	9	0	42.857	5.701	16.211	0	-48.7114	-37.4492	79.2755
4c21	1	0.266	0.677	73	53.711	15.067	38.644	313.411	44.913	3.779	0.432	0.63	8.4	3.8	5	-2	29.412	3.467	7.876	0	-47.1455	-10.51	76.728
4c21	2	0.252	0.583	67	51.616	22.633	28.983	296.904	44	3.792	0.422	0.672	23.75	3.812	6	-3	30.303	3.442	7.411	0	-15.1634	-51.7382	52.989
4c21	3	0.189	0.596	71	69.981	20.468	49.513	310.505	42.773	3.806	0.429	0.62	26.824	3.824	6	-3	30.556	3.437	8.328	0	1.70541	-43.0141	75.2949
4c21	4	0.188	0.003	43	48.108	21.54	26.568	224.407	7	3.785	0.429	0.186	47.462	4.385	4	2	39.286	3.295	7.204	0	-39.7433	52.8487	37.882
4c21	5	0.185	0.724	72	74.72	21.584	53.136	319.807	44.913	3.761	0.426	0.639	26.824	3.824	6	-3	30.556	3.562	8.488	0	-14.4839	-47.3596	12.7078
4c21	6	0.097	0.002	89	222.234	137.7	84.534	881.975	5.6	3.86	0.48	0.112	19.304	4.087	12	1	50.909	7.111	18.039	0	-54.6504	62.9452	33.5609
4c21	7	0.076	0.006	46	114.271	51.474	62.797	449.085	10	3.836	0.517	0.283	18.308	3.615	9	-2	50	4.732	11.865	0	-84.5343	2.96465	2.17491
4c21	8	0.064	0.002	19	65.494	28.057	37.436	304.772	11	4.082	0.593	0.632	26	4.455	6	3	44.444	3.44	8.465	0	-57.0065	17.4705	-0.623474
4c21	9	0.06	0.022	36	97.54	40.782	56.759	414.445	22.833	3.776	0.58	0.667	17.909	4.455	7	0	40.625	4.046	9.729	0	-70.3961	55.6397	50.6861
4c21	10	0.054	0.001	30	98.554	46.626	51.928	498.789	0	4.159	0.695	0	-27.5	4.333	10	0	51.852	4.309	11.842	0	-39.1873	8.51773	18.2657
4c21	11	0.052	0.002	40	98.867	60.223	38.644	311.695	8	3.773	0.412	0.225	24.438	4.062	8	0	56	4.081	9.384	0	-66.0683	18.3368	21.4558
4c21	12	0.051	0.004	21	62.919	18.237	44.682	217.053	17	3.764	0.504	0.857	57.714	3.857	1	0	21.053	3.145	5.733	0	-81.9972	32.1286	17.2955
4c21	14	0.049	0.001	32	113.694	59.351	54.343	437.973	3.333	4.052	0.667	0.188	-3.5	3.417	8	-1	53.571	4.888	10.558	0	2.99528	-44.5507	90.5053
4c21	17	0.046	0.007	33	85.063	37.966	47.097	432.711	4.286	3.9	0.639	0.212	29.333	3.667	4	-1	37.037	3.654	13.259	0	-30.1801	52.6796	20.4204
4c21	18	0.044	0.012	33	87.717	32.166	55.551	258.608	12.857	3.801	0.499	0.424	20.875	5.25	5	2	36.364	3.823	8.717	0	-68.9184	45.1294	38.9365
4c21	21	0.037	0.012	35	99.039	39.865	59.174	376.781	20.957	3.857	0.558	0.657	27.889	3.444	4	1	42.308	4.071	9.534	0	-86.8809	28.1311	13.3175
4c21	23	0.032	0.006	49	121.926	59.129	62.797	389.779	16	3.91	0.537	0.347	11	4.273	5	2	40.741	4.592	9.842	0	-70.8453	38.8727	18.6207
4c21	24	0.032	0.004	30	92.563	45.466	47.098	352.073	15.176	3.944	0.597	0.567	13.5	5.083	7	4	40	3.891	7.996	0	-23.5455	28.5985	18.3443
4c21	25	0.027	0.014	60	202.516	110.736	91.78	652.521	9.176	3.792	0.452	0.283	4.333	4.5	12	1	46.809	7.153	17.302	0	-12.2445	-64.4754	67.158
4c21	26	0.026	0.002	70	183.54	91.76	91.78	599.584	5.667	3.954	0.54	0.171	-1.706	3.529	12	0	50	6.241	14.921	0	-23.8593	-45.174	25.7503
4c21	28	0.023	0.01	22	100.946	35.734	65.212	348.196	7.4	3.876	0.525	0.455	41.111	3.778	3	2	45.455	4.476	10.765	0	-38.2721	55.3953	29.7277
4c21	31	0.022	0.005	39	111.665	56.114	55.551	438.522	15	3.831	0.437	0.41	-16.167	3.667	8	0	48.276	4.2	10.593	0	-34.1608	22.5607	52.7634
4c21	34	0.014	0.015	27	68.803	28.952	39.852	259.507	17	3.925	0.64	0.667	8.5	3.833	3	0	42.105	2.837	8.662	0	-56.1504	26.1235	73.0038
4c21	35	0.011	0.001	22	57.067	37.744	19.322	218.902	2	3.777	0.45	0.136	14.667	3.778	4	0	58.824	2.446	7.465	0	-67.285	83.5045	54.0568
4c21	36	0.011	0.001	33	123.135	69.999	53.136	417.768	3.667	4.02	0.655	0.182	-2.429	3.571	4	-2	46.154	4.858	10.492	0	-44.2318	-8.52779	91.7346
4c21	37	0.008	0.004	27	98.912	45.223	53.69	315.581	16.947	3.866	0.562	0.704	20.5	5	5	0	29.167	4.037	8.896	0	-26.0393	23.0301	22.7246
4c21	38	0.008	0.002	22	65.471	28.035	37.436	326.284	13	3.963	0.67	0.636	-2.2	5	4	0	37.5	2.761	7.268	0	-13.4968	40.5413	46.3326
4c21	39	0.007	0.001	21	100.712	65.691	35.021	336.45	3	3.902	0.635	0.19	-2.667	3.833	4	0	47.059	4.282	10.606	0	-9.58924	-67.4186	77.5866
4c21	40	0.005	0.002	31	101.636	49.708	51.928	367.124	13	3.866	0.576	0.452	25.692	4.769	9	-2	44.828	3.89	7.27	0	-39.5581	39.6537	9.332
3sw8	1	0.276	0.677	73	53.711	15.067	38.644	312.694	44.913	3.779	0.432	0.63	26.824	3.824	6	-3	28.571	3.467	7.876	0	-47.1455	-10.51	76.728
3sw8	2	0.261	0.583	67	51.616	22.633	28.983	304.062	44	3.792	0.422	0.672	23.75	3.812	6	-3	30.303	3.442	7.411	0	-15.1634	-51.7382	52.989
3sw8	3	0.198	0.596	71	69.981	20.468	49.513	316.351	42.773	3.806	0.429	0.62	26.824	3.824	6	-3	30.556	3.437	8.328	0	1.70541	-43.0141	75.2949
3sw8	4	0.195	0.724	72	74.72	21.584	53.136	311.911	44.913	3.761	0.426	0.639	26.824	3.824	6	-3	30.556	3.562	8.488	0	-14.4839	-47.3596	12.7078
3sw8	5	0.053	0.001	32	113.694	59.351	54.343	428.551	3.333	4.052	0.667	0.188	-3.5	3.417	8	-1	50	4.888	10.558	0	2.99528	-44.5507	90.5053
3sw8	7	0.035	0.002	70	183.54	91.76	91.78	586.917	5.667	3.954	0.54	0.171	-1.706	3.529	12	0	50	6.241	14.921	0	-23.8593	-45.174	25.7503
3sw8	8	0.034	0.014	60	202.516	110.736	91.78	637.26	9.176	3.792	0.452	0.283	4.333	4.5	12	1	46.809	7.153	17.302	0	-12.2445	-64.4754	67.158
3sw8	13	0.015	0.001	33	123.135	69.999	53.136	412.513	3.667	4.02	0.655	0.182	-3.5	3.417	8	-1	50	4.858	10.492	0	-44.2318	-8.52779	91.7346
3sw8	14	0.01	0.001	21	100.712	65.691	35.021	342.561	3	3.902	0.635	0.19	-2.286	3.429	4	0	42.105	4.282	10.606	0	-9.58924	-67.4186	77.5866
3sw8	15	0.004	0.015	39	149.905	68.994	80.911	554.463	7.385	4.021	0.533	0.333	11.133	3.933	9	0	42.857	5.701	16.211	0	-48.7114	-37.4492	79.2755
3sw8	16	0.002	0.021	83	199.281	70.065	129.216	739.189	21.212	3.915	0.544	0.398	18.684	3.316	7	0	41.176	5.666	15.848	0	25.298	-5.18818	6.04389
3h71	1	0.293	0.677	73	53.711	15.067	38.644	312.314	44.913	3.779	0.432	0.63	22.312	3.75	6	-3	28	3.467	7.876	0	-47.1455	-10.51	76.728
3h71	2	0.28	0.105	103	131.923	69.127	62.797	507.303	18.696	3.874	0.511	0.223	1.045	4.091	15	2	48.214	5.333	13.424	0	71.3401	12.8316	30.8396
3h71	3	0.277	0.583	67	51.616	22.633	28.983	296.732	44	3.792	0.422	0.672	23.75	3.812	6	-3	30.303	3.442	7.411	0	-15.1634	-51.7382	52.989
3h71	4	0.239	0.098	79	76.867	33.392	43.475	351.318	26.69	3.941	0.492	0.367	32.316	3.368	6	-2	37.5	3.672	9.399	0	54.6836	4.9729	25.6718
3h71	5	0.231	0.169	90	127.667	73.324	54.343	433.283	20.083	3.892	0.507	0.267	1.045	4.091	15	2	49.057	5.183	13.631	0	94.8022	2.03049	25.8408
3h71	6	0.215	0.596	71	69.981	20.468	49.513	320.514	42.773	3.806	0.429	0.62	26.824	3.824	6	-3	30.556	3.437	8.328	0	1.70541	-43.0141	75.2949
3h71	7	0.212	0.724	72	74.72	21.584	53.136	316.303	44.913	3.761	0.426	0.639	26.824	3.824	6	-3	30.556	3.562	8.488	0	-14.4839	-47.3596	12.7078
3h71	8	0.205	0.216	77	83.538	29.195	54.343	379.292	30.97	4.008	0.519	0.429	35.65	3.45	6	-2	38.095	3.632	9.339	0	106.639	-4.77571	39.1229
3h71	9	0.192	0.022	40	34.179	7.611	26.568	159.478	23	3.536	0.408	0.6	41.455	5	6	-1	28	2.724	5.3	0	99.2337	-7.21603	29.6628
3h71	10	0.159	0.015	37	38.645	10.869	27.775	159.336	21	3.55	0.396	0.595	41.455	5	6	-1	29.167	2.664	5.144	0	62.3805	7.87405	34.7221
3h71	12	0.138	0.03	46	51.885	21.695	30.191	206.235	23	3.72	0.457	0.522	45.818	4.909	5	3	29.63	2.682	6.757	0	88.0063	2.24754	35.8295
3h71	14	0.117	0.044	50	64.124	30.311	33.814	244.105	20.909	3.93	0.51	0.44	15.714	3.857	10	-1	45.455	2.83	8.134	0	64.1475	2.92788	9.57654
3h71	17	0.089	0.002	45	85.925	56.942	28.983	350.864	12	3.91	0.532	0.311	-7.083	4	9	0	50	3.571	8.919	0	86.413	-5.34111	30.5089
3h71	19	0.077	0.041	47	67.654	20.557	47.097	212.816	24	3.71	0.467	0.532	45.818	4.909	5	3	28.571	2.678	6.795	0	74.6416	1.62696	26.9506
3h71	20	0.077	0.072	51	76.727	35.668	41.059	255.118	23.92	3.905	0.487	0.49	15.714	3.857	10	-1	43.75	2.898	8.412	0	102.152	11.4383	47.1329
3h71	21	0.072	0.005	35	93.414	46.316	47.098	318.91	9.667	3.79	0.419	0.343	41.5	5.083	8	2	40	4.032	9.639	0	96.2305	-13.3828	42.742
3h71	22	0.069	0.001	38	73.54	53.01	20.53	299.469	10.5	3.847	0.557	0.316	7.636	4.455	8	2	50	3.083	7.639	0	80.2579	5.01503	6.76984
3h71	23	0.066	0.002	24	94.305	48.415	45.89	316.531	7.818	3.884	0.541	0.458	38	4.769	7	0	39.13	4.488	10.856	0	93.0807	-14.8182	30.1055
3h71	24	0.063	0.005	33	45.895	20.535	25.36	168.72	16	3.743	0.474	0.515	35.1	4	5	1	36.364	2.053	4.377	0	93.684	12.8818	46.3096
3h71	25	0.06	0.001	32	113.694	59.351	54.343	435.617	3.333	4.052	0.667	0.188	-3.5	3.417	8	-1	50	4.888	10.558	0	2.99528	-44.5507	90.5053
3h71	27	0.052	0.002	70	183.54	91.76	91.78	589.546	5.667	3.954	0.54	0.171	-1.706	3.529	12	0	50	6.241	14.921	0	-23.8593	-45.174	25.7503
3h71	28	0.048	0.014	60	202.516	110.736	91.78	648.706	9.176	3.792	0.452	0.283	4.333	4.5	12	1	46.809	7.153	17.302	0	-12.2445	-64.4754	67.158
3h71	30	0.045	0.005	34	49.382	21.606	27.775	159.709	16	3.766	0.492	0.5	35.1	4	5	1	36.364	1.981	4.5	0	72.1629	0.118206	11.1022
3h71	31	0.044	0.001	29	121.036	67.9	53.136	453.285	10	3.923	0.64	0.379	19.333	4.2	8	2	43.75	4.983	9.91	0	100.564	-5.86779	57.6891
3h71	35	0.025	0.002	34	100.91	55.021	45.89	362.77	11.846	3.943	0.588	0.382	-21.25	4	6	2	41.667	3.928	9.336	0	40.9384	20.6634	17.7621
3h71	36	0.023	0.001	33	123.135	69.999	53.136	407.306	3.667	4.02	0.655	0.182	1.182	3.455	7	0	56.522	4.858	10.492	0	-44.2318	-8.52779	91.7346
3h71	37	0.022	0.003	28	96.989	47.476	49.513	326.998	6.444	3.842	0.417	0.321	41.5	5.083	8	2	34.783	3.878	9.94	0	58.8667	-5.81618	32.7861
3h71	38	0.015	0.001	18	54.778	6.473	48.305	214.781	4	3.811	0.48	0.278	8.857	2.857	4	-2	46.667	2.425	5.943	0	106.273	-0.594389	16.1022
3h71	39	0.015	0.001	21	100.712	65.691	35.021	337.269	3	3.902	0.635	0.19	-2.286	3.429	4	0	42.105	4.282	10.606	0	-9.58924	-67.4186	77.5866
3h71	40	0.013	0.015	39	149.905	68.994	80.911	554.234	7.385	4.021	0.533	0.333	21.9	4.2	5	0	33.333	5.701	16.211	0	-48.7114	-37.4492	79.2755
3h71	43	0.006	0.002	32	137.991	77.61	60.381	520.429	10	3.974	0.637	0.344	16.688	4.312	9	3	47.059	5.134	11.056	0	54.4243	-13.2892	17.8306
3h71	44	0.005	0.001	31	64.018	39.865	24.153	185.698	8	3.871	0.488	0.29	-7.5	3.9	7	-1	55	2.268	5.184	0	73.7672	3.21632	35.4976
2qsr	1	0.276	0.677	73	53.711	15.067	38.644	316.869	44.913	3.779	0.432	0.63	26.824	3.824	6	-3	28.571	3.467	7.876	0	-47.1455	-10.51	76.728
2qsr	2	0.261	0.583	67	51.616	22.633	28.983	297.508	44	3.792	0.422	0.672	23.75	3.812	6	-3	30.303	3.442	7.411	0	-15.1634	-51.7382	52.989
2qsr	3	0.198	0.596	71	69.981	20.468	49.513	310.195	42.773	3.806	0.429	0.62	26.824	3.824	6	-3	30.556	3.437	8.328	0	1.70541	-43.0141	75.2949
2qsr	4	0.195	0.724	72	74.72	21.584	53.136	317.658	44.913	3.761	0.426	0.639	26.824	3.824	6	-3	30.556	3.562	8.488	0	-14.4839	-47.3596	12.7078
2qsr	6	0.053	0.001	32	113.694	59.351	54.343	432.672	3.333	4.052	0.667	0.188	-3.5	3.417	8	-1	50	4.888	10.558	0	2.99528	-44.5507	90.5053
2qsr	8	0.035	0.002	70	183.54	91.76	91.78	577.835	5.667	3.954	0.54	0.171	-1.706	3.529	12	0	50	6.241	14.921	0	-23.8593	-45.174	25.7503
2qsr	9	0.034	0.014	60	202.516	110.736	91.78	646.692	9.176	3.792	0.452	0.283	4.333	4.5	12	1	46.809	7.153	17.302	0	-12.2445	-64.4754	67.158
2qsr	12	0.015	0.001	33	123.135	69.999	53.136	409.668	3.667	4.02	0.655	0.182	-3.5	3.417	8	-1	50	4.858	10.492	0	-44.2318	-8.52779	91.7346
2qsr	13	0.01	0.001	21	100.712	65.691	35.021	338.251	3	3.902	0.635	0.19	-2.286	3.429	4	0	42.105	4.282	10.606	0	-9.58924	-67.4186	77.5866
2qsr	14	0.004	0.015	39	149.905	68.994	80.911	551.72	7.385	4.021	0.533	0.333	11.133	3.933	9	0	42.857	5.701	16.211	0	-48.7114	-37.4492	79.2755
2bib	1	0.276	0.677	73	53.711	15.067	38.644	316.152	44.913	3.779	0.432	0.63	26.824	3.824	6	-3	28.571	3.467	7.876	0	-47.1455	-10.51	76.728
2bib	2	0.261	0.583	67	51.616	22.633	28.983	293.584	44	3.792	0.422	0.672	23.75	3.812	6	-3	30.303	3.442	7.411	0	-15.1634	-51.7382	52.989
2bib	3	0.198	0.596	71	69.981	20.468	49.513	315.022	42.773	3.806	0.429	0.62	26.824	3.824	6	-3	30.556	3.437	8.328	0	1.70541	-43.0141	75.2949
2bib	4	0.195	0.724	72	74.72	21.584	53.136	307.099	44.913	3.761	0.426	0.639	26.824	3.824	6	-3	30.556	3.562	8.488	0	-14.4839	-47.3596	12.7078
2bib	5	0.193	0.012	26	72.676	26.786	45.89	341.213	18.381	3.818	0.568	0.808	27.1	4.4	8	-1	29.167	4.892	10.842	0	100.722	-11.6687	-11.3765
2bib	8	0.053	0.001	32	113.694	59.351	54.343	433.163	3.333	4.052	0.667	0.188	-3.5	3.417	8	-1	50	4.888	10.558	0	2.99528	-44.5507	90.5053
2bib	9	0.052	0.015	24	39.465	3.237	36.229	195.692	22	3.79	0.649	0.958	64.6	7	5	-1	12.5	2.034	4.96	0	68.7085	30.749	59.8157
2bib	12	0.046	0.001	36	112.553	59.417	53.136	531.249	12	3.833	0.563	0.361	11.6	4.9	9	0	46.667	4.432	10.611	0	119.582	-19.0318	1.11081
2bib	13	0.045	0.002	46	105.293	78.725	26.568	444.878	9	3.895	0.539	0.217	-13.412	3.588	15	-1	54.286	3.933	8.929	0	122.062	-1.05498	-5.52411
2bib	14	0.035	0.002	70	183.54	91.76	91.78	598.548	5.667	3.954	0.54	0.171	-1.706	3.529	12	0	50	6.241	14.921	0	-23.8593	-45.174	25.7503
2bib	15	0.034	0.014	60	202.516	110.736	91.78	649.554	9.176	3.792	0.452	0.283	4.333	4.5	12	1	46.809	7.153	17.302	0	-12.2445	-64.4754	67.158
2bib	17	0.033	0.002	35	90.314	52.878	37.436	343.456	15.882	4.035	0.581	0.486	30.111	5.556	8	0	34.483	3.58	9.32	0	105.149	4.58134	3.5228
2bib	18	0.033	0.002	33	130.431	67.635	62.797	495.425	6.667	3.944	0.548	0.273	21.308	4.538	10	-3	41.935	5.228	13.483	0	102.592	3.95348	-10.2509
2bib	20	0.015	0.001	33	123.135	69.999	53.136	420.179	3.667	4.02	0.655	0.182	-3.5	3.417	8	-1	50	4.858	10.492	0	-44.2318	-8.52779	91.7346
2bib	21	0.01	0.001	21	100.712	65.691	35.021	338.906	3	3.902	0.635	0.19	-2.286	3.429	4	0	42.105	4.282	10.606	0	-9.58924	-67.4186	77.5866
2bib	22	0.007	0.035	40	95.619	38.86	56.759	425.536	27.862	3.993	0.674	0.725	40.571	5.286	6	-1	25.806	3.411	8.126	0	90.2764	-3.45383	-5.70375
2bib	23	0.004	0.015	39	149.905	68.994	80.911	557.89	7.385	4.021	0.533	0.333	11.133	3.933	9	0	42.857	5.701	16.211	0	-48.7114	-37.4492	79.2755
1zpv	1	0.276	0.595	73	53.711	15.067	38.644	312.061	44.913	3.779	0.432	0.63	26.824	3.824	6	-3	28.571	3.467	7.876	0	-47.1455	-10.51	76.728
1zpv	2	0.261	0.497	67	51.617	22.633	28.983	307.339	44	3.792	0.422	0.672	23.75	3.812	6	-3	30.303	3.442	7.411	0	-15.1634	-51.7382	52.989
1zpv	3	0.198	0.513	71	69.981	20.468	49.513	318.875	42.773	3.806	0.429	0.62	26.824	3.824	6	-3	30.556	3.437	8.328	0	1.70541	-43.0141	75.2949
1zpv	4	0.195	0.96	143	265.344	81.785	183.559	1019.55	35.448	4.046	0.486	0.608	56.667	4.056	7	0	32.895	7.993	22.553	0	44.1872	34.9954	0.217238
1zpv	5	0.195	0.649	72	74.72	21.584	53.136	317.284	44.913	3.761	0.426	0.639	26.824	3.824	6	-3	30.556	3.562	8.488	0	-14.4839	-47.3596	12.7078
1zpv	6	0.105	0.011	47	83.229	39.755	43.475	241.637	9	3.655	0.456	0.213	43.545	3.091	3	0	50	3.775	10.46	0	35.432	17.4053	0.779936
1zpv	7	0.097	0.009	33	42.588	7.567	35.021	162.783	19	3.773	0.506	0.606	39.75	3.917	5	0	33.333	2.383	5.561	0	29.3508	27.177	-8.82018
1zpv	8	0.091	0.005	36	47.283	19.508	27.775	161.613	17	3.728	0.496	0.5	39.75	3.917	5	0	32	2.426	5.312	0	40.8021	7.20897	9.08869
1zpv	9	0.072	0.005	35	49.834	18.436	31.398	156.362	15	3.717	0.504	0.457	39.75	3.917	5	0	33.333	2.369	5.25	0	43.0991	50.4061	8.94131
1zpv	10	0.053	0.001	32	113.694	59.351	54.343	438.659	3.333	4.052	0.667	0.188	-3.5	3.417	8	-1	50	4.888	10.558	0	2.99528	-44.5507	90.5053
1zpv	12	0.035	0.002	70	183.54	91.76	91.78	582.057	5.667	3.954	0.54	0.171	-1.706	3.529	12	0	50	6.241	14.921	0	-23.8593	-45.174	25.7503
1zpv	13	0.034	0.013	60	202.516	110.736	91.78	645.209	9.176	3.792	0.452	0.283	4.333	4.5	12	1	46.809	7.153	17.302	0	-12.2445	-64.4754	67.158
1zpv	16	0.024	0.081	98	194.178	106.021	88.157	540.989	28.52	3.953	0.474	0.51	42	4.3	5	1	38	5.668	13.723	0	35.5058	38.1754	-2.21741
1zpv	17	0.015	0.001	33	123.135	69.999	53.136	410.874	3.667	4.02	0.655	0.182	-3.5	3.417	8	-1	50	4.858	10.492	0	-44.2318	-8.52779	91.7346
1zpv	18	0.01	0.001	21	100.712	65.691	35.021	332.25	3	3.902	0.635	0.19	-2.286	3.429	4	0	42.105	4.282	10.606	0	-9.58924	-67.4186	77.5866
1zpv	19	0.004	0.015	39	149.905	68.994	80.911	558.69	7.385	4.021	0.533	0.333	11.133	3.933	9	0	42.857	5.701	16.211	0	-48.7114	-37.4492	79.2755
1sqs	1	1.212	0.002	503	1144.44	568.399	576.039	4252.28	18.513	3.923	0.452	0.233	16.954	4.092	43	-2	43.015	18.013	47.573	0	23.8386	57.6657	16.4061
1sqs	2	0.147	0.677	73	53.711	15.067	38.644	312.146	44.913	3.779	0.432	0.63	26.824	3.824	6	-3	28.571	3.467	7.876	0	-47.1455	-10.51	76.728
1sqs	3	0.143	0.583	67	51.616	22.633	28.983	296.645	44	3.792	0.422	0.672	23.75	3.812	6	-3	30.303	3.442	7.411	0	-15.1634	-51.7382	52.989
1sqs	4	0.073	0.596	71	69.981	20.468	49.513	318.742	42.773	3.806	0.429	0.62	26.824	3.824	6	-3	30.556	3.437	8.328	0	1.70541	-43.0141	75.2949
1sqs	5	0.073	0.001	24	103.276	68.254	35.021	317.571	5.167	3.72	0.494	0.5	4.2	4.4	6	0	47.826	5.413	11.784	0	42.5807	70.3167	19.746
1sqs	6	0.068	0.724	72	74.72	21.584	53.136	316.397	44.913	3.761	0.426	0.639	26.824	3.824	6	-3	30.556	3.562	8.488	0	-14.4839	-47.3596	12.7078
1sqs	7	0.059	0.009	60	145.528	76.693	68.835	520.522	11.882	3.801	0.479	0.283	-8.688	3.75	13	-3	56.098	6.449	14.856	0	43.3023	66.3596	29.1003
1loh	1	0.23	0.677	73	53.711	15.067	38.644	310.965	44.913	3.779	0.432	0.63	26.824	3.824	6	-3	27.273	3.467	7.876	0	-47.1455	-10.51	76.728
1loh	2	0.225	0.026	53	37.67	18.348	19.322	233.48	20	3.76	0.435	0.396	13.625	3.875	8	-5	41.379	3.255	7.785	0	-15.2557	-52.4594	52.4342
1loh	3	0.154	0.596	71	69.981	20.468	49.513	310.815	42.773	3.806	0.429	0.62	26.824	3.824	6	-3	30.556	3.437	8.328	0	1.70541	-43.0141	75.2949
1loh	4	0.15	0.724	72	74.72	21.584	53.136	314.715	44.913	3.761	0.426	0.639	26.824	3.824	6	-3	30.556	3.562	8.488	0	-14.4839	-47.3596	12.7078
1loh	5	0.147	0.015	50	116.36	68.055	48.305	426.497	13.739	3.777	0.491	0.46	13.867	4.2	8	1	36.111	5.726	14.354	0	4.58398	-5.08902	53.278
1loh	6	0.135	0.002	53	114.245	52.656	61.589	533.27	12.267	3.902	0.496	0.283	8.692	4.692	11	3	43.59	5.295	12.336	0	5.04283	-23.1472	4.73825
1loh	7	0.108	0.001	41	51.146	35.447	15.699	210.927	1	3.728	0.457	0.049	21.938	3.875	10	-1	64	2.864	6.809	0	6.20978	-17.9772	45.017
1loh	8	0.079	0.001	35	98.934	71.159	27.775	380.555	0	3.854	0.541	0.029	-4.5	3.688	15	0	59.259	4.641	11.049	0	-0.933257	-37.3032	44.6472
1loh	10	0.076	0.002	33	54.879	24.688	30.191	193.406	8	3.619	0.386	0.273	23.909	4.455	7	0	43.478	2.889	6.524	0	-14.9207	-22.3076	41.8489
1loh	11	0.059	0.01	47	102.961	48.459	54.502	340.382	18	3.832	0.464	0.468	52.857	5.071	8	2	33.333	4.432	10.005	0	16.7733	6.61872	21.3253
1loh	12	0.041	0.012	37	92.478	33.304	59.174	280.403	18.9	3.72	0.4	0.541	17.545	4.636	7	0	37.5	4.005	9.081	0	1.50673	-8.55257	2.81541
1loh	14	0.034	0.001	32	113.694	59.351	54.343	434.586	3.333	4.052	0.667	0.188	-3.5	3.417	8	-1	50	4.888	10.558	0	2.99528	-44.5507	90.5053
1loh	15	0.031	0.001	15	48.056	13.035	35.021	206.701	9	4.035	0.797	0.667	34.4	4.2	3	0	31.25	2.563	5.596	0	-22.7529	-10.8834	27.9001
1loh	19	0.005	0.002	17	73.493	20.358	53.136	266.422	11	3.942	0.704	0.706	15.5	4	4	2	33.333	3.309	6.09	0	-19.672	-30.5259	76.4101
3ltn	1	0.137	0.026	40	57.791	21.562	36.229	216.341	15	3.628	0.413	0.4	27.583	3.667	5	0	48.276	3.494	9.766	0	-48.823	55.095	-33.9485
3ltn	2	0.134	0.019	38	50.045	25.892	24.153	198.393	15	3.622	0.41	0.421	23.182	3.636	5	0	48.148	3.176	8.909	0	-12.4026	51.1573	-33.9703
3ltn	3	0.122	0.001	16	68.778	30.134	38.644	344.641	3	3.998	0.665	0.25	27.25	4.625	4	0	37.5	4.408	10.167	0	4.14125	55.0687	-53.6505
3ltn	5	0.092	0.006	93	131.025	83.928	47.098	484.125	5.5	3.875	0.445	0.086	-5.412	3.353	9	0	51.064	4.628	11.147	0	-18.2446	55.4249	-25.4299
3ltn	8	0.063	0.004	18	86.816	33.68	53.136	280.764	8.364	3.714	0.631	0.611	16.286	5	5	1	52.632	4.493	10.989	0	9.6905	43.7576	-44.4939
3ltn	9	0.056	0.024	28	36.8	5.402	31.398	171.239	25	3.881	0.464	0.929	65.909	4.182	1	1	31.579	1.986	5.475	0	-26.2722	87.9511	-51.7773
3ltn	10	0.055	0.001	16	85.044	25.87	59.174	350.99	3	3.997	0.665	0.25	27.25	4.625	4	0	37.5	4.405	10.189	0	-65.4111	51.0157	-53.6426
3ltn	11	0.05	0.003	33	107.844	66.785	41.059	397.008	10.143	3.895	0.581	0.424	17.75	4.25	2	0	50	4.76	12.695	0	-30.6309	53.0582	38.6417
3ltn	12	0.041	0.004	95	145.068	96.763	48.305	479.896	5.5	3.859	0.444	0.084	-5.412	3.353	9	0	50	4.629	11.181	0	-42.9218	50.7718	-25.3399
3ltn	14	0.038	0.004	17	61.457	10.737	50.72	273.864	7	4.045	0.715	0.471	39	4.143	3	1	33.333	3.161	7.914	0	-18.5288	19.91	7.24682
3ltn	16	0.033	0.001	28	76.76	42.947	33.814	310.131	4	3.976	0.635	0.179	-0.286	4.714	6	-2	54.545	3.471	9.812	0	-25.7834	26.0597	-0.752214
3ltn	17	0.03	0.007	18	36.229	0	36.229	177.4	17	3.728	0.436	1	88.375	5.25	1	0	7.143	1.939	5.407	0	-5.93222	52.0914	-51.8024
3ltn	19	0.027	0.009	29	52.657	4.352	48.305	167.676	20	3.736	0.394	0.724	35.4	4	2	0	31.579	2.37	4.692	0	-19.6167	10.8703	-27.9784
3ltn	20	0.026	0.035	30	46.325	6.473	39.852	168.914	27	3.873	0.472	0.933	65.909	4.182	1	1	31.579	2.037	5.43	0	-35.0481	18.2026	-51.7194
3ltn	22	0.015	0.557	90	193.242	48.326	144.915	775.435	45.867	3.919	0.48	0.667	42.952	4.381	10	-2	33.333	5.939	13.647	0	-27.5515	93.9271	-44.0097
3ltn	25	0.009	0.01	19	48.305	0	48.305	210.248	18	3.779	0.459	1	88.375	5.25	1	0	7.143	2.229	5.849	0	-55.2726	53.9174	-52.0147
3ltn	26	0.004	0.128	67	155.221	58.611	96.61	584.677	29.286	3.962	0.506	0.627	38	4.529	9	0	26.829	5.156	12.958	0	-31.0314	42.4831	27.1919
3ltn	27	0.002	0.001	18	59.522	28.123	31.398	194.636	10	3.723	0.43	0.611	-6.375	4.625	5	1	33.333	2.649	5.507	0	-61.3022	31.8769	-38.6724
2wmh	1	0.172	0.03	25	61.321	11.808	49.513	235.626	11.077	3.79	0.648	0.52	17.2	3.4	6	-2	41.667	3.989	9.271	0	25.1766	17.1664	60.8352
2wmh	2	0.17	0.172	127	390.331	173.611	216.72	1296.2	14.465	3.913	0.465	0.339	5.036	4.321	19	5	43.59	10.421	30.927	0	6.76802	19.1952	48.5239
2wmh	4	0.14	0.012	44	123.856	59.218	64.638	458.558	8	3.781	0.426	0.364	39.053	4.421	13	-2	40.625	5.444	11.915	0	21.6879	28.7189	21.0379
2wmh	5	0.139	0.772	39	75.804	23.638	52.166	239.194	25.5	3.668	0.398	0.718	25.8	4.3	6	0	26.923	3.598	10.052	0	28.544	9.54869	29.3426
2wmh	8	0.042	0.001	18	69.642	22.545	47.098	296.393	4	3.982	0.739	0.278	3.556	3.778	6	-1	41.667	3.192	6.302	0	12.2022	23.3215	5.70628
2wmh	9	0.033	0.009	39	186.334	105.423	80.911	541.557	5.4	3.927	0.514	0.256	10.562	3.688	11	0	50	6.932	16.217	0	33.2259	27.1248	41.6219
2wmh	12	0.024	0.004	20	82.456	35.358	47.097	314.224	9	4.12	0.631	0.5	11.833	4.333	4	-1	38.889	3.518	8.272	0	-6.4717	42.1671	22.2125
2wmh	13	0.024	0.001	17	72.464	31.404	41.059	309.993	4	4.108	0.707	0.294	-22	4.6	5	0	47.368	3.205	7.917	0	6.83094	35.8764	3.76294
2wmh	14	0.012	0.001	18	59.223	20.579	38.644	201.405	4	3.841	0.561	0.278	38	4.5	5	0	53.846	2.442	4.805	0	20.7881	15.0838	12.5986
2wmh	15	0.012	0.005	21	71.712	27.03	44.682	272.394	13	3.889	0.656	0.667	36	5.667	4	1	35	2.846	6.768	0	2.482	11.0881	20.4536
2wmh	16	0.011	0.001	16	78.807	36.54	42.267	275.493	4	3.952	0.722	0.312	-2.667	4.5	5	0	47.059	3.344	7.62	0	1.72506	15.5702	10.2755
2wmh	17	0.004	0.013	26	135.281	56.468	78.813	403.579	11.529	3.91	0.54	0.654	7.625	3.875	5	2	27.273	5.139	10.896	0	20.0327	18.0927	67.691
5kh2	1	0.259	0.158	53	73.538	20.402	53.136	317.666	24.743	3.618	0.366	0.66	47.333	4.933	4	2	39.394	4.88	11.484	0	7.65319	1.91875	66.0619
5kh2	2	0.244	0.204	55	77.525	17.143	60.381	317.091	26.278	3.668	0.389	0.655	45	4.375	3	2	37.143	4.831	11.703	0	8.31871	-1.53278	22.8878
5kh2	4	0.07	0.003	30	126.96	68.994	57.966	485.753	9.714	3.982	0.609	0.467	10.364	3.727	7	-2	37.931	5.747	14.199	0	19.358	-10.3202	76.5455
5kh2	5	0.069	0.001	42	128.141	59.306	68.835	365.913	4	3.691	0.413	0.238	41.571	4.214	6	-1	46.667	5.483	13.184	0	25.8233	-13.3277	33.126
5kh2	6	0.052	0.001	48	122.727	57.119	65.608	453.226	13.895	3.89	0.495	0.396	42.091	4.182	5	0	33.333	4.791	10.322	0	27.9811	12.4374	55.3469
5kh2	7	0.019	0.002	30	75.781	40.76	35.021	234.065	9	3.608	0.396	0.333	50.182	4.273	4	-1	47.826	3.078	7.783	0	6.902	-16.2398	78.1838
5kh2	8	0.017	0.001	29	78.097	44.284	33.814	295.55	6	3.79	0.493	0.241	38.625	4.5	4	0	52.381	3.232	8.098	0	9.39393	-18.3026	71.5212
5kh2	9	0.012	0.001	15	70.942	21.429	49.513	241.534	11	3.951	0.613	0.8	13.4	4.4	3	0	33.333	3.301	7.408	0	-4.12	-25.5214	83.4305
5kh2	12	0.003	0.001	39	147.976	73.103	74.873	421.856	5	3.896	0.548	0.154	-11.083	4.917	11	1	53.333	5.627	13.996	0	9.59585	-12.901	13.973
5way	1	0.644	0.107	74	71.897	35.668	36.229	361.497	16.08	3.644	0.412	0.338	28.158	4.684	12	-1	44.444	5.568	12.302	0	41.9054	6.65524	-2.47107
5way	2	0.546	0.102	76	91.064	35.513	55.551	443.263	19.933	3.748	0.425	0.395	43.091	4	11	1	38.095	5.06	11.585	0	38.0579	-0.410132	8.14032
5way	3	0.448	0.1	75	111.598	45.178	66.42	453.322	19.846	3.744	0.429	0.347	43.091	4	11	1	34.091	4.961	11.12	0	4.93059	-3.54791	26.5471
5way	4	0.273	0.004	38	74.957	49.597	25.36	196.779	4	3.579	0.386	0.158	10	4.25	9	-2	48	4.299	9.476	0	-0.589842	0.830579	37.2324
5way	5	0.246	0.034	83	187.298	79.819	107.479	622.717	28.973	3.882	0.419	0.446	26.571	4.714	11	3	38	5.348	15.364	0	7.11834	-16.219	22.7792
5way	6	0.215	0.067	44	66.662	21.584	45.078	244.127	23.44	3.895	0.468	0.568	37.077	5.231	8	3	40.741	2.891	7.769	0	54.1742	1.12052	-11.3366
5way	7	0.211	0.001	26	129.679	70.11	59.57	385.896	2.5	3.801	0.568	0.154	16.083	4.833	8	1	48.148	6.736	14.158	0	57.8386	12.3346	3.41546
5way	8	0.206	0.003	60	145.901	92.765	53.136	519.028	3.2	3.833	0.478	0.083	7.846	4.615	10	-1	55.263	4.934	13.576	0	43.9224	10.7955	10.8657
5way	9	0.193	0.012	34	50.502	32.387	18.114	182.635	15	3.718	0.413	0.471	45.6	5.1	5	0	40.909	2.617	6.719	0	3.08691	-3.04197	41.6589
5way	11	0.181	0.248	84	204.674	77.477	127.197	711.335	28.467	4.011	0.449	0.357	39.923	4.731	16	2	37.5	5.335	12.509	0	47.6332	-6.72432	-3.73663
5way	13	0.177	0.56	79	208.563	70.893	137.67	740.949	41.417	4.057	0.501	0.608	34.833	4.542	16	1	38.776	5.441	12.265	0	-4.09744	-16.1103	35.3541
5way	15	0.163	0.003	53	144.114	78.903	65.212	524.101	10.333	3.81	0.435	0.226	17.615	4.538	10	1	48.485	4.709	12.162	0	40.5955	-14.5478	4.37745
5way	17	0.16	0.001	51	111.721	74.285	37.436	420.876	8	3.789	0.438	0.176	35.538	5.154	7	2	43.333	3.717	8.855	0	30.4989	-11.3303	23.1737
5way	18	0.156	0.053	39	61.252	25.914	35.338	209.262	22.917	3.963	0.496	0.615	37.077	5.231	8	3	40	2.357	7.142	0	-11.47	-9.13608	45.1336
5way	19	0.153	0.001	43	144.697	91.561	53.136	538.862	6	3.81	0.44	0.209	11.357	4.071	11	4	58.621	5.402	13.016	0	-9.97444	18.1384	45.38
5way	20	0.145	0.001	38	122.191	48.525	73.665	476.142	6.923	3.92	0.563	0.342	8.778	4.111	6	1	37.931	4.788	12.233	0	-22.9672	6.86761	47.5543
5way	21	0.135	0.001	27	40.91	20.38	20.53	163.499	4	3.724	0.434	0.185	8.444	4.111	7	0	40	2.022	4.847	0	-0.354333	-19.3089	21.4728
5way	22	0.134	0.004	70	186.997	109.709	77.288	590.992	12.133	3.819	0.436	0.214	12.8	4.667	11	-1	53.488	5.129	13.402	0	-0.3008	7.66597	27.977
5way	24	0.1	0.002	38	133.329	60.555	72.774	375.405	10.353	3.74	0.46	0.447	29.6	4.8	6	0	35.714	4.829	10.952	0	-17.7912	-12.8341	44.5069
5way	25	0.095	0.035	23	65.879	13.951	51.928	302.462	19.81	3.889	0.467	0.913	33.571	4.571	2	-1	30	2.944	8.574	0	12.2166	2.37722	45.117
5way	26	0.09	0.002	21	79.941	31.161	48.78	297.758	6	3.984	0.675	0.381	19	4.125	4	-1	39.13	3.643	10.3	0	4.58757	-24.4081	51.2834
5way	27	0.089	0.324	37	92.17	6.429	85.742	329.737	35.892	4.014	0.471	1	83.727	5.182	2	0	4	3.053	7.018	0	-8.60959	-21.6215	45.7416
5way	28	0.086	0.001	41	208.439	90.091	118.348	777.428	11.565	3.963	0.663	0.561	21.182	4.364	8	-2	40.541	6.994	16.13	0	49.3212	-18.8903	-10.2589
5way	30	0.082	0.001	32	76.532	45.134	31.398	259.905	17	3.913	0.621	0.562	17.714	3.857	4	-1	36.364	2.63	6.64	0	12.9376	-16.2158	27.4801
5way	31	0.076	0.008	23	87.731	25.826	61.906	320.553	13.467	3.821	0.635	0.652	55.667	4.167	2	1	23.81	3.684	9.238	0	-18.8049	-7.64439	34.0567
5way	32	0.068	0.001	25	90.91	46.228	44.682	363.583	8	3.766	0.66	0.36	21	4.143	5	0	43.478	3.514	7.707	0	-7.8658	21.0857	64.0152
5way	34	0.066	0.001	35	108.469	54.126	54.343	345.082	13.067	3.907	0.572	0.429	14.875	4.375	5	1	32	3.594	8.091	0	37.8903	-11.0725	-4.07134
5way	35	0.058	0.001	24	106.867	52.524	54.343	356.909	9.818	3.867	0.602	0.458	7.6	4	8	-3	36	4.206	11.006	0	25.1518	-5.74425	-9.32533
5way	37	0.054	0.001	30	62.643	10.715	51.928	152.18	7	3.626	0.429	0.267	17.8	3.4	3	0	30	1.932	4.24	0	21.6377	0.159667	17.8185
5way	40	0.049	0.001	20	64.292	31.449	32.843	288.183	13	4.114	0.642	0.7	30.857	4.429	4	4	35.294	2.531	5.399	0	7.7237	12.8017	45.6755
5way	42	0.043	0.005	27	100.386	37.59	62.797	332.564	8	3.776	0.493	0.333	33.4	4.5	7	1	37.5	3.58	9.362	0	34.1129	-13.0113	9.89911
5way	43	0.043	0.001	15	76.977	24.732	52.245	358.152	5	4.125	0.656	0.4	32.556	4.333	4	-3	41.176	3.374	8.2	0	-18.9082	-17.0483	54.0412
5way	44	0.04	0.002	22	91.259	26.047	65.212	295.935	12.714	3.803	0.53	0.636	32.286	5	4	0	31.579	3.474	7.27	0	-1.37036	18.7286	19.7236
5way	49	0.029	0.007	20	97.748	34.397	63.351	365.112	11.538	3.879	0.616	0.65	55.667	4.167	2	1	25	3.794	9.609	0	62.2667	-1.0123	-0.1553
5way	50	0.029	0.001	27	137.14	65.89	71.25	518.44	11	4.028	0.609	0.444	35.5	4.3	4	-1	44.444	4.774	9.999	0	22.7936	7.80656	9.13393
5way	53	0.008	0.001	37	144.931	72.474	72.458	433.408	8	4.001	0.533	0.243	12.444	4.111	6	2	40.741	4.403	10.05	0	-8.18611	22.6444	33.6787
5way	56	0.004	0.001	15	61.303	21.451	39.852	205.749	10	3.858	0.621	0.733	12.286	4.143	6	-1	25	2.265	5.342	0	17.2787	-15.0681	40.4209
5way	58	0.001	0.001	22	90.12	46.25	43.87	260.124	10	3.873	0.389	0.5	16.556	3.778	5	-3	47.059	3.044	7.684	0	13.5811	11.3876	37.2102
5yrz	1	0.15	0.006	27	79.04	29.527	49.513	284.626	10	3.918	0.538	0.407	17.5	4.125	5	3	35	3.82	7.193	0	232.104	150.906	119.139
5yrz	2	0.128	0.065	57	255.281	116.404	138.877	1063.2	13.905	3.954	0.577	0.368	18.05	4.2	13	-3	43.636	7.501	18.8	0	243.384	140.276	94.5429
5yrz	3	0.123	0.001	77	225.361	126.83	98.53	673.091	7.385	3.9	0.497	0.169	13.467	3.467	8	-5	46.939	6.055	14.715	0	239.447	149.304	110.534
5yrz	4	0.119	0.003	42	84.439	38.727	45.711	234.246	5	3.816	0.481	0.143	0.3	4	7	-3	52	2.715	7.599	0	219.666	126.544	77.095
5yrz	5	0.082	0.033	78	239.791	119.286	120.505	882.367	20.519	3.969	0.52	0.346	34.15	3.9	11	-3	48.214	5.682	15.608	0	227.135	135.95	97.0137
5yrz	6	0.076	0.073	28	117.982	37.071	80.911	358.205	18.857	3.813	0.508	0.75	9.286	5	5	2	24	4.608	9.725	0	221.229	110.976	83.744
5yrz	7	0.071	0.04	43	197.394	86.292	111.102	699.576	12.706	3.898	0.553	0.395	26.882	4.294	10	-1	47.5	6.441	15.805	0	221.195	144.299	86.4755
5yrz	8	0.054	0.001	50	269.127	161.648	107.479	853.358	2	3.917	0.511	0.06	-2.474	3.737	15	-2	60	8.714	21.573	0	231.672	111.821	97.122
5yrz	9	0.039	0.001	22	44.665	20.513	24.153	188.254	11	4.041	0.65	0.545	3.6	6	4	2	33.333	1.455	3.127	0	236.181	163.731	107.058
5yrz	10	0.037	0.001	19	94.993	51.519	43.475	390.031	2.5	4.105	0.66	0.211	69.5	4.5	2	0	40	3.756	9.122	0	236.139	147.418	85.7412
5yrz	11	0.037	0.001	50	161.958	102.784	59.174	563.024	6	3.826	0.388	0.14	3.429	4	10	0	61.29	4.52	12.22	0	215.35	145.539	115.13
5yrz	15	0.028	0.009	18	65.448	17.143	48.305	240.039	15	4.081	0.594	0.889	36.875	3.875	3	0	35.294	2.514	5.745	0	208.339	142.567	106.53
5yrz	17	0.025	0.001	28	110.285	76.472	33.814	378.624	8	3.816	0.617	0.321	-30	3.6	8	-4	46.154	3.581	8.158	0	241.182	129.519	78.8143
5yrz	19	0.016	0.001	19	67.184	33.37	33.814	172.586	1	3.618	0.587	0.105	-4.5	4.375	8	-2	55.556	2.374	7.091	0	246.89	154.354	97.3874
5yrz	20	0.008	0.414	83	246.346	121.96	124.386	689.554	30.788	3.928	0.42	0.398	12.188	4.688	11	-2	44.186	5.218	14.671	0	239.881	122.054	87.3571
5yrz	21	0.003	0.003	18	75.059	30.377	44.682	279.22	10	4.053	0.707	0.611	4	4.5	3	1	38.889	2.632	5.877	0	232.351	163.133	119.121
5yrz	22	0.001	0.001	18	55.924	26.941	28.983	186.735	6	3.965	0.728	0.389	12.429	3.286	4	-2	50	1.791	4.262	0	210.81	133.465	100.888
6l2i	1	0.276	0.677	73	53.711	15.067	38.644	320.286	44.913	3.779	0.432	0.63	26.824	3.824	6	-3	28.571	3.467	7.876	0	-47.1455	-10.51	76.728
6l2i	2	0.264	0.969	91	122.198	56.986	65.212	403.547	41.333	3.73	0.463	0.527	31.091	3.955	7	-2	42.308	5.689	17.447	0	-5.83602	35.9868	-16.1831
6l2i	3	0.261	0.583	67	51.616	22.633	28.983	298.845	44	3.792	0.422	0.672	23.75	3.812	6	-3	30.303	3.442	7.411	0	-15.1634	-51.7382	52.989
6l2i	4	0.198	0.596	71	69.981	20.468	49.513	316.307	42.773	3.806	0.429	0.62	26.824	3.824	6	-3	30.556	3.437	8.328	0	1.70541	-43.0141	75.2949
6l2i	5	0.195	0.724	72	74.72	21.584	53.136	315.976	44.913	3.761	0.426	0.639	26.824	3.824	6	-3	30.556	3.562	8.488	0	-14.4839	-47.3596	12.7078
6l2i	10	0.088	0.002	15	88.741	34.397	54.343	289.271	3	3.865	0.64	0.267	3.429	3.429	3	0	50	4.833	11.043	0	-4.86013	61.4653	-24.5534
6l2i	11	0.075	0.004	56	134.481	54.777	79.703	547.866	15.667	3.999	0.595	0.321	17.368	4.105	11	-2	41.304	5.056	11.051	0	-7.34096	18.5812	-32.863
6l2i	13	0.062	0.001	17	96.842	55.782	41.059	369.479	6	4.1	0.641	0.588	-5.429	3.857	6	-2	42.105	4.832	11.308	0	2.08682	47.3916	-21.1704
6l2i	14	0.053	0.001	32	113.694	59.351	54.343	434.145	3.333	4.052	0.667	0.188	-3.5	3.417	8	-1	50	4.888	10.558	0	2.99528	-44.5507	90.5053
6l2i	15	0.039	0.001	20	69.257	36.651	32.606	255.758	8	3.994	0.636	0.45	6	4.167	5	1	47.368	3.293	6.91	0	-25.0277	33.2007	-10.996
6l2i	16	0.035	0.002	70	183.54	91.76	91.78	591.856	5.667	3.954	0.54	0.171	-1.706	3.529	12	0	50	6.241	14.921	0	-23.8593	-45.174	25.7503
6l2i	17	0.034	0.014	60	202.516	110.736	91.78	629.205	9.176	3.792	0.452	0.283	4.333	4.5	12	1	46.809	7.153	17.302	0	-12.2445	-64.4754	67.158
6l2i	19	0.028	0.009	95	217.662	95.692	121.97	826.198	21.667	4.023	0.557	0.316	20	4.167	14	-4	43.333	6.138	15.383	0	-28.8046	26.3828	-31.2982
6l2i	21	0.017	0.033	31	48.309	9.665	38.644	176.133	25	3.911	0.519	0.839	87.889	4.667	0	0	28.571	1.819	5.465	0	-14.6971	25.3119	-22.3479
6l2i	22	0.015	0.001	33	123.135	69.999	53.136	417.141	3.667	4.02	0.655	0.182	-3.5	3.417	8	-1	50	4.858	10.492	0	-44.2318	-8.52779	91.7346
6l2i	23	0.01	0.001	21	100.712	65.691	35.021	342.07	3	3.902	0.635	0.19	-2.286	3.429	4	0	42.105	4.282	10.606	0	-9.58924	-67.4186	77.5866
6l2i	25	0.004	0.015	39	149.905	68.994	80.911	555.148	7.385	4.021	0.533	0.333	11.133	3.933	9	0	42.857	5.701	16.211	0	-48.7114	-37.4492	79.2755
5yln	1	0.259	0.677	73	53.711	15.067	38.644	309.32	44.913	3.779	0.432	0.63	33.091	4.364	4	-2	31.579	3.467	7.876	0	-47.1455	-10.51	76.728
5yln	2	0.246	0.583	67	51.616	22.633	28.983	300.052	44	3.792	0.422	0.672	23.75	3.812	6	-3	30.303	3.442	7.411	0	-15.1634	-51.7382	52.989
5yln	3	0.193	0.007	85	183.198	109.532	73.665	709.975	4.364	3.702	0.4	0.129	0.72	3.76	17	0	50	6.874	17.02	0	11.7926	-19.0071	-6.69446
5yln	5	0.182	0.596	71	69.981	20.468	49.513	314.314	42.773	3.806	0.429	0.62	26.824	3.824	6	-3	30.556	3.437	8.328	0	1.70541	-43.0141	75.2949
5yln	6	0.178	0.724	72	74.72	21.584	53.136	308.641	44.913	3.761	0.426	0.639	26.824	3.824	6	-3	30.556	3.562	8.488	0	-14.4839	-47.3596	12.7078
5yln	7	0.149	0.252	107	167.789	60.489	107.3	584.354	30.426	3.841	0.444	0.439	43.278	4.278	7	1	34.211	5.636	11.888	0	-3.67417	-20.0801	13.7199
5yln	8	0.14	0.007	37	68.671	39.688	28.983	219.526	9	3.547	0.354	0.27	19.1	3.9	5	2	46.154	3.87	8.48	0	-9.03081	0.722405	-23.4107
5yln	11	0.083	0.003	101	250.043	102.475	147.568	988.215	11.25	3.916	0.491	0.238	40.609	4.652	10	1	41.935	7.868	19.742	0	-19.4339	-15.8578	-34.5685
5yln	13	0.065	0.004	20	54.488	18.259	36.229	182.686	13	3.775	0.562	0.7	30.833	5.667	4	1	40	3.009	7.01	0	-28.4387	26.4742	-2.90435
5yln	14	0.062	0.003	26	129.732	57.274	72.458	450.288	6	3.904	0.557	0.462	9.571	4.286	4	0	40	5.938	15.509	0	15.5366	-22.0973	34.5349
5yln	16	0.054	0.314	135	258.739	74.329	184.41	961.943	33.938	3.909	0.473	0.481	42.033	3.8	8	2	33.333	6.782	15.774	0	-8.65817	19.5635	-7.26417
5yln	17	0.052	0.079	62	136.281	60.201	76.081	506.569	20.846	3.791	0.494	0.419	10	4	7	4	31.429	4.971	14.253	0	7.36905	-28.756	-32.7978
5yln	18	0.048	0.004	37	88.468	36.54	51.928	405.311	18.8	3.979	0.639	0.541	13.2	3.6	3	-1	31.818	3.724	8.178	0	-19.4891	-30.523	-2.83168
5yln	19	0.048	0.001	53	132.18	64.553	67.627	548.322	19.043	4.001	0.561	0.434	16.455	4	6	0	50	4.959	13.65	0	-11.2577	-5.06396	23.7348
5yln	20	0.046	0.001	32	113.694	59.351	54.343	434.537	3.333	4.052	0.667	0.188	-3.5	3.417	8	-1	50	4.888	10.558	0	2.99528	-44.5507	90.5053
5yln	22	0.044	0.001	33	84.007	53.816	30.191	318.77	13.467	3.956	0.59	0.455	17.2	5.8	4	1	50	3.677	8.191	0	-0.541939	-26.3908	-49.3426
5yln	26	0.029	0.015	65	126.598	48.459	78.139	391.879	15.368	3.884	0.461	0.292	39.375	4	4	1	31.429	4.314	9.847	0	-2.30066	-16.8421	-30.8592
5yln	27	0.027	0.004	32	68.233	34.419	33.814	223.042	11	3.697	0.429	0.375	2.75	4.625	7	2	28.571	2.784	8.361	0	-22.2353	-18.1117	18.6205
5yln	28	0.021	0.014	60	202.516	110.736	91.78	644.361	9.176	3.792	0.452	0.283	4.333	4.5	12	1	46.809	7.153	17.302	0	-12.2445	-64.4754	67.158
5yln	30	0.02	0.002	70	183.54	91.76	91.78	600.221	5.667	3.954	0.54	0.171	-1.706	3.529	12	0	50	6.241	14.921	0	-23.8593	-45.174	25.7503
5yln	31	0.019	0.426	85	186.842	64.575	122.267	657.637	33.061	3.904	0.468	0.576	38.909	3.682	7	3	26.531	5.668	13.723	0	-5.50796	-21.7319	-26.2934
5yln	32	0.012	0.563	168	354.683	127.273	227.41	1420.42	42.523	3.958	0.469	0.524	33.289	3.763	12	2	35.556	7.912	23.31	0	28.7319	2.47466	-3.82635
5yln	33	0.01	0.001	19	72.739	28.057	44.682	317.464	9	3.973	0.577	0.526	16.75	5.375	6	2	38.095	3.137	6.788	0	16.1034	16.4682	6.72074
5yln	34	0.009	0.004	50	110.312	59.196	51.116	489.093	16.667	3.964	0.472	0.36	63.923	4.385	4	0	37.931	3.758	9.855	0	33.2208	4.2282	8.04938
5yln	35	0.009	0.001	72	176.173	110.803	65.37	711.393	16.667	4.036	0.51	0.25	42.118	3.882	7	-2	47.727	5.538	12.389	0	-9.35606	27.0735	-20.5829
5yln	36	0.008	0.001	33	123.135	69.999	53.136	407.932	3.667	4.02	0.655	0.182	-2.7	3.5	6	-1	41.176	4.858	10.492	0	-44.2318	-8.52779	91.7346
5yln	37	0.007	0.001	26	93.823	53.971	39.852	401.007	4	4.056	0.561	0.192	-13.889	3.778	8	-1	53.333	3.879	10.573	0	-32.122	-21.3938	3.85919
5yln	38	0.006	0.002	24	108.989	65.514	43.475	424.135	6	3.864	0.564	0.292	11.857	4.286	4	-2	54.545	4.515	12.529	0	-10.372	-16.908	34.2358
5yln	39	0.005	0.001	21	100.712	65.691	35.021	336.505	3	3.902	0.635	0.19	-2.286	3.429	4	0	42.105	4.282	10.606	0	-9.58924	-67.4186	77.5866
5ac5	1	0.276	0.677	73	53.711	15.067	38.644	305.06	44.913	3.779	0.432	0.63	29.231	4	5	-4	28.571	3.467	7.876	0	-47.1455	-10.51	76.728
5ac5	2	0.261	0.583	67	51.616	22.633	28.983	301.949	44	3.792	0.422	0.672	23.75	3.812	6	-3	30.303	3.442	7.411	0	-15.1634	-51.7382	52.989
5ac5	3	0.198	0.596	71	69.981	20.468	49.513	313.162	42.773	3.806	0.429	0.62	25.333	4	6	-3	26.667	3.437	8.328	0	1.70541	-43.0141	75.2949
5ac5	4	0.196	0.004	30	36.019	22.656	13.363	156.369	8	3.55	0.353	0.3	33.4	3.4	3	-2	50	3.243	7.36	0	32.7942	-12.8843	-26.0648
5ac5	5	0.195	0.724	72	74.72	21.584	53.136	311.444	44.913	3.761	0.426	0.639	26.824	3.824	6	-3	30.556	3.562	8.488	0	-14.4839	-47.3596	12.7078
5ac5	8	0.138	0.018	36	100.246	28.996	71.25	452.334	12	3.987	0.506	0.444	47	4.385	4	3	40.741	5.134	12.919	0	1.46317	-22.3171	-10.9825
5ac5	10	0.083	0.075	79	237.712	122.987	114.725	941.926	22.065	3.879	0.494	0.392	26.556	3.611	6	0	45.614	7.98	21.524	0	22.2735	-50.5596	-30.9815
5ac5	11	0.067	0.411	69	98.859	51.762	47.097	391.844	43.956	4.033	0.615	0.652	30.462	5.923	13	-1	37.5	3.315	9.533	0	26.4612	-32.7821	-51.4541
5ac5	12	0.062	0.001	36	104.452	52.524	51.928	349.471	12.118	4.002	0.667	0.472	3.5	4	5	-3	42.308	4.6	10.651	0	12.4127	-24.2106	24.8098
5ac5	14	0.055	0.019	59	81.547	42.903	38.644	272.871	27	3.925	0.522	0.475	31.667	5.833	12	-1	39.394	2.754	7.452	0	19.5673	-31.4965	-17.8067
5ac5	15	0.053	0.001	32	113.694	59.351	54.343	434.881	3.333	4.052	0.667	0.188	-12.9	3.2	7	-1	55	4.888	10.558	0	2.99528	-44.5507	90.5053
5ac5	16	0.049	0.003	22	85.276	33.348	51.928	306.056	8	3.869	0.59	0.409	4.727	4.273	8	2	40.909	4.051	9.568	0	28.7056	-38.9271	-1.90805
5ac5	18	0.047	0.008	34	50.997	7.522	43.475	186.402	18	3.851	0.451	0.559	20.909	3.636	9	2	42.857	2.16	5.146	0	16.9672	-25.5996	-38.7028
5ac5	19	0.04	0.01	123	402.809	198.72	204.089	1505.92	25.92	3.966	0.507	0.407	17.586	4.345	19	3	44.872	10.535	24.057	0	19.8233	-35.5347	-33.9607
5ac5	20	0.036	0.005	24	64.831	34.641	30.191	246.768	15.882	3.74	0.511	0.708	53.5	4.75	3	0	35	2.93	7.216	0	29.4831	-11.5661	16.7455
5ac5	21	0.035	0.002	70	183.54	91.76	91.78	583.332	5.667	3.954	0.54	0.171	-1.706	3.529	12	0	50	6.241	14.921	0	-23.8593	-45.174	25.7503
5ac5	22	0.035	0.001	42	159.214	101.248	57.966	530.095	6	3.759	0.491	0.167	-0.133	4.2	14	1	56.41	5.82	14.769	0	25.8935	-29.4997	-27.8825
5ac5	23	0.034	0.014	60	202.516	110.736	91.78	638.426	9.176	3.792	0.452	0.283	4.333	4.5	12	1	46.809	7.153	17.302	0	-12.2445	-64.4754	67.158
5ac5	27	0.017	0.001	16	48.126	11.897	36.229	268.197	8	4.014	0.736	0.562	8.667	3.833	3	-1	43.75	2.27	6.068	0	24.0061	-7.304	24.2606
5ac5	28	0.016	0.001	18	68.133	16.205	51.928	251.522	8	3.993	0.527	0.5	22.714	4.286	4	0	37.5	3.101	7.869	0	4.80844	-29.9684	2.34461
5ac5	29	0.015	0.001	33	123.135	69.999	53.136	415.454	3.667	4.02	0.655	0.182	-2.8	3.6	7	0	38.889	4.858	10.492	0	-44.2318	-8.52779	91.7346
5ac5	30	0.01	0.001	21	100.712	65.691	35.021	331.158	3	3.902	0.635	0.19	-2.667	3.833	4	0	43.75	4.282	10.606	0	-9.58924	-67.4186	77.5866
5ac5	32	0.008	0.003	25	82.541	36.651	45.89	304.719	15	3.899	0.493	0.64	10.5	5.2	10	-1	40.909	3.316	7.156	0	12.8877	-38.3144	-16.7499
5ac5	33	0.004	0.015	39	149.905	68.994	80.911	550.235	7.385	4.021	0.533	0.333	2.75	4	5	0	46.154	5.701	16.211	0	-48.7114	-37.4492	79.2755
5ac5	34	0.004	0.018	56	133.076	72.695	60.381	416.72	22	3.881	0.481	0.411	21	4.25	9	2	38.235	4.359	11.584	0	22.8915	-9.16429	-3.4577
5ac5	35	0.004	0.148	59	174.055	81.068	92.987	496.044	22	3.795	0.512	0.39	13.25	3.625	10	3	46.341	5.778	15.423	0	21.0896	-9.42331	-66.1686
5ac5	36	0.003	0.001	19	88.93	52.701	36.229	299.249	7.778	3.857	0.559	0.474	19.778	5	7	-1	50	3.761	9.764	0	11.1638	-51.9628	-47.7036
4zms	1	0.276	0.677	73	53.711	15.067	38.644	313.411	44.913	3.779	0.432	0.63	26.824	3.824	6	-3	28.571	3.467	7.876	0	-47.1455	-10.51	76.728
4zms	2	0.261	0.583	67	51.616	22.633	28.983	297.637	44	3.792	0.422	0.672	23.75	3.812	6	-3	30.303	3.442	7.411	0	-15.1634	-51.7382	52.989
4zms	3	0.198	0.596	71	69.981	20.468	49.513	314.225	42.773	3.806	0.429	0.62	26.824	3.824	6	-3	30.556	3.437	8.328	0	1.70541	-43.0141	75.2949
4zms	4	0.195	0.724	72	74.72	21.584	53.136	320.415	44.913	3.761	0.426	0.639	26.824	3.824	6	-3	30.556	3.562	8.488	0	-14.4839	-47.3596	12.7078
4zms	5	0.053	0.001	32	113.694	59.351	54.343	430.647	3.333	4.052	0.667	0.188	-3.5	3.417	8	-1	50	4.888	10.558	0	2.99528	-44.5507	90.5053
4zms	7	0.038	0.002	20	83.766	27.008	56.759	377.472	6	4.068	0.72	0.35	-7.667	4.667	5	2	36.364	3.908	9.399	0	36.1782	-7.501	-3.53655
4zms	9	0.035	0.002	70	183.54	91.76	91.78	587.475	5.667	3.954	0.54	0.171	-1.706	3.529	12	0	50	6.241	14.921	0	-23.8593	-45.174	25.7503
4zms	10	0.034	0.014	60	202.516	110.736	91.78	638.32	9.176	3.792	0.452	0.283	4.333	4.5	12	1	46.809	7.153	17.302	0	-12.2445	-64.4754	67.158
4zms	14	0.023	0.001	19	84.746	29.195	55.551	243.658	6	3.813	0.592	0.421	10.333	4.667	4	1	41.176	3.866	9.264	0	12.003	20.4458	-20.6662
4zms	16	0.015	0.001	33	123.135	69.999	53.136	419.07	3.667	4.02	0.655	0.182	-3.5	3.417	8	-1	50	4.858	10.492	0	-44.2318	-8.52779	91.7346
4zms	17	0.01	0.001	21	100.712	65.691	35.021	333.505	3	3.902	0.635	0.19	-2.286	3.429	4	0	42.105	4.282	10.606	0	-9.58924	-67.4186	77.5866
4zms	18	0.004	0.015	39	149.905	68.994	80.911	552.52	7.385	4.021	0.533	0.333	11.133	3.933	9	0	42.857	5.701	16.211	0	-48.7114	-37.4492	79.2755
4z2e	1	0.299	0.001	717	1808.75	855.452	953.294	6405.19	26.387	3.936	0.478	0.296	7.446	3.277	44	-8	49.454	18.006	51.02	0	99.7421	10.9046	35.7091
4z2e	2	0.126	0.54	73	53.711	15.067	38.644	315.182	44.913	3.779	0.432	0.63	27.615	4.077	5	-2	40	3.467	7.876	0	-47.1455	-10.51	76.728
4z2e	3	0.124	0.442	67	51.616	22.633	28.983	304.32	44	3.792	0.422	0.672	23.75	3.812	6	-3	30.303	3.442	7.411	0	-15.1634	-51.7382	52.989
4z2e	4	0.083	0.014	20	54.414	9.732	44.682	182.974	16.333	3.548	0.288	0.9	69.385	4.538	1	0	23.529	3.537	7.494	0	83.9475	-19.2317	57.52
4z2e	6	0.053	0.459	71	69.981	20.468	49.513	319.185	42.773	3.806	0.429	0.62	26.824	3.824	6	-3	30.556	3.437	8.328	0	1.70541	-43.0141	75.2949
4z2e	7	0.052	0.001	308	676.585	354.148	322.437	2755.89	20.612	3.985	0.503	0.276	14.672	2.967	26	2	46.243	13.049	32.076	0	85.2051	-9.30561	49.4223
4z2e	9	0.047	0.596	72	74.72	21.584	53.136	316.584	44.913	3.761	0.426	0.639	26.824	3.824	6	-3	30.556	3.562	8.488	0	-14.4839	-47.3596	12.7078
4z2e	10	0.024	0.001	16	72.11	41.92	30.191	293.077	1	3.943	0.718	0.125	21.429	4.429	4	0	50	3.708	9.506	0	118.423	-7.97406	10.0051
4z2e	12	0.017	0.32	44	120.324	13.973	106.35	354.895	27.105	3.651	0.344	0.864	80.235	4.765	2	-1	21.212	5.353	12.583	0	120.034	7.76818	51.9895
4z2e	15	0.006	0.002	26	71.9	34.464	37.436	321.291	14	3.855	0.604	0.577	35.143	4.429	4	-1	36.364	3.392	8.12	0	80.7382	-38.0488	5.49927
4x36	1	0.276	0.17	73	53.711	15.067	38.644	317.839	44.913	3.779	0.432	0.63	26.824	3.824	6	-3	28.571	3.467	7.876	0	-47.1455	-10.51	76.728
4x36	2	0.261	0.125	67	51.616	22.633	28.983	298.974	44	3.792	0.422	0.672	23.75	3.812	6	-3	30.303	3.442	7.411	0	-15.1634	-51.7382	52.989
4x36	3	0.198	0.139	71	69.981	20.468	49.513	311.922	42.773	3.806	0.429	0.62	26.824	3.824	6	-3	30.556	3.437	8.328	0	1.70541	-43.0141	75.2949
4x36	4	0.195	0.205	72	74.72	21.584	53.136	317.985	44.913	3.761	0.426	0.639	26.824	3.824	6	-3	30.556	3.562	8.488	0	-14.4839	-47.3596	12.7078
4x36	5	0.092	0.001	99	271.384	162.698	108.687	1043.69	15.667	3.964	0.613	0.242	3.958	3.5	17	0	48	7.916	17.208	0	-68.8707	-6.92069	-22.5517
4x36	6	0.085	0.555	108	175.566	64.465	111.102	731.74	65.154	4.045	0.524	0.722	29.5	4.714	9	-1	22.222	5.275	16.601	0	3.21258	7.61137	-41.5868
4x36	7	0.08	0.001	16	36.141	10.781	25.36	187.527	5	3.758	0.578	0.375	1.25	3.5	5	-1	50	2.431	4.946	0	-57.8445	-6.26569	-30.4542
4x36	8	0.053	0.001	32	113.694	59.351	54.343	433.507	3.333	4.052	0.667	0.188	-3.5	3.417	8	-1	50	4.888	10.558	0	2.99528	-44.5507	90.5053
4x36	10	0.045	0.003	37	52.237	22.7	29.537	181.718	16	3.842	0.459	0.459	33.091	3.818	5	1	47.826	2.1	5.232	0	-53.9255	5.34519	-13.9992
4x36	11	0.035	0.001	70	183.54	91.76	91.78	592.334	5.667	3.954	0.54	0.171	-1.706	3.529	12	0	50	6.241	14.921	0	-23.8593	-45.174	25.7503
4x36	12	0.034	0.009	60	202.516	110.736	91.78	638.744	9.176	3.792	0.452	0.283	4.333	4.5	12	1	46.809	7.153	17.302	0	-12.2445	-64.4754	67.158
4x36	15	0.016	0.024	46	60.228	21.584	38.644	274.074	42	3.998	0.629	0.935	88.5	7	3	0	11.111	1.868	4.525	0	1.37974	19.0145	-51.5463
4x36	16	0.015	0.001	33	123.135	69.999	53.136	415.598	3.667	4.02	0.655	0.182	-3.5	3.417	8	-1	50	4.858	10.492	0	-44.2318	-8.52779	91.7346
4x36	18	0.01	0.001	21	100.712	65.691	35.021	338.578	3	3.902	0.635	0.19	-2.286	3.429	4	0	42.105	4.282	10.606	0	-9.58924	-67.4186	77.5866
4x36	19	0.004	0.011	39	149.905	68.994	80.911	566.116	7.385	4.021	0.533	0.333	11.133	3.933	9	0	42.857	5.701	16.211	0	-48.7114	-37.4492	79.2755
4kpf	1	0.168	0.677	73	53.711	15.067	38.644	318.81	44.913	3.779	0.432	0.63	30.333	4.083	4	-2	28.571	3.467	7.876	0	-47.1455	-10.51	76.728
4kpf	2	0.162	0.583	67	51.616	22.633	28.983	301.475	44	3.792	0.422	0.672	23.75	3.812	6	-3	30.303	3.442	7.411	0	-15.1634	-51.7382	52.989
4kpf	3	0.109	0.013	32	118.41	49.575	68.835	497.357	7.571	3.932	0.607	0.438	22.333	4.333	6	1	38.71	6.03	13.855	0	-62.6013	49.2367	-41.5877
4kpf	4	0.093	0.596	71	69.981	20.468	49.513	314.314	42.773	3.806	0.429	0.62	31.938	3.875	5	-2	26.471	3.437	8.328	0	1.70541	-43.0141	75.2949
4kpf	5	0.091	0.002	23	50.175	38.099	12.076	163.14	5	3.591	0.393	0.261	10.357	3.429	8	2	52.381	3.274	7.002	0	-49.2826	60.5181	3.25339
4kpf	6	0.088	0.724	72	74.72	21.584	53.136	308.314	44.913	3.761	0.426	0.639	26.824	3.824	6	-3	30.556	3.562	8.488	0	-14.4839	-47.3596	12.7078
4kpf	7	0.073	0.002	27	95.351	50.668	44.682	383.44	6.727	3.744	0.485	0.407	5.333	4.889	7	1	40	4.892	10.969	0	-72.3436	66.422	-45.2261
4kpf	8	0.062	0.046	37	115.998	48.371	67.627	526.327	20	3.929	0.689	0.676	22.4	3.8	2	0	37.143	5.47	14.192	0	-101.736	31.8688	-21.5052
4kpf	11	0.045	0.001	18	80.984	42.34	38.644	378.466	5	4.238	0.673	0.333	4	4.7	7	3	38.095	4.186	9.929	0	-32.9221	45.9873	-42.836
4kpf	12	0.043	0.001	15	62.364	26.135	36.229	180.691	7	3.619	0.5	0.533	10	5.167	4	2	29.412	3.44	7.127	0	-70.4893	72.0854	-54.0226
4kpf	15	0.022	0.001	26	88.075	42.185	45.89	406.1	13	4.177	0.686	0.538	4	4.7	7	3	47.619	4.127	9.609	0	-61.1777	87.7134	6.74677
4kpf	16	0.017	0.002	15	85.007	34.287	50.72	313.232	5	3.94	0.693	0.4	-21.429	4.429	5	-1	38.889	4.091	8.386	0	-44.1443	54.1633	28.6278
4kpf	17	0.016	0.001	21	72.647	29.173	43.475	250.959	9	3.764	0.517	0.476	6.25	3.5	4	1	42.105	3.478	7.544	0	-32.7784	107.139	-49.4207
4kpf	18	0.011	0.001	43	96.986	59.55	37.436	325.705	3	3.737	0.476	0.093	2.6	3.4	8	-1	54.839	4.095	10.7	0	-45.3983	80.6261	-35.6469
4kpf	19	0.007	0.001	32	113.694	59.351	54.343	433.703	3.333	4.052	0.667	0.188	-1.727	3.182	7	-2	54.545	4.888	10.558	0	2.99528	-44.5507	90.5053
4kpf	21	0.003	0.001	17	55.173	25.715	29.458	205.762	3	3.801	0.629	0.235	27.125	3.625	3	-1	26.316	2.65	5.777	0	-54.2759	86.8212	-43.2767
4fpg	1	0.276	0.677	73	53.711	15.067	38.644	315.098	44.913	3.779	0.432	0.63	26.824	3.824	6	-3	28.571	3.467	7.876	0	-47.1455	-10.51	76.728
4fpg	2	0.261	0.583	67	51.616	22.633	28.983	297.853	44	3.792	0.422	0.672	23.75	3.812	6	-3	30.303	3.442	7.411	0	-15.1634	-51.7382	52.989
4fpg	3	0.198	0.596	71	69.981	20.468	49.513	314.225	42.773	3.806	0.429	0.62	26.824	3.824	6	-3	30.556	3.437	8.328	0	1.70541	-43.0141	75.2949
4fpg	4	0.195	0.724	72	74.72	21.584	53.136	316.257	44.913	3.761	0.426	0.639	26.824	3.824	6	-3	30.556	3.562	8.488	0	-14.4839	-47.3596	12.7078
4fpg	6	0.124	0.054	61	176.093	69.822	106.271	775.896	25.935	3.925	0.539	0.508	-4.842	4.053	14	0	42.857	6.915	20.128	0	5.52161	-12.5247	-9.8513
4fpg	9	0.08	0.026	39	54.462	19.441	35.021	198.078	23	3.794	0.456	0.615	31.545	4	4	0	40	2.489	5.674	0	-17.1423	-12.0721	-45.1416
4fpg	11	0.053	0.001	32	113.694	59.351	54.343	435.225	3.333	4.052	0.667	0.188	-3.5	3.417	8	-1	50	4.888	10.558	0	2.99528	-44.5507	90.5053
4fpg	13	0.041	0.004	36	73.193	35.756	37.436	236.178	19	3.76	0.503	0.556	37.909	4.727	3	2	37.5	2.993	6.099	0	-7.21978	-5.962	-56.0021
4fpg	14	0.035	0.002	70	183.54	91.76	91.78	602.054	5.667	3.954	0.54	0.171	-1.706	3.529	12	0	50	6.241	14.921	0	-23.8593	-45.174	25.7503
4fpg	15	0.034	0.014	60	202.516	110.736	91.78	636.942	9.176	3.792	0.452	0.283	4.333	4.5	12	1	46.809	7.153	17.302	0	-12.2445	-64.4754	67.158
4fpg	21	0.015	0.001	33	123.135	69.999	53.136	414.055	3.667	4.02	0.655	0.182	-3.5	3.417	8	-1	50	4.858	10.492	0	-44.2318	-8.52779	91.7346
4fpg	22	0.014	0.001	23	74.767	20.424	54.343	191.524	12	3.724	0.453	0.565	43.875	3.875	3	-1	47.368	3.19	5.955	0	22.5102	-21.7587	-28.989
4fpg	23	0.01	0.001	21	100.712	65.691	35.021	337.214	3	3.902	0.635	0.19	-2.286	3.429	4	0	42.105	4.282	10.606	0	-9.58924	-67.4186	77.5866
4fpg	24	0.004	0.015	39	149.905	68.994	80.911	533.097	7.385	4.021	0.533	0.333	11.133	3.933	9	0	42.857	5.701	16.211	0	-48.7114	-37.4492	79.2755
4f2e	1	0.276	0.677	73	53.711	15.067	38.644	311.85	44.913	3.779	0.432	0.63	26.824	3.824	6	-3	28.571	3.467	7.876	0	-47.1455	-10.51	76.728
4f2e	2	0.261	0.583	67	51.616	22.633	28.983	296.904	44	3.792	0.422	0.672	23.75	3.812	6	-3	30.303	3.442	7.411	0	-15.1634	-51.7382	52.989
4f2e	3	0.198	0.596	71	69.981	20.468	49.513	320.337	42.773	3.806	0.429	0.62	26.824	3.824	6	-3	30.556	3.437	8.328	0	1.70541	-43.0141	75.2949
4f2e	4	0.195	0.724	72	74.72	21.584	53.136	315.369	44.913	3.761	0.426	0.639	26.824	3.824	6	-3	30.556	3.562	8.488	0	-14.4839	-47.3596	12.7078
4f2e	5	0.053	0.001	32	113.694	59.351	54.343	432.82	3.333	4.052	0.667	0.188	-3.5	3.417	8	-1	50	4.888	10.558	0	2.99528	-44.5507	90.5053
4f2e	7	0.035	0.002	70	183.54	91.76	91.78	592.016	5.667	3.954	0.54	0.171	-1.706	3.529	12	0	50	6.241	14.921	0	-23.8593	-45.174	25.7503
4f2e	8	0.034	0.014	60	202.516	110.736	91.78	640.651	9.176	3.792	0.452	0.283	4.333	4.5	12	1	46.809	7.153	17.302	0	-12.2445	-64.4754	67.158
4f2e	11	0.015	0.001	33	123.135	69.999	53.136	416.611	3.667	4.02	0.655	0.182	-3.5	3.417	8	-1	50	4.858	10.492	0	-44.2318	-8.52779	91.7346
4f2e	12	0.01	0.001	21	100.712	65.691	35.021	335.523	3	3.902	0.635	0.19	-2.286	3.429	4	0	42.105	4.282	10.606	0	-9.58924	-67.4186	77.5866
4f2e	13	0.004	0.015	39	149.905	68.994	80.911	548.407	7.385	4.021	0.533	0.333	11.133	3.933	9	0	42.857	5.701	16.211	0	-48.7114	-37.4492	79.2755
4eox	1	0.276	0.677	73	53.711	15.067	38.644	320.792	44.913	3.779	0.432	0.63	26.824	3.824	6	-3	28.571	3.467	7.876	0	-47.1455	-10.51	76.728
4eox	2	0.261	0.583	67	51.617	22.633	28.983	293.67	44	3.792	0.422	0.672	23.75	3.812	6	-3	30.303	3.442	7.411	0	-15.1634	-51.7382	52.989
4eox	3	0.198	0.596	71	69.981	20.468	49.513	317.945	42.773	3.806	0.429	0.62	26.824	3.824	6	-3	30.556	3.437	8.328	0	1.70541	-43.0141	75.2949
4eox	4	0.195	0.724	72	74.72	21.584	53.136	315.556	44.913	3.761	0.426	0.639	26.824	3.824	6	-3	30.556	3.562	8.488	0	-14.4839	-47.3596	12.7078
4eox	5	0.053	0.001	32	113.694	59.351	54.343	431.905	3.333	4.052	0.667	0.188	-3.5	3.417	8	-1	50	4.888	10.558	0	2.99528	-44.5507	90.5053
4eox	8	0.035	0.002	70	183.54	91.76	91.78	579.03	5.667	3.954	0.54	0.171	-1.706	3.529	12	0	50	6.241	14.921	0	-23.8593	-45.174	25.7503
4eox	9	0.034	0.014	60	202.516	110.736	91.78	636.306	9.176	3.792	0.452	0.283	4.333	4.5	12	1	46.809	7.153	17.302	0	-12.2445	-64.4754	67.158
4eox	12	0.017	0.007	31	90.029	26.025	64.004	271.838	19.81	3.703	0.525	0.677	38.556	4.778	5	2	50	3.587	8.083	0	24.9116	7.11177	-9.54074
4eox	13	0.015	0.001	33	123.135	69.999	53.136	408.8	3.667	4.02	0.655	0.182	-3.5	3.417	8	-1	50	4.858	10.492	0	-44.2318	-8.52779	91.7346
4eox	14	0.01	0.001	21	100.712	65.691	35.021	339.997	3	3.902	0.635	0.19	-2.286	3.429	4	0	42.105	4.282	10.606	0	-9.58924	-67.4186	77.5866
4eox	16	0.004	0.015	39	149.905	68.994	80.911	551.492	7.385	4.021	0.533	0.333	11.133	3.933	9	0	42.857	5.701	16.211	0	-48.7114	-37.4492	79.2755
3rpk	1	0.2	0.406	73	53.711	15.067	38.644	311.766	44.913	3.779	0.432	0.63	29.143	4.071	5	-3	30	3.467	7.876	0	-47.1455	-10.51	76.728
3rpk	2	0.192	0.318	67	51.616	22.633	28.983	300.526	44	3.792	0.422	0.672	23.75	3.812	6	-3	30.303	3.442	7.411	0	-15.1634	-51.7382	52.989
3rpk	3	0.125	0.336	71	69.981	20.468	49.513	320.78	42.773	3.806	0.429	0.62	26.824	3.824	6	-3	30.556	3.437	8.328	0	1.70541	-43.0141	75.2949
3rpk	4	0.12	0.462	72	74.72	21.584	53.136	311.678	44.913	3.761	0.426	0.639	26.824	3.824	6	-3	30.556	3.562	8.488	0	-14.4839	-47.3596	12.7078
3rpk	6	0.057	0.001	32	39.654	21.54	18.114	155.249	4	3.739	0.47	0.156	22.417	4.167	9	3	50	2.19	5.654	0	-7.5805	59.8126	-3.06853
3rpk	9	0.035	0.001	28	97.33	33.326	64.004	447.266	4.286	3.926	0.604	0.25	-1.417	3.333	6	0	50	4.377	9.496	0	3.9035	-17.0344	-13.1764
3rpk	10	0.035	0.001	30	114.209	61.073	53.136	379.524	8.2	3.747	0.533	0.333	1.909	4.545	10	0	44.828	5.13	11.126	0	-0.348267	-21.9263	25.752
3rpk	14	0.027	0.001	18	77.251	42.229	35.021	270.566	5.714	3.824	0.575	0.389	35.111	3.889	3	2	45	3.743	7.595	0	-24.1791	43.0229	-12.1441
3rpk	17	0.021	0.001	32	113.694	59.351	54.343	428.06	3.333	4.052	0.667	0.188	-3.5	3.417	8	-1	50	4.888	10.558	0	2.99528	-44.5507	90.5053
3rpk	21	0.013	0.454	95	172.427	21.473	150.954	756.53	52.185	3.953	0.469	0.684	50.35	4.05	5	2	30	5.565	12.513	0	2.27909	-20.7238	3.12545
3rpk	23	0.009	0.021	42	59.41	17.143	42.267	205.259	26	3.866	0.518	0.643	32.667	4.083	6	-1	37.037	2.329	5.92	0	0.887976	-28.9657	10.8426
3rpk	24	0.007	0.001	24	58.358	28.168	30.191	191.603	5	3.676	0.472	0.25	23.5	3.25	4	1	42.105	2.615	6.372	0	-1.21421	-35.5094	21.631
2zc6	1	0.276	0.677	73	53.711	15.067	38.644	315.731	44.913	3.779	0.432	0.63	26.824	3.824	6	-3	28.571	3.467	7.876	0	-47.1455	-10.51	76.728
2zc6	2	0.261	0.583	67	51.616	22.633	28.983	298.974	44	3.792	0.422	0.672	23.75	3.812	6	-3	30.303	3.442	7.411	0	-15.1634	-51.7382	52.989
2zc6	3	0.198	0.596	71	69.981	20.468	49.513	314.092	42.773	3.806	0.429	0.62	26.824	3.824	6	-3	30.556	3.437	8.328	0	1.70541	-43.0141	75.2949
2zc6	4	0.195	0.724	72	74.72	21.584	53.136	312.892	44.913	3.761	0.426	0.639	26.824	3.824	6	-3	30.556	3.562	8.488	0	-14.4839	-47.3596	12.7078
2zc6	5	0.135	0.001	18	93.547	57.318	36.229	317.667	0	3.821	0.635	0	-8.5	3.75	4	0	52.632	5.446	12.796	0	92.7144	2.30067	70.7037
2zc6	8	0.053	0.001	32	113.694	59.351	54.343	431.004	3.333	4.052	0.667	0.188	-3.5	3.417	8	-1	50	4.888	10.558	0	2.99528	-44.5507	90.5053
2zc6	10	0.044	0.001	40	124.74	59.528	65.212	392.083	5.5	3.989	0.528	0.2	2.727	3.909	8	0	53.571	5.122	12.158	0	33.7016	2.33818	-6.68993
2zc6	11	0.035	0.002	70	183.54	91.76	91.78	595.043	5.667	3.954	0.54	0.171	-1.706	3.529	12	0	50	6.241	14.921	0	-23.8593	-45.174	25.7503
2zc6	12	0.034	0.014	60	202.516	110.736	91.78	649.342	9.176	3.792	0.452	0.283	4.333	4.5	12	1	46.809	7.153	17.302	0	-12.2445	-64.4754	67.158
2zc6	14	0.026	0.003	38	154.352	60.157	94.195	567.485	3.5	3.823	0.575	0.211	27.385	4.385	10	-1	42.424	5.888	14.64	0	9.43618	10.3736	-7.96884
2zc6	16	0.02	0.001	17	49.108	12.88	36.229	253.419	12	4.009	0.78	0.765	29.4	4.4	5	0	22.222	2.32	5.053	0	8.72059	5.84071	21.3322
2zc6	18	0.015	0.001	33	123.135	69.999	53.136	415.261	3.667	4.02	0.655	0.182	-14.333	3	6	-2	57.895	4.858	10.492	0	-44.2318	-8.52779	91.7346
2zc6	19	0.01	0.001	21	100.712	65.691	35.021	343.434	3	3.902	0.635	0.19	-2.286	3.429	4	0	42.105	4.282	10.606	0	-9.58924	-67.4186	77.5866
2zc6	21	0.004	0.001	29	101.168	61.317	39.852	378.501	4	3.826	0.518	0.172	-15.333	4.222	8	-1	59.091	3.901	11.57	0	49.8795	20.4694	-0.309
2zc6	22	0.004	0.015	39	149.905	68.994	80.911	540.295	7.385	4.021	0.533	0.333	11.133	3.933	9	0	42.857	5.701	16.211	0	-48.7114	-37.4492	79.2755
2zc6	24	0.002	0.002	16	60.53	27.924	32.606	236.906	9	3.807	0.544	0.625	10.25	4.25	2	1	33.333	2.639	6.05	0	104.373	31.9508	75.194
2xd3	1	0.276	0.677	73	53.711	15.067	38.644	314.929	44.913	3.779	0.432	0.63	26.824	3.824	6	-3	28.571	3.467	7.876	0	-47.1455	-10.51	76.728
2xd3	2	0.261	0.583	67	51.617	22.633	28.983	296.258	44	3.792	0.422	0.672	23.75	3.812	6	-3	30.303	3.442	7.411	0	-15.1634	-51.7382	52.989
2xd3	3	0.198	0.596	71	69.981	20.468	49.513	316.085	42.773	3.806	0.429	0.62	26.824	3.824	6	-3	30.556	3.437	8.328	0	1.70541	-43.0141	75.2949
2xd3	4	0.195	0.724	72	74.72	21.584	53.136	312.939	44.913	3.761	0.426	0.639	26.824	3.824	6	-3	30.556	3.562	8.488	0	-14.4839	-47.3596	12.7078
2xd3	5	0.053	0.001	32	113.694	59.351	54.343	437.187	3.333	4.052	0.667	0.188	-3.5	3.417	8	-1	50	4.888	10.558	0	2.99528	-44.5507	90.5053
2xd3	7	0.035	0.002	70	183.54	91.76	91.78	588.51	5.667	3.954	0.54	0.171	-1.706	3.529	12	0	50	6.241	14.921	0	-23.8593	-45.174	25.7503
2xd3	8	0.034	0.014	60	202.516	110.736	91.78	660.469	9.176	3.792	0.452	0.283	4.333	4.5	12	1	46.809	7.153	17.302	0	-12.2445	-64.4754	67.158
2xd3	13	0.018	0.425	82	268.398	98.122	170.276	1161.99	33.68	4.13	0.535	0.61	23.364	4.682	15	0	34.286	7.552	22.042	0	20.1386	-22.594	48.4425
2xd3	14	0.015	0.001	33	123.135	69.999	53.136	414.923	3.667	4.02	0.655	0.182	-3.5	3.417	8	-1	50	4.858	10.492	0	-44.2318	-8.52779	91.7346
2xd3	15	0.01	0.001	21	100.712	65.691	35.021	337.596	3	3.902	0.635	0.19	-2.286	3.429	4	0	42.105	4.282	10.606	0	-9.58924	-67.4186	77.5866
2xd3	16	0.005	0.001	30	93.602	53.75	39.852	256.11	2	3.832	0.541	0.1	8.444	3.444	6	-1	52.174	3.694	8.854	0	10.7789	-23.6261	32.5883
2xd3	17	0.004	0.015	39	149.905	68.994	80.911	549.664	7.385	4.021	0.533	0.333	11.133	3.933	9	0	42.857	5.701	16.211	0	-48.7114	-37.4492	79.2755
2w91	1	0.276	0.677	73	53.711	15.067	38.644	313.833	44.913	3.779	0.432	0.63	26.824	3.824	6	-3	28.571	3.467	7.876	0	-47.1455	-10.51	76.728
2w91	2	0.261	0.583	67	51.616	22.633	28.983	306.131	44	3.792	0.422	0.672	23.75	3.812	6	-3	30.303	3.442	7.411	0	-15.1634	-51.7382	52.989
2w91	3	0.221	0.695	59	57.602	3.259	54.343	256.596	44.348	3.771	0.478	0.78	59.643	4.643	5	1	36.364	3.52	8.141	0	-21.119	0.279593	-26.6765
2w91	4	0.198	0.596	71	69.981	20.468	49.513	314.934	42.773	3.806	0.429	0.62	26.824	3.824	6	-3	30.556	3.437	8.328	0	1.70541	-43.0141	75.2949
2w91	5	0.195	0.724	72	74.72	21.584	53.136	312.332	44.913	3.761	0.426	0.639	26.824	3.824	6	-3	30.556	3.562	8.488	0	-14.4839	-47.3596	12.7078
2w91	6	0.163	0.011	54	175.72	87.563	88.157	735.539	16.963	4.102	0.621	0.5	-3.588	4.412	11	1	48.837	7.295	18.005	0	-19.4584	2.73665	-9.09822
2w91	7	0.134	0.019	48	84.411	40.937	43.475	320.305	12	3.715	0.389	0.271	14	3.632	11	0	58.065	3.997	10.271	0	-39.3045	4.33194	-29.0279
2w91	8	0.116	0.002	33	82.091	38.617	43.475	288.108	2	3.762	0.486	0.121	7.083	3.333	6	0	44.444	4.288	11.023	0	-44.3959	-26.8184	-35.9703
2w91	13	0.053	0.001	32	113.694	59.351	54.343	443.567	3.333	4.052	0.667	0.188	-3.5	3.417	8	-1	50	4.888	10.558	0	2.99528	-44.5507	90.5053
2w91	15	0.037	0.022	25	45.389	4.33	41.059	165.594	23	3.829	0.447	0.96	80.455	5	1	1	11.111	2.098	5.207	0	-47.1957	-8.94012	-25.4979
2w91	16	0.035	0.002	70	183.54	91.76	91.78	600.381	5.667	3.954	0.54	0.171	-1.706	3.529	12	0	50	6.241	14.921	0	-23.8593	-45.174	25.7503
2w91	17	0.034	0.014	60	202.516	110.736	91.78	653.899	9.176	3.792	0.452	0.283	4.333	4.5	12	1	46.809	7.153	17.302	0	-12.2445	-64.4754	67.158
2w91	19	0.027	0.002	41	99.083	39.91	59.174	372.328	15.294	3.876	0.526	0.415	5.2	3.733	9	0	37.931	3.723	8.288	0	-22.7605	11.0484	-41.2565
2w91	22	0.015	0.001	33	123.135	69.999	53.136	404.027	3.667	4.02	0.655	0.182	-3.5	3.417	8	-1	50	4.858	10.492	0	-44.2318	-8.52779	91.7346
2w91	23	0.011	0.001	44	110.156	60.643	49.513	392.048	11	3.864	0.503	0.273	44.417	4.75	6	2	41.935	3.891	7.763	0	-5.53889	11.7365	-25.2008
2w91	25	0.01	0.001	21	100.712	65.691	35.021	333.286	3	3.902	0.635	0.19	-2.286	3.429	4	0	42.105	4.282	10.606	0	-9.58924	-67.4186	77.5866
2w91	28	0.004	0.015	39	149.905	68.994	80.911	560.746	7.385	4.021	0.533	0.333	11.133	3.933	9	0	42.857	5.701	16.211	0	-48.7114	-37.4492	79.2755
2vw0	1	0.276	0.677	73	53.711	15.067	38.644	313.79	44.913	3.779	0.432	0.63	26.824	3.824	6	-3	28.571	3.467	7.876	0	-47.1455	-10.51	76.728
2vw0	2	0.261	0.583	67	51.616	22.633	28.983	306.131	44	3.792	0.422	0.672	23.75	3.812	6	-3	30.303	3.442	7.411	0	-15.1634	-51.7382	52.989
2vw0	3	0.198	0.596	71	69.981	20.468	49.513	315.199	42.773	3.806	0.429	0.62	26.824	3.824	6	-3	30.556	3.437	8.328	0	1.70541	-43.0141	75.2949
2vw0	4	0.195	0.724	72	74.72	21.584	53.136	313.546	44.913	3.761	0.426	0.639	26.824	3.824	6	-3	30.556	3.562	8.488	0	-14.4839	-47.3596	12.7078
2vw0	5	0.14	0.002	45	60.593	29.195	31.398	243.043	8	3.675	0.422	0.2	30.286	4	6	1	43.333	3.233	6.397	0	-18.0247	72.2586	13.4416
2vw0	6	0.114	0.002	32	110.534	52.568	57.966	597.947	3.6	3.954	0.571	0.156	29.2	4.1	6	1	40	5.098	12.818	0	-26.506	78.4935	33.7084
2vw0	7	0.089	0.004	30	89.01	44.328	44.682	308.574	9.667	3.825	0.52	0.4	-5.182	3.727	8	2	44.444	4.366	12.062	0	18.6534	73.4309	53.4043
2vw0	12	0.053	0.001	32	113.694	59.351	54.343	431.495	3.333	4.052	0.667	0.188	-3.5	3.417	8	-1	50	4.888	10.558	0	2.99528	-44.5507	90.5053
2vw0	16	0.038	0.003	27	78.623	27.902	50.72	281.079	15	3.736	0.425	0.593	40.444	3.778	4	-1	36.364	3.46	7.378	0	22.7931	61.8106	31.1931
2vw0	18	0.035	0.002	70	183.54	91.76	91.78	580.145	5.667	3.954	0.54	0.171	-1.706	3.529	12	0	50	6.241	14.921	0	-23.8593	-45.174	25.7503
2vw0	19	0.034	0.014	60	202.516	110.736	91.78	650.719	9.176	3.792	0.452	0.283	4.333	4.5	12	1	46.809	7.153	17.302	0	-12.2445	-64.4754	67.158
2vw0	22	0.017	0.01	34	66.517	30.289	36.229	238.983	25	3.792	0.509	0.765	43.857	5.143	4	0	21.739	2.521	6.083	0	23.5085	84.9781	38.2219
2vw0	23	0.015	0.001	33	123.135	69.999	53.136	411.645	3.667	4.02	0.655	0.182	-1.727	3.182	7	-2	53.846	4.858	10.492	0	-44.2318	-8.52779	91.7346
2vw0	24	0.01	0.001	21	100.712	65.691	35.021	340.488	3	3.902	0.635	0.19	-2.286	3.429	4	0	42.105	4.282	10.606	0	-9.58924	-67.4186	77.5866
2vw0	25	0.006	0.001	16	57.64	31.072	26.568	218.511	7	3.858	0.7	0.5	-19	3.571	4	-1	33.333	2.525	5.322	0	10.2648	77.4239	47.8778
2vw0	26	0.004	0.015	39	149.905	68.994	80.911	535.958	7.385	4.021	0.533	0.333	11.133	3.933	9	0	42.857	5.701	16.211	0	-48.7114	-37.4492	79.2755
1qxo	1	0.292	0.802	251	361.825	169.812	192.013	1636.67	34.958	3.911	0.473	0.283	18.314	4.171	20	4	46.296	9.386	23.69	0	1.87504	23.2313	-35.8095
1qxo	2	0.197	0.677	73	53.711	15.067	38.644	309.573	44.913	3.779	0.432	0.63	43.417	4.083	3	0	31.818	3.467	7.876	0	-47.1455	-10.51	76.728
1qxo	3	0.189	0.583	67	51.616	22.633	28.983	299.836	44	3.792	0.422	0.672	23.75	3.812	6	-3	30.303	3.442	7.411	0	-15.1634	-51.7382	52.989
1qxo	4	0.174	0.834	293	500.787	204.918	295.869	2032.46	33.681	3.89	0.478	0.235	16.648	4.093	30	10	46.207	10.707	30.595	0	23.4896	11.2364	0.472597
1qxo	5	0.162	0.662	277	464.759	226.856	237.903	1851.54	38.879	3.889	0.469	0.238	19.28	4.16	27	10	50	10.34	27.722	0	-27.2698	-3.40644	-24.0391
1qxo	6	0.132	0.673	75	81.759	12.924	68.835	350.753	38.439	3.891	0.519	0.547	45.947	3.895	7	-1	37.5	3.941	10.74	0	15.2883	21.156	-10.6433
1qxo	7	0.122	0.596	71	69.981	20.468	49.513	313.649	42.773	3.806	0.429	0.62	26.824	3.824	6	-3	30.556	3.437	8.328	0	1.70541	-43.0141	75.2949
1qxo	8	0.117	0.724	72	74.72	21.584	53.136	314.201	44.913	3.761	0.426	0.639	26.824	3.824	6	-3	30.556	3.562	8.488	0	-14.4839	-47.3596	12.7078
1qxo	10	0.102	0.939	77	110.035	19.463	90.572	405.235	41.918	3.878	0.489	0.636	48.143	3.857	7	-1	36.364	4.7	14.422	0	-17.894	-1.7574	2.68465
1qxo	11	0.099	0.74	103	127.026	58.191	68.835	561.275	44.64	3.897	0.452	0.485	19.286	4.095	13	3	47.368	4.797	14.57	0	11.2533	31.9594	-24.0701
1qxo	13	0.087	0.854	70	97.436	12.902	84.534	367.278	43.13	3.877	0.505	0.657	45.947	3.895	7	-1	34.146	4.168	11.451	0	-26.2913	6.10481	-9.60361
1qxo	14	0.085	0.128	62	123.735	24.71	99.026	401.28	19.913	3.704	0.427	0.371	5.625	4.375	6	1	46.667	5.335	11.726	0	3.81392	-13.0565	-14.7386
1qxo	17	0.077	0.002	27	35.983	11.83	24.153	158.816	10	3.713	0.458	0.407	47.429	3.786	3	0	40	2.361	5.028	0	9.84989	17.8782	7.44074
1qxo	18	0.074	0.001	27	38.789	18.259	20.53	172.376	8	3.706	0.415	0.333	49.364	3.727	2	1	33.333	2.442	4.743	0	-22.2992	11.6508	-27.1113
1qxo	20	0.072	0.001	30	104.953	59.063	45.89	374.923	2	3.784	0.556	0.167	11	5	8	-1	44.828	5.185	13.106	0	-22.6697	32.3288	9.2043
1qxo	23	0.064	0.002	29	38.675	19.353	19.322	168.901	10	3.769	0.455	0.379	68	3.75	0	0	44.444	2.299	4.701	0	-2.9461	9.01162	-35.0341
1qxo	25	0.061	0.002	28	41.907	12.924	28.983	165.311	9	3.708	0.438	0.357	45.231	3.769	3	0	36.842	2.424	4.627	0	-1.94693	1.86689	12.2621
1qxo	27	0.057	0.241	86	120.022	36.695	83.326	523.132	29.294	3.862	0.451	0.395	14.053	4.158	13	3	42.857	4.452	13.567	0	-24.6078	-11.4885	-9.86024
1qxo	28	0.052	0.756	67	105.938	22.611	83.326	368.876	38.952	3.905	0.503	0.627	49.615	3.846	4	-2	33.333	4.207	11.619	0	12.0719	14.3093	-25.193
1qxo	29	0.046	0.001	53	47.56	27.03	20.53	185.997	9	3.95	0.557	0.189	4.182	3.636	5	0	51.724	2.044	5.191	0	-9.59877	-4.23632	12.6877
1qxo	32	0.037	0.003	46	125.21	61.206	64.004	456.235	8.429	3.813	0.472	0.304	-4.471	3.471	8	0	38.235	5.039	12.332	0	-8.25243	20.1356	24.4151
1qxo	33	0.035	0.001	29	113.318	58.975	54.343	442.246	4.222	3.993	0.585	0.31	11.9	5.1	8	-1	50	5.117	14.337	0	-10.3019	-22.6913	-20.1421
1qxo	34	0.034	0.01	27	47.92	14.106	33.814	181.73	20	3.78	0.457	0.778	44.364	3.818	4	-1	30.769	2.397	5.003	0	6.14767	5.33744	-21.3551
1qxo	35	0.034	0.006	33	36.619	6.429	30.191	168.629	19	3.922	0.46	0.606	37.273	3.636	2	-2	26.316	1.809	4.046	0	0.70597	29.6827	2.98321
1qxo	39	0.029	0.007	24	46.711	3.237	43.475	178.013	18	3.823	0.432	0.792	39.5	4.083	5	0	36.842	2.357	4.721	0	3.96329	23.0781	-7.61371
1qxo	40	0.026	0.009	26	48.24	10.803	37.436	175.77	19	3.802	0.431	0.769	39.5	4.083	5	0	36.842	2.357	4.959	0	-8.18469	-2.88204	-2.96015
1qxo	41	0.023	0.042	84	165.186	101.182	64.004	694.385	26.688	3.839	0.482	0.381	-3.417	3.333	9	-2	58.333	5.649	16.217	0	3.83774	27.48	-48.0792
1qxo	42	0.021	0.001	36	118.798	68.077	50.72	440.103	5.25	3.895	0.545	0.222	-5.583	3.583	7	-1	44.828	5.02	12.906	0	-16.6986	-0.0972222	27.9825
1qxo	43	0.021	0.008	36	44.068	5.424	38.644	173.196	19	3.9	0.474	0.556	33	3.917	3	-1	28.571	1.937	4.893	0	1.73175	-9.80286	2.04972
1qxo	44	0.019	0.001	32	113.694	59.351	54.343	426.539	3.333	4.052	0.667	0.188	-1.727	3.182	7	-2	50	4.888	10.558	0	2.99528	-44.5507	90.5053
1qxo	46	0.011	0.001	36	113.487	50.691	62.797	367.349	6	3.839	0.572	0.25	26.222	4.778	6	1	53.333	4.737	9.758	0	-17.8944	-20.8049	-36.9836
1qxo	47	0.011	0.019	113	246.201	103.701	142.5	1006.22	10.308	3.906	0.557	0.23	6.435	3.348	12	0	46.377	7.498	19.823	0	17.834	27.3578	5.5973
1qxo	49	0.008	0.015	27	55.416	11.941	43.475	185.338	21	3.831	0.442	0.815	39.364	4.273	5	0	31.25	2.46	5.039	0	-19.1417	15.1845	-10.7341
1qxo	52	0.006	0.002	96	171.692	100.442	71.25	677.293	7.6	3.868	0.491	0.156	5.214	3.857	7	2	42.857	5.31	11.891	0	7.04677	8.94134	-39.6648
1qxo	53	0.006	0.01	36	43.954	6.517	37.436	173.339	20	3.967	0.492	0.583	24.556	4.111	3	-1	35.714	1.763	4.708	0	2.52511	-4.72825	-28.9554
4fow	2	0.231	0.044	36	53.027	21.628	31.398	204.445	13	3.657	0.411	0.389	32	4	5	0	44	3.057	6.599	0	-17.6512	-11.6214	-45.3288
4fow	3	0.195	0.002	32	116.883	63.747	53.136	425.423	4.75	3.92	0.501	0.25	5.643	3.643	11	1	46.154	5.534	15.208	0	-7.72866	1.46275	-18.4038
4fow	4	0.16	0.002	25	166.704	67.679	99.026	606.514	7.167	4.024	0.584	0.48	24.438	4.125	9	-2	45.161	7.421	16.167	0	29.5282	-24.8472	-22.9068
4fow	5	0.16	0.445	52	175.766	64.664	111.102	636.933	22.69	3.954	0.524	0.558	-20.071	3.857	10	-2	41.667	6.387	17.647	0	6.73533	-11.911	-10.4982
4fow	10	0.116	0.016	30	97.632	39.666	57.966	314.117	12	3.716	0.455	0.433	35.4	3.8	5	-1	47.826	4.031	11.386	0	22.5733	-22.0521	-29.5154
4fow	11	0.115	0.003	46	77.733	47.543	30.191	315.58	11	4.035	0.553	0.261	-6.889	4.556	7	0	50	2.225	6.201	0	-23.3139	-15.6477	-66.4209
4fow	13	0.104	0.002	48	155.145	76.649	78.496	607.161	6.75	4.099	0.517	0.167	27.062	4.75	9	0	38.462	5.052	13.889	0	-16.5377	-20.3227	-56.0283
4fow	15	0.082	0.001	28	123.057	62.676	60.381	415.814	3.25	3.957	0.584	0.286	-5.818	4.182	8	2	50	4.933	11.443	0	-3.889	-6.86589	-65.1618
4fow	16	0.081	0.006	21	84.094	33.215	50.879	284.777	8.8	3.971	0.534	0.476	22.583	4.25	7	0	42.105	3.757	8.678	0	-15.459	-24.6031	-47.387
4fow	17	0.079	0.01	18	75.228	25.715	49.513	371.571	9	3.968	0.62	0.556	4.625	4.125	5	0	38.889	3.484	10.019	0	-20.9462	-25.6506	-8.18283
4fow	18	0.077	0.002	30	88.392	40.087	48.305	278.316	10	3.93	0.45	0.367	31.8	4.7	3	2	40	3.268	6.338	0	-6.90267	-5.4115	-56.9708
4fow	19	0.069	0.007	30	119.393	50.558	68.835	430.276	9	4.105	0.543	0.333	16.25	3.625	5	1	40	4.465	12.073	0	-26.2328	-4.9067	-25.6239
4fow	20	0.055	0.001	21	71.164	32.52	38.644	202.863	4	3.8	0.519	0.238	-19.429	3.429	6	1	50	2.897	6.441	0	4.8799	-32.1758	-21.2454
4fow	21	0.047	0.001	17	78.149	41.92	36.229	293.049	5	3.931	0.695	0.353	-18.4	3.6	4	0	50	3.32	9.073	0	13.2361	-17.9889	-57.7332
4fow	26	0.041	0.209	31	71.532	28.057	43.475	181.761	24	3.758	0.512	0.806	43.857	5.143	4	0	22.727	2.151	5.137	0	23.2028	1.2369	-20.6745
4fow	27	0.033	0.001	15	60.454	31.471	28.983	212.572	5	3.838	0.577	0.4	6.6	4	4	1	53.846	2.562	6.546	0	28.1436	-8.14053	-2.64827
4fow	31	0.016	0.001	78	253.869	154.843	99.026	998.299	13.375	4.113	0.485	0.205	7.778	4.333	15	0	53.061	6.098	17.119	0	18.5197	-10.3947	-36.4051
2y2p	1	0.332	0.644	50	178.565	87.992	90.572	669.151	13.059	3.929	0.597	0.34	10.294	3.471	13	-1	45.238	8.247	20.218	0	23.5494	34.7969	35.2499
2y2p	2	0.238	0.064	79	216.028	153.232	62.797	696.712	12.526	3.865	0.436	0.241	25.556	4.667	12	0	47.826	6.695	18.071	0	27.2705	43.1832	49.7318
2y2p	4	0.099	0.004	22	82.251	48.437	33.814	309.694	5	3.863	0.547	0.273	28.818	3.727	5	0	44.444	3.721	9.282	0	20.9135	77.3982	25.6915
2y2p	5	0.098	0.007	25	83.086	43.235	39.852	326.874	5.429	3.84	0.552	0.28	15.571	5.571	6	1	45	3.563	9.551	0	11.1068	40.3768	52.6719
2y2p	6	0.088	0.387	40	118.178	52.966	65.212	341.851	15	3.83	0.471	0.4	35.75	4.25	6	-1	46.429	4.008	8.825	0	27.8556	60.8733	20.194
2y2p	7	0.081	0.002	34	144.914	82.117	62.797	524.731	3.2	4.04	0.645	0.147	-25.111	3.889	9	-1	53.571	5.369	14.398	0	49.2118	45.7107	51.8551
2y2p	8	0.081	0.003	21	80.108	46.294	33.814	223.506	4	3.82	0.529	0.238	15.286	4	5	0	52.941	3.543	8.846	0	24.8628	39.8534	27.8248
2y2p	10	0.055	0.127	44	166.705	78.548	88.157	530.455	14.095	4.099	0.69	0.477	10.818	3.273	7	0	46.154	5.437	14.929	0	39.2564	31.484	33.3447
2y2p	11	0.038	0.042	20	49.776	26.831	22.945	202.209	12	4.088	0.552	0.65	42.375	4	4	0	42.857	1.8	5.217	0	38.1936	82.0645	21.9654
2y2p	12	0.035	0.001	21	54.47	27.902	26.568	193.026	4	3.92	0.507	0.238	9.8	4.8	4	0	46.667	1.921	5.261	0	22.8592	40.903	59.2332
2y2p	13	0.026	0.001	23	74.634	54.104	20.53	262.176	4	3.964	0.494	0.217	7.889	4.222	6	0	57.895	2.553	7.114	0	26.7358	54.6913	48.9763
2y2p	15	0.024	0.003	27	110.686	64.797	45.89	388.491	7	4.099	0.61	0.296	-4.625	3.25	4	-1	55	3.827	8.878	0	31.995	62.1004	52.0841
2y2p	17	0.014	0.023	41	130.449	57.992	72.458	447.926	11	4.014	0.567	0.293	18.444	3.111	6	1	52	3.532	8.572	0	36.1248	81.3024	14.41
2hng	2	0.129	0.008	19	101.813	16.072	85.742	305.416	6.8	3.896	0.599	0.526	31.273	4.273	4	-1	34.783	4.609	10.534	0	17.8158	25.5372	6.57921
2hng	5	0.078	0.003	19	64.669	26.025	38.644	230.65	12	4.114	0.761	0.684	-7	4.6	5	1	33.333	2.474	6.641	0	23.4053	30.9749	2.32384
2hng	6	0.052	0.103	59	196.549	105.977	90.572	608.695	33.886	4.17	0.502	0.593	19.769	3.846	7	-2	42.857	3.923	9.964	0	16.494	43.1557	21.5407
2i79	1	0.099	0.002	17	67.408	32.387	35.021	304.958	10	3.93	0.543	0.647	41.5	4.667	2	0	38.889	3.967	9.148	0	31.6831	94.7759	31.9753
2i79	2	0.075	0.022	107	254.107	134.552	119.555	894.264	15.25	3.982	0.499	0.299	37.448	4.069	14	-1	45.161	8.005	20.167	0	75.0514	12.361	3.39365
2i79	3	0.041	0.557	166	362.347	169.126	193.22	1379.97	42.719	4.053	0.515	0.386	37.529	3.912	16	0	36.667	8.322	21.253	0	114.098	52.0189	23.1417
2i79	4	0.022	0.062	32	64.769	4.308	60.461	268.364	28	3.988	0.516	0.906	74.8	4.8	2	0	9.524	2.683	6.368	0	81.7139	24.1353	0.597344
2i79	5	0.013	0.002	47	158.817	97.228	61.589	530.963	10.5	3.768	0.478	0.255	-5.273	4.091	8	0	51.613	5.861	15.134	0	91.1401	7.67487	-9.54938
2i79	6	0.013	0.005	36	86.616	33.481	53.136	264.4	11	3.923	0.545	0.333	19	4.9	6	1	45.833	3.396	7.804	0	102.614	-8.59875	-1.56817
2i79	7	0.009	0.14	39	115.234	25.87	89.365	445.901	32.556	3.916	0.567	0.923	58.308	4.769	4	0	18.182	4.284	10.539	0	87.8093	36.4405	21.329
2i79	12	0.001	0.001	22	70.873	33.437	37.436	235.454	12	3.805	0.551	0.591	41.5	4.667	2	0	44.444	2.945	6.616	0	73.7479	40.1268	-8.02195
2x9x	1	0.344	0.347	48	66.245	32.431	33.814	223.391	14	3.713	0.42	0.312	31.615	3.462	6	0	53.846	3.411	8.253	0	42.1939	-45.8249	-10.3063
2x9x	2	0.205	0.2	70	221.132	102.784	118.348	587.054	12.211	3.747	0.415	0.271	1.8	4.05	13	1	48.837	6.306	14.919	0	33.8007	-34.4451	22.6583
2x9x	3	0.202	0.021	47	186.47	78.991	107.479	797.893	8.235	3.96	0.61	0.362	0	4.214	10	2	41.026	6.608	16.488	0	25.7886	-32.7509	28.6791
2x9x	5	0.174	0.179	30	42.478	18.325	24.153	174.98	15	3.871	0.484	0.533	29.846	4.231	8	0	33.333	1.943	5.151	0	32.4277	-38.7742	1.3652
2x9x	7	0.159	0.004	31	107.795	57.075	50.72	374.052	5.75	3.877	0.547	0.258	20.091	4	7	0	48.148	4.466	9.817	0	44.23	-20.0247	22.1228
2x9x	8	0.144	0.008	33	91.124	48.857	42.267	311.573	7	3.745	0.449	0.242	11.636	3.182	5	-1	45.455	3.463	7.612	0	55.6772	-47.7986	-32.4088
2x9x	9	0.143	0.001	26	130.046	67.249	62.797	457.157	2	3.939	0.686	0.115	1.429	4.357	11	-1	60	5.494	12.422	0	27.5026	-25.9933	6.71038
2x9x	10	0.121	0.024	35	124.436	90.622	33.814	453.341	11	3.967	0.574	0.343	0.615	4.692	10	0	53.571	4.275	9.306	0	43.4437	-46.8845	-29.1282
2x9x	12	0.109	0.002	42	205.847	145.466	60.381	684.236	3.143	3.915	0.523	0.167	-0.286	4	11	-1	54.286	6.804	18.49	0	45.5018	-61.3891	-29.7581
2x9x	14	0.084	0.002	19	69.212	25.737	43.475	225.716	6	3.911	0.507	0.368	-19.143	3.571	5	0	56.25	3.001	6.67	0	24.7517	-22.6127	25.6631
2x9x	15	0.048	0.003	30	100.024	62.587	37.436	273.752	8	3.9	0.503	0.3	4.5	4.5	6	1	42.857	3.047	6.423	0	38.1592	-41.2849	-28.0642
5g5y	1	0.399	0.007	99	188.963	117.475	71.488	873.187	12.235	3.885	0.44	0.172	-1.464	3.929	19	-1	58.929	6.009	13.75	0	15.8585	12.994	2.64596
5g5y	2	0.335	0.015	39	86.198	54.799	31.398	367.571	4.857	3.612	0.427	0.179	1.188	4.062	11	1	53.125	5.655	15.264	0	57.8595	24.2385	-25.7373
5g5y	3	0.221	0.059	42	108.933	58.213	50.72	411.123	13.556	3.872	0.602	0.429	24.846	4.923	8	0	38.71	5.229	12.127	0	45.7137	29.8845	-38.0367
5g5y	4	0.176	0.011	25	60.708	38.971	21.737	161.88	6	3.442	0.312	0.28	-0.333	4.083	9	0	52.174	3.663	8.147	0	37.8447	-1.61368	-13.8953
5g5y	6	0.147	0.016	25	86.211	35.491	50.72	346.324	9.167	3.963	0.668	0.48	-18.333	3.167	3	0	39.13	4.509	12.04	0	73.4913	32.3696	-23.0009
5g5y	7	0.144	0.019	52	144.423	68.343	76.081	488.794	10.429	3.866	0.567	0.269	5.867	3.667	10	2	48.649	5.219	12.285	0	27.3891	7.92377	-14.1698
5g5y	8	0.144	0.002	20	66.584	30.355	36.229	342.252	8	4.125	0.723	0.45	20	4.833	6	-1	30	3.855	7.67	0	31.6276	21.3521	-7.98095
5g5y	9	0.142	0.096	58	128.818	44.284	84.534	499.334	18.6	3.998	0.526	0.345	24.167	4	6	1	39.474	4.28	9.471	0	2.99347	10.7343	-4.42433
5g5y	10	0.14	0.017	77	187.249	131.382	55.868	661.484	11	3.893	0.407	0.156	6.458	4.125	16	-1	62.791	5.22	13.152	0	45.1618	47.1713	-43.8287
5g5y	13	0.102	0.013	21	75.607	24.887	50.72	314.795	12	4.001	0.617	0.619	21.778	4.556	5	0	35	3.732	7.348	0	34.0241	8.88786	-4.76833
5g5y	14	0.093	0.002	24	72.857	25.759	47.097	285.99	3.6	4.013	0.645	0.208	17	3.111	5	1	42.105	3.371	8.546	0	30.9049	20.6726	-32.217
5g5y	16	0.078	0.001	30	125.457	60.245	65.212	462.22	4.909	3.979	0.523	0.367	28.5	3.917	7	-1	40	5.074	11.631	0	27.0982	-9.7594	-6.45113
5g5y	17	0.076	0.133	26	86.3	35.579	50.72	290.483	19.238	3.911	0.583	0.808	28.167	4.167	3	1	31.579	3.681	8.561	0	-0.511269	27.8355	-12.1647
5g5y	18	0.064	0.006	29	71.211	20.49	50.72	251.846	9	3.852	0.513	0.345	-6.889	3.889	8	0	52.381	2.709	6.188	0	21.1978	22.6749	-4.00521
5g5y	20	0.061	0.019	34	140.178	79.797	60.381	490.359	13.333	3.924	0.582	0.441	15.4	4.2	6	1	37.037	5.203	12.155	0	30.6246	64.4532	-29.0599
5g5y	21	0.056	0.003	63	198.129	122.049	76.081	714.572	9.091	3.883	0.523	0.175	15.429	3.857	7	1	44.186	5.689	14.938	0	50.3669	59.9749	-38.0588
5g5y	22	0.055	0.002	16	84.781	58.213	26.568	320.377	4	4.089	0.602	0.312	-14	4.25	7	0	55.556	3.896	10.073	0	50.0909	33.7267	0.723438
5g5y	24	0.039	0.053	37	120.27	71.965	48.305	372.91	16	3.939	0.562	0.459	-7.222	4.222	6	-1	38.462	4.095	10.593	0	61.1961	55.0256	-41.3883
5g5y	25	0.038	0.004	18	78.979	16.183	62.797	277.365	4	3.807	0.55	0.278	14.286	3	3	0	38.889	3.404	9.121	0	13.075	30.0855	8.8925
5g5y	32	0.018	0.001	23	68.72	35.956	32.764	220.6	6	3.918	0.59	0.304	34.667	5.444	4	3	35.294	2.405	5.466	0	40.0138	53.4057	-33.8469
5g5y	33	0.018	0.002	29	107.739	38.904	68.835	350.357	6.75	3.751	0.387	0.276	14.5	4.7	7	1	40.909	3.749	10.163	0	20.3097	-3.96621	2.15414
5g5y	35	0.015	0.012	36	149.291	85.287	64.004	574.865	12.4	4.063	0.602	0.417	-0.917	4.25	10	-1	55.172	4.838	11.939	0	20.8717	50.7932	0.603861
5g5y	36	0.013	0.037	26	96.316	34.331	61.985	314.927	13	3.91	0.635	0.538	7.125	4.125	5	0	30.769	3.371	7.527	0	49.0325	62.6737	-24.8569
5g5y	37	0.011	0.015	25	125.718	50.845	74.873	500.179	11.067	4.197	0.747	0.6	18.286	4.714	7	0	29.63	4.608	10.832	0	35.9968	32.9324	-33.2442
5g5y	40	0.008	0.012	16	56.395	14.128	42.267	221.033	10	3.914	0.546	0.688	-4.625	3.75	5	-1	37.5	2.182	5.88	0	0.275875	12.2909	-15.0209
5g5y	41	0.004	0.001	22	85.228	34.508	50.72	264.746	4	3.935	0.563	0.227	8.625	4.5	4	0	45	3.04	7.76	0	16.8555	28.3777	-57.1513
5g5y	43	0.002	0.001	19	65.549	35.358	30.191	229.08	5	3.986	0.55	0.316	-2	4.125	5	-1	37.5	2.338	3.98	0	28.2417	11.794	9.05884
5g5y	44	0.001	0.015	38	141.039	62.543	78.496	396.219	10.571	3.71	0.471	0.368	22	4.727	7	1	40	4.39	10.133	0	62.0351	42.0302	-44.4945
6z4w	2	0.302	0.004	43	101.735	57.053	44.682	337.421	10	3.865	0.404	0.256	21.2	4.4	6	-2	50	3.4	10.358	0	18.7122	20.2695	20.4324
6z4w	5	0.196	0.002	18	51.668	31.139	20.53	154.39	8	3.596	0.413	0.5	31.889	4.333	5	0	47.059	2.95	6.141	0	-2.08433	8.64583	-9.14339
6z4w	7	0.164	0.001	29	95.648	47.343	48.305	277.86	5	3.881	0.531	0.207	-4.818	4	8	-1	60	3.239	6.169	0	-0.699	9.69248	5.62007
6z4w	8	0.151	0.021	23	71.69	27.008	44.682	263.59	13	3.919	0.605	0.609	29.667	4.833	4	-2	33.333	2.779	6.778	0	15.116	15.0821	-1.70013
6z4w	10	0.128	0.001	22	75.626	26.113	49.513	245.593	4	3.746	0.438	0.227	29.143	4.286	4	0	47.059	2.797	6.308	0	13.7111	7.44086	6.31505
6z4w	11	0.113	0.001	15	71.76	25.87	45.89	219.55	5	3.768	0.52	0.4	10.5	4.5	4	-1	43.75	3.277	7.131	0	4.7186	23.9061	-10.8217
6z4w	13	0.108	0.001	19	52.508	24.732	27.775	180.32	5	3.85	0.551	0.316	8.833	4.667	4	1	37.5	1.924	4.633	0	-6.94968	9.34732	1.70184
7jj9	1	0.276	0.677	73	53.711	15.067	38.644	309.362	44.913	3.779	0.432	0.63	26.824	3.824	6	-3	28.571	3.467	7.876	0	-47.1455	-10.51	76.728
7jj9	2	0.261	0.583	67	51.616	22.633	28.983	301.043	44	3.792	0.422	0.672	23.75	3.812	6	-3	30.303	3.442	7.411	0	-15.1634	-51.7382	52.989
7jj9	3	0.198	0.596	71	69.981	20.468	49.513	313.251	42.773	3.806	0.429	0.62	26.824	3.824	6	-3	30.556	3.437	8.328	0	1.70541	-43.0141	75.2949
7jj9	4	0.195	0.724	72	74.72	21.584	53.136	310.089	44.913	3.761	0.426	0.639	26.824	3.824	6	-3	30.556	3.562	8.488	0	-14.4839	-47.3596	12.7078
7jj9	5	0.053	0.001	32	113.694	59.351	54.343	429.581	3.333	4.052	0.667	0.188	-3.5	3.417	8	-1	50	4.888	10.558	0	2.99528	-44.5507	90.5053
7jj9	6	0.05	0.001	29	72.036	33.392	38.644	194.695	2	3.631	0.412	0.103	28.538	4.154	6	0	50	3.245	6.616	0	7.56841	20.8617	71.2313
7jj9	8	0.035	0.002	70	183.54	91.76	91.78	590.422	5.667	3.954	0.54	0.171	-1.706	3.529	12	0	50	6.241	14.921	0	-23.8593	-45.174	25.7503
7jj9	9	0.034	0.014	60	202.516	110.736	91.78	640.227	9.176	3.792	0.452	0.283	4.333	4.5	12	1	46.809	7.153	17.302	0	-12.2445	-64.4754	67.158
7jj9	13	0.015	0.001	33	123.135	69.999	53.136	404.413	3.667	4.02	0.655	0.182	-3.5	3.417	8	-1	50	4.858	10.492	0	-44.2318	-8.52779	91.7346
7jj9	14	0.01	0.001	21	100.712	65.691	35.021	336.942	3	3.902	0.635	0.19	-2.286	3.429	4	0	42.105	4.282	10.606	0	-9.58924	-67.4186	77.5866
7jj9	15	0.004	0.015	39	149.905	68.994	80.911	552.063	7.385	4.021	0.533	0.333	11.133	3.933	9	0	42.857	5.701	16.211	0	-48.7114	-37.4492	79.2755
5oau	1	0.28	0.001	33	109.762	69.91	39.852	476.642	4	3.85	0.6	0.152	-21.6	3.8	8	-1	51.613	7.13	15.472	0	26.0745	-22.6345	34.7393
5oau	2	0.276	0.677	73	53.711	15.067	38.644	310.416	44.913	3.779	0.432	0.63	26.824	3.824	6	-3	28.571	3.467	7.876	0	-47.1455	-10.51	76.728
5oau	3	0.261	0.583	67	51.616	22.633	28.983	304.838	44	3.792	0.422	0.672	23.75	3.812	6	-3	30.303	3.442	7.411	0	-15.1634	-51.7382	52.989
5oau	4	0.198	0.596	71	69.981	20.468	49.513	315.775	42.773	3.806	0.429	0.62	26.824	3.824	6	-3	30.556	3.437	8.328	0	1.70541	-43.0141	75.2949
5oau	5	0.195	0.724	72	74.72	21.584	53.136	314.715	44.913	3.761	0.426	0.639	26.824	3.824	6	-3	30.556	3.562	8.488	0	-14.4839	-47.3596	12.7078
5oau	6	0.181	0.07	97	260.668	130.244	130.424	856.58	18.05	3.825	0.444	0.412	18.632	4.211	12	-2	38.889	9.557	23.779	0	33.0373	-13.007	33.6585
5oau	7	0.17	0.004	44	34.982	20.49	14.492	182.339	9	3.716	0.472	0.227	24.083	4.75	6	0	38.462	2.475	6.888	0	59.2761	-12.2146	31.208
5oau	8	0.117	0.355	41	73.771	10.737	63.034	238.813	36.737	3.733	0.44	0.927	61.429	4	1	-1	21.429	3.644	7.718	0	66.617	6.22407	45.925
5oau	11	0.095	0.132	35	54.458	9.776	44.682	189.018	33	3.638	0.415	0.971	25.125	4	5	0	25	2.779	6.592	0	29.2315	-21.6109	45.6471
5oau	13	0.053	0.001	32	113.694	59.351	54.343	433.311	3.333	4.052	0.667	0.188	-3.5	3.417	8	-1	50	4.888	10.558	0	2.99528	-44.5507	90.5053
5oau	15	0.052	0.001	45	103.944	59.262	44.682	369.691	6	3.876	0.507	0.156	-0.286	4.214	10	1	53.333	4.077	8.844	0	63.4814	-5.53576	53.2777
5oau	19	0.038	0.001	26	124.56	71.424	53.136	399.836	6	3.953	0.637	0.269	-6.125	3.5	5	0	50	5.398	12.147	0	50.8373	-36.9959	52.6939
5oau	20	0.035	0.002	70	183.54	91.76	91.78	591.777	5.667	3.954	0.54	0.171	-1.706	3.529	12	0	50	6.241	14.921	0	-23.8593	-45.174	25.7503
5oau	21	0.034	0.014	60	202.516	110.736	91.78	654.323	9.176	3.792	0.452	0.283	4.333	4.5	12	1	46.809	7.153	17.302	0	-12.2445	-64.4754	67.158
5oau	23	0.03	0.002	16	66.179	32.365	33.814	243.561	10	3.969	0.659	0.688	44.143	5	3	0	37.5	3.197	7.29	0	41.2034	-7.44275	69.05
5oau	25	0.021	0.001	19	64.614	33.215	31.398	252.691	10	3.834	0.586	0.579	11	4.2	3	-1	37.5	2.916	6.84	0	57.3634	13.0823	49.9441
5oau	27	0.015	0.001	33	123.135	69.999	53.136	407.45	3.667	4.02	0.655	0.182	-1.727	3.182	7	-2	53.846	4.858	10.492	0	-44.2318	-8.52779	91.7346
5oau	29	0.01	0.001	21	100.712	65.691	35.021	339.615	3	3.902	0.635	0.19	-2.286	3.429	4	0	42.105	4.282	10.606	0	-9.58924	-67.4186	77.5866
5oau	31	0.005	0.001	18	78.899	35.425	43.475	215.56	9	3.884	0.733	0.556	5.4	3.8	4	0	41.176	3.424	7.208	0	60.1241	-20.4877	59.9922
5oau	34	0.004	0.015	39	149.905	68.994	80.911	557.319	7.385	4.021	0.533	0.333	11.133	3.933	9	0	42.857	5.701	16.211	0	-48.7114	-37.4492	79.2755
5oau	35	0.004	0.057	90	250.419	145.355	105.064	822.161	11.462	3.769	0.44	0.289	9.333	4.048	16	4	43.636	7.186	21.099	0	64.9447	-21.459	32.2128
4utp	1	0.276	0.677	73	53.711	15.067	38.644	309.742	44.913	3.779	0.432	0.63	26.824	3.824	6	-3	28.571	3.467	7.876	0	-47.1455	-10.51	76.728
4utp	2	0.261	0.583	67	51.616	22.633	28.983	303.07	44	3.792	0.422	0.672	23.75	3.812	6	-3	30.303	3.442	7.411	0	-15.1634	-51.7382	52.989
4utp	3	0.213	0.018	41	108.854	29.151	79.703	502.072	17.167	3.977	0.672	0.585	-5.909	4.091	6	1	34.286	6.094	15.718	0	-20.9486	4.38385	-1.03651
4utp	4	0.198	0.596	71	69.981	20.468	49.513	312.099	42.773	3.806	0.429	0.62	26.824	3.824	6	-3	30.556	3.437	8.328	0	1.70541	-43.0141	75.2949
4utp	5	0.195	0.724	72	74.72	21.584	53.136	320.181	44.913	3.761	0.426	0.639	26.824	3.824	6	-3	30.556	3.562	8.488	0	-14.4839	-47.3596	12.7078
4utp	6	0.134	0.005	25	82.423	38.949	43.475	340.846	11.231	3.89	0.61	0.52	6.25	4	4	1	33.333	4.704	12.079	0	-33.1802	14.7621	-33.3745
4utp	7	0.131	0.004	35	73.362	41.964	31.398	218.527	0	3.598	0.355	0	12.077	4.077	8	-1	66.667	4.004	10.707	0	-4.69	4.67471	-30.2576
4utp	8	0.111	0.002	29	83.111	31.183	51.928	463.781	12.667	4.1	0.586	0.517	15.875	4.125	5	1	36.364	4.356	10.57	0	15.369	17.6762	-39.9605
4utp	9	0.063	0.027	49	149.544	71.048	78.496	510.425	19.636	3.9	0.543	0.449	13.929	3.929	8	0	40	5.838	15.471	0	-9.85512	13.7838	-57.1577
4utp	11	0.055	0.001	40	112.266	69.999	42.267	428.191	14.222	3.678	0.462	0.45	-2.556	4.556	7	1	48.276	4.567	10.463	0	-4.72052	-2.2978	-35.6566
4utp	12	0.053	0.001	32	113.694	59.351	54.343	433.752	3.333	4.052	0.667	0.188	-3.5	3.417	8	-1	50	4.888	10.558	0	2.99528	-44.5507	90.5053
4utp	14	0.045	0.001	37	95.707	38.949	56.759	340.566	15	4	0.523	0.432	27.455	4.182	6	-1	45.833	3.988	10.144	0	-2.34538	-11.9566	-8.34895
4utp	15	0.035	0.002	70	183.54	91.76	91.78	591.378	5.667	3.954	0.54	0.171	-1.706	3.529	12	0	50	6.241	14.921	0	-23.8593	-45.174	25.7503
4utp	16	0.034	0.014	60	202.516	110.736	91.78	649.448	9.176	3.792	0.452	0.283	4.333	4.5	12	1	46.809	7.153	17.302	0	-12.2445	-64.4754	67.158
4utp	20	0.015	0.001	33	123.135	69.999	53.136	415.454	3.667	4.02	0.655	0.182	-3.5	3.417	8	-1	50	4.858	10.492	0	-44.2318	-8.52779	91.7346
4utp	21	0.014	0.004	23	80.343	38.076	42.267	223.947	10	3.855	0.531	0.478	27.455	4.182	6	-1	36.842	3.438	8.747	0	-12.689	31.7846	-40.0937
4utp	22	0.01	0.001	21	100.712	65.691	35.021	336.723	3	3.902	0.635	0.19	-2.286	3.429	4	0	42.105	4.282	10.606	0	-9.58924	-67.4186	77.5866
4utp	23	0.007	0.001	17	88.321	30.355	57.966	297.381	10	3.947	0.551	0.647	-30.8	4.6	4	0	35.294	3.879	7.49	0	-1.201	27.0913	-64.1662
4utp	24	0.004	0.015	39	149.905	68.994	80.911	562.689	7.385	4.021	0.533	0.333	11.133	3.933	9	0	42.857	5.701	16.211	0	-48.7114	-37.4492	79.2755
4hmq	1	0.276	0.677	73	53.711	15.067	38.644	314.55	44.913	3.779	0.432	0.63	26.824	3.824	6	-3	28.571	3.467	7.876	0	-47.1455	-10.51	76.728
4hmq	2	0.261	0.583	67	51.616	22.633	28.983	300.397	44	3.792	0.422	0.672	23.75	3.812	6	-3	30.303	3.442	7.411	0	-15.1634	-51.7382	52.989
4hmq	3	0.198	0.596	71	69.981	20.468	49.513	314.004	42.773	3.806	0.429	0.62	26.824	3.824	6	-3	30.556	3.437	8.328	0	1.70541	-43.0141	75.2949
4hmq	4	0.195	0.724	72	74.72	21.584	53.136	318.359	44.913	3.761	0.426	0.639	26.824	3.824	6	-3	30.556	3.562	8.488	0	-14.4839	-47.3596	12.7078
4hmq	5	0.184	0.004	16	50.589	21.606	28.983	310.889	10	3.904	0.767	0.688	-32.4	4.2	4	-2	35	4.191	10.074	0	83.0185	82.0062	39.0613
4hmq	6	0.158	0.513	95	161.016	58.368	102.648	549.851	28.186	3.736	0.455	0.453	31.167	4	14	2	38.182	5.863	14.88	0	96.8797	70.0323	34.018
4hmq	7	0.067	0.665	95	176.097	54.126	121.97	520.069	33.787	3.712	0.435	0.495	33.636	4.136	12	2	39.623	5.586	14.29	0	58.0685	70.0123	4.21918
4hmq	9	0.053	0.001	32	113.694	59.351	54.343	435.911	3.333	4.052	0.667	0.188	-3.5	3.417	8	-1	50	4.888	10.558	0	2.99528	-44.5507	90.5053
4hmq	10	0.05	0.001	20	67.345	31.117	36.229	259.232	10	3.774	0.534	0.55	12.667	4.333	5	-1	29.412	3.327	7.205	0	91.4351	72.0744	45.2583
4hmq	11	0.05	0.001	17	65.791	24.732	41.059	266.878	9	3.927	0.639	0.588	-22.5	2.833	3	-3	40	3.387	6.893	0	94.6159	62.6788	49.2075
4hmq	15	0.035	0.002	70	183.54	91.76	91.78	587.873	5.667	3.954	0.54	0.171	-1.706	3.529	12	0	50	6.241	14.921	0	-23.8593	-45.174	25.7503
4hmq	16	0.034	0.014	60	202.516	110.736	91.78	640.333	9.176	3.792	0.452	0.283	4.333	4.5	12	1	46.809	7.153	17.302	0	-12.2445	-64.4754	67.158
4hmq	18	0.026	0.001	16	64.061	29.04	35.021	251.979	7	4.002	0.679	0.5	12.111	4.111	5	2	30	3.049	6.062	0	97.0467	87.5215	38.6541
4hmq	20	0.016	0.009	49	120.145	65.802	54.343	425.601	21.478	3.924	0.576	0.469	25.062	3.875	9	-2	47.368	4.131	9.012	0	98.1224	67.6611	24.5652
4hmq	21	0.015	0.001	33	123.135	69.999	53.136	418.636	3.667	4.02	0.655	0.182	-3.5	3.417	8	-1	50	4.858	10.492	0	-44.2318	-8.52779	91.7346
4hmq	24	0.01	0.001	21	100.712	65.691	35.021	341.197	3	3.902	0.635	0.19	-2.286	3.429	4	0	42.105	4.282	10.606	0	-9.58924	-67.4186	77.5866
4hmq	25	0.006	0.001	21	78.671	37.612	41.059	258.997	9	3.78	0.638	0.476	-22.5	2.833	3	-3	47.059	3.327	7.685	0	55.732	62.5524	18.7409
4hmq	26	0.004	0.015	39	149.905	68.994	80.911	562.574	7.385	4.021	0.533	0.333	11.133	3.933	9	0	42.857	5.701	16.211	0	-48.7114	-37.4492	79.2755
4hmq	27	0.001	0.001	18	77.397	37.545	39.852	276.11	7	3.849	0.559	0.444	2.125	3.875	4	-1	29.412	3.296	7.418	0	52.6649	71.9751	15.6829
4fgr	1	0.216	0.677	73	53.711	15.067	38.644	313.116	44.913	3.779	0.432	0.63	26.824	3.824	6	-3	28.571	3.467	7.876	0	-47.1455	-10.51	76.728
4fgr	2	0.206	0.583	67	51.616	22.633	28.983	297.034	44	3.792	0.422	0.672	23.75	3.812	6	-3	30.303	3.442	7.411	0	-15.1634	-51.7382	52.989
4fgr	3	0.14	0.596	71	69.981	20.468	49.513	316.971	42.773	3.806	0.429	0.62	26.824	3.824	6	-3	30.556	3.437	8.328	0	1.70541	-43.0141	75.2949
4fgr	4	0.125	0.7	68	71.347	19.419	51.928	311.064	44.913	3.781	0.427	0.676	28.5	4	6	-3	27.273	3.389	8.168	0	-14.6798	-47.332	12.5498
4fgr	5	0.066	0.004	76	111.161	61.649	49.513	331.554	4.286	3.709	0.423	0.092	23.636	4.636	6	-1	47.5	4.177	10.823	0	12.8936	13.3328	23.2486
4fgr	6	0.059	0.001	16	69.344	15	54.343	269.737	5.714	3.918	0.783	0.438	15.75	4	2	0	37.5	3.812	7.353	0	28.9029	11.8106	-2.51394
4fgr	8	0.027	0.001	32	113.694	59.351	54.343	428.796	3.333	4.052	0.667	0.188	-3.5	3.417	8	-1	50	4.888	10.558	0	2.99528	-44.5507	90.5053
4fgr	9	0.012	0.006	23	79.046	16.249	62.797	303.06	17	3.771	0.469	0.783	15.125	4.875	5	2	27.778	3.56	8.787	0	23.1384	-15.6125	13.4853
4fgr	12	0.003	0.009	16	94.317	18.237	76.081	301.962	12	3.8	0.513	0.812	68.636	4.636	3	0	21.053	4.227	10.264	0	11.2752	24.3153	8.48925
4fgr	13	0.003	0.001	22	46.896	11.875	35.021	217.109	11	3.986	0.73	0.545	0.5	4	4	1	50	2.076	3.855	0	3.76632	17.8682	2.33827
4fgr	14	0.002	0.001	31	105.696	44.107	61.589	372.91	9	3.913	0.566	0.323	14.727	3.364	5	-2	38.462	4.352	13.782	0	-18.5843	16.3156	36.2657
4c1w	1	0.276	0.677	73	53.711	15.067	38.644	306.115	44.913	3.779	0.432	0.63	26.824	3.824	6	-3	28.571	3.467	7.876	0	-47.1455	-10.51	76.728
4c1w	2	0.261	0.583	67	51.616	22.633	28.983	303.329	44	3.792	0.422	0.672	23.75	3.812	6	-3	30.303	3.442	7.411	0	-15.1634	-51.7382	52.989
4c1w	3	0.198	0.596	71	69.981	20.468	49.513	316.13	42.773	3.806	0.429	0.62	26.824	3.824	6	-3	30.556	3.437	8.328	0	1.70541	-43.0141	75.2949
4c1w	4	0.195	0.724	72	74.72	21.584	53.136	314.481	44.913	3.761	0.426	0.639	26.824	3.824	6	-3	30.556	3.562	8.488	0	-14.4839	-47.3596	12.7078
4c1w	5	0.155	0.001	23	73.447	43.257	30.191	375.627	9.818	4.022	0.641	0.478	5.714	4.429	5	1	38.095	4.618	10.886	0	25.3278	-4.06174	20.7868
4c1w	7	0.053	0.001	32	113.694	59.351	54.343	442.586	3.333	4.052	0.667	0.188	-3.5	3.417	8	-1	50	4.888	10.558	0	2.99528	-44.5507	90.5053
4c1w	9	0.035	0.002	70	183.54	91.76	91.78	601.178	5.667	3.954	0.54	0.171	-1.706	3.529	12	0	50	6.241	14.921	0	-23.8593	-45.174	25.7503
4c1w	10	0.034	0.014	60	202.516	110.736	91.78	644.255	9.176	3.792	0.452	0.283	4.333	4.5	12	1	46.809	7.153	17.302	0	-12.2445	-64.4754	67.158
4c1w	14	0.015	0.001	33	123.135	69.999	53.136	415.309	3.667	4.02	0.655	0.182	-3.5	3.417	8	-1	50	4.858	10.492	0	-44.2318	-8.52779	91.7346
4c1w	15	0.01	0.001	21	100.712	65.691	35.021	339.451	3	3.902	0.635	0.19	-2.286	3.429	4	0	42.105	4.282	10.606	0	-9.58924	-67.4186	77.5866
4c1w	16	0.004	0.015	39	149.905	68.994	80.911	555.034	7.385	4.021	0.533	0.333	11.133	3.933	9	0	42.857	5.701	16.211	0	-48.7114	-37.4492	79.2755
3o94	1	0.243	0.677	73	53.711	15.067	38.644	312.483	44.913	3.779	0.432	0.63	29.938	3.688	5	-4	22.581	3.467	7.876	0	-47.1455	-10.51	76.728
3o94	2	0.231	0.583	67	51.616	22.633	28.983	296.904	44	3.792	0.422	0.672	23.75	3.812	6	-3	30.303	3.442	7.411	0	-15.1634	-51.7382	52.989
3o94	3	0.166	0.596	71	69.981	20.468	49.513	313.649	42.773	3.806	0.429	0.62	26.824	3.824	6	-3	30.556	3.437	8.328	0	1.70541	-43.0141	75.2949
3o94	4	0.162	0.724	72	74.72	21.584	53.136	323.779	44.913	3.761	0.426	0.639	26.824	3.824	6	-3	30.556	3.562	8.488	0	-14.4839	-47.3596	12.7078
3o94	5	0.09	0.159	41	81.302	6.429	74.873	286.598	27.484	3.734	0.388	0.756	51.643	4.643	7	-1	25.926	3.9	9.011	0	-38.9245	-10.1594	10.8953
3o94	6	0.079	0.331	64	164.569	59.506	105.064	552.99	30.727	3.785	0.429	0.516	29.81	4	12	-1	40.476	6.35	15.024	0	-53.3726	30.2395	8.05792
3o94	7	0.073	0.306	83	186.947	63.769	123.178	633.278	35.714	3.85	0.446	0.506	32.864	4.182	13	-1	36.735	6.675	15.13	0	-61.4172	26.7254	-11.8841
3o94	8	0.07	0.023	60	90.287	32.321	57.966	312.802	18.571	3.76	0.497	0.35	-0.214	3.714	9	-1	44.737	3.463	9.119	0	-49.1478	-8.20358	14.6995
3o94	9	0.066	0.037	59	80.855	41.003	39.852	250.667	21	3.684	0.46	0.373	-2.923	4.077	9	0	48.571	3.108	8.721	0	-61.636	15.0166	-18.9086
3o94	10	0.06	0.008	51	61.716	27.902	33.814	208.294	18	3.752	0.471	0.373	2.818	3.909	7	0	44.828	2.474	5.99	0	-29.3669	2.91296	-18.9306
3o94	11	0.056	0.007	50	138.666	100.022	38.644	477.409	12.471	3.835	0.533	0.34	39.308	4.462	6	-1	51.282	5.495	12.864	0	-41.6827	9.20124	12.2026
3o94	13	0.039	0.001	32	113.694	59.351	54.343	433.654	3.333	4.052	0.667	0.188	-3.5	3.417	8	-1	50	4.888	10.558	0	2.99528	-44.5507	90.5053
3o94	15	0.023	0.002	45	144.077	76.45	67.627	632.187	13	4.078	0.611	0.311	26	3.917	7	1	35.135	5.465	12.778	0	-47.596	21.8862	-30.0555
3o94	16	0.02	0.001	34	105.977	61.294	44.682	341.05	7.818	3.872	0.438	0.324	4.167	4.083	8	1	44.444	4.358	9.264	0	-40.2509	7.93132	-16.5693
3o94	18	0.016	0.001	28	92.416	53.772	38.644	311.914	6.889	3.914	0.439	0.321	4.167	4.083	8	1	50	3.87	8.75	0	-44.5567	14.2564	12.8348
3o94	19	0.008	0.001	43	147.24	82.028	65.212	510.01	6.25	3.802	0.481	0.186	19.077	4.462	9	2	48.571	5.438	12.371	0	-40.3752	-15.9535	4.31628
3o94	21	0.007	0.014	60	202.516	110.736	91.78	637.896	9.176	3.792	0.452	0.283	4.333	4.5	12	1	46.809	7.153	17.302	0	-12.2445	-64.4754	67.158
3o94	23	0.004	0.002	70	183.54	91.76	91.78	600.779	5.667	3.954	0.54	0.171	-1.706	3.529	12	0	50	6.241	14.921	0	-23.8593	-45.174	25.7503
3o94	24	0.002	0.007	56	88.623	36.695	51.928	258.245	17	3.772	0.469	0.321	-4	3.769	9	-1	50	2.872	6.646	0	-43.2721	26.2952	14.6371
3o94	25	0.001	0.001	21	100.712	65.691	35.021	341.36	3	3.902	0.635	0.19	-2.286	3.429	4	0	42.105	4.282	10.606	0	-9.58924	-67.4186	77.5866
3o94	26	0.001	0.001	33	123.135	69.999	53.136	406.968	3.667	4.02	0.655	0.182	-3.5	3.417	8	-1	50	4.858	10.492	0	-44.2318	-8.52779	91.7346
2z2l	1	0.242	0.677	73	53.711	15.067	38.644	312.188	44.913	3.779	0.432	0.63	10.667	3.333	5	-4	34.783	3.467	7.876	0	-47.1455	-10.51	76.728
2z2l	2	0.23	0.583	67	51.616	22.633	28.983	301	44	3.792	0.422	0.672	23.75	3.812	6	-3	30.303	3.442	7.411	0	-15.1634	-51.7382	52.989
2z2l	3	0.166	0.596	71	69.981	20.468	49.513	319.318	42.773	3.806	0.429	0.62	26.824	3.824	6	-3	30.556	3.437	8.328	0	1.70541	-43.0141	75.2949
2z2l	4	0.156	0.69	70	74.72	21.584	53.136	316.21	43.911	3.762	0.433	0.643	26.824	3.824	6	-3	30.556	3.549	8.488	0	-14.5454	-47.3187	12.6653
2z2l	7	0.116	0.101	80	95.605	58.169	37.436	416.037	33	3.899	0.481	0.425	20.867	4.067	11	-1	50	3.698	11.077	0	29.221	-10.0327	19.2051
2z2l	8	0.103	0.001	29	52.118	29.173	22.945	217.557	5	3.696	0.455	0.207	-5.556	4.778	8	2	54.545	3.108	6.051	0	18.9058	24.1462	8.72648
2z2l	13	0.045	0.001	24	113.447	60.312	53.136	396.108	2	4.009	0.569	0.125	-6.182	4.364	8	-3	54.545	5.234	12.5	0	21.2975	-5.05258	6.74442
2z2l	16	0.039	0.001	32	113.694	59.351	54.343	429.188	3.333	4.052	0.667	0.188	-3.5	3.417	8	-1	50	4.888	10.558	0	2.99528	-44.5507	90.5053
2z2l	20	0.031	0.038	22	78.931	6.473	72.458	322.16	18.4	3.91	0.63	0.909	51	4.667	3	0	17.391	3.688	9.266	0	13.0238	-5.20859	-33.8449
2z2l	23	0.023	0.001	16	60.092	22.656	37.436	243.737	9	3.977	0.626	0.625	5	5	5	-1	40	2.938	6.886	0	66.0968	25.8557	-11.5114
2z2l	26	0.007	0.005	29	53.763	23.572	30.191	151.52	17	3.72	0.457	0.621	36.111	4.444	7	0	23.81	2.147	4.588	0	24.7675	-0.00496551	29.162
2z2l	27	0.007	0.014	60	202.516	110.736	91.78	651.673	9.176	3.792	0.452	0.283	4.333	4.5	12	1	46.809	7.153	17.302	0	-12.2445	-64.4754	67.158
2z2l	28	0.003	0.002	70	183.54	91.76	91.78	579.587	5.667	3.954	0.54	0.171	-1.706	3.529	12	0	50	6.241	14.921	0	-23.8593	-45.174	25.7503
2z2l	29	0.001	0.001	21	100.712	65.691	35.021	345.234	3	3.902	0.635	0.19	-2.286	3.429	4	0	42.105	4.282	10.606	0	-9.58924	-67.4186	77.5866
2x8p	1	0.276	0.677	73	53.711	15.067	38.644	321.003	44.913	3.779	0.432	0.63	26.824	3.824	6	-3	28.571	3.467	7.876	0	-47.1455	-10.51	76.728
2x8p	2	0.261	0.583	67	51.616	22.633	28.983	301.82	44	3.792	0.422	0.672	23.75	3.812	6	-3	30.303	3.442	7.411	0	-15.1634	-51.7382	52.989
2x8p	3	0.198	0.596	71	69.981	20.468	49.513	317.015	42.773	3.806	0.429	0.62	26.824	3.824	6	-3	30.556	3.437	8.328	0	1.70541	-43.0141	75.2949
2x8p	4	0.195	0.724	72	74.72	21.584	53.136	312.565	44.913	3.761	0.426	0.639	26.824	3.824	6	-3	30.556	3.562	8.488	0	-14.4839	-47.3596	12.7078
2x8p	5	0.06	0.001	16	68.936	29.084	39.852	271.409	3.6	3.911	0.56	0.312	20.111	4	6	0	35.294	3.647	9.134	0	-6.95387	41.0031	24.3726
2x8p	6	0.053	0.001	32	113.694	59.351	54.343	430.562	3.333	4.052	0.667	0.188	-3.5	3.417	8	-1	50	4.888	10.558	0	2.99528	-44.5507	90.5053
2x8p	8	0.044	0.001	23	72.813	25.715	47.097	292.74	4	3.799	0.57	0.217	5.667	3.111	5	-2	50	3.396	7.75	0	-5.45335	28.0445	26.918
2x8p	9	0.035	0.002	70	183.54	91.76	91.78	579.348	5.667	3.954	0.54	0.171	-1.706	3.529	12	0	50	6.241	14.921	0	-23.8593	-45.174	25.7503
2x8p	10	0.034	0.014	60	202.516	110.736	91.78	659.728	9.176	3.792	0.452	0.283	4.333	4.5	12	1	46.809	7.153	17.302	0	-12.2445	-64.4754	67.158
2x8p	13	0.015	0.001	33	123.135	69.999	53.136	412.995	3.667	4.02	0.655	0.182	-3.5	3.417	8	-1	50	4.858	10.492	0	-44.2318	-8.52779	91.7346
2x8p	14	0.01	0.001	21	100.712	65.691	35.021	340.815	3	3.902	0.635	0.19	-2.286	3.429	4	0	42.105	4.282	10.606	0	-9.58924	-67.4186	77.5866
2x8p	15	0.004	0.015	39	149.905	68.994	80.911	553.891	7.385	4.021	0.533	0.333	11.133	3.933	9	0	42.857	5.701	16.211	0	-48.7114	-37.4492	79.2755
2x8o	1	0.276	0.677	73	53.711	15.067	38.644	308.982	44.913	3.779	0.432	0.63	26.824	3.824	6	-3	28.571	3.467	7.876	0	-47.1455	-10.51	76.728
2x8o	2	0.261	0.583	67	51.616	22.633	28.983	298.888	44	3.792	0.422	0.672	23.75	3.812	6	-3	30.303	3.442	7.411	0	-15.1634	-51.7382	52.989
2x8o	3	0.198	0.596	71	69.981	20.468	49.513	308.113	42.773	3.806	0.429	0.62	26.824	3.824	6	-3	30.556	3.437	8.328	0	1.70541	-43.0141	75.2949
2x8o	4	0.195	0.724	72	74.72	21.584	53.136	315.602	44.913	3.761	0.426	0.639	26.824	3.824	6	-3	30.556	3.562	8.488	0	-14.4839	-47.3596	12.7078
2x8o	6	0.053	0.001	32	113.694	59.351	54.343	433.722	3.333	4.052	0.667	0.188	-3.5	3.417	8	-1	50	4.888	10.558	0	2.99528	-44.5507	90.5053
2x8o	8	0.035	0.002	70	183.54	91.76	91.78	588.59	5.667	3.954	0.54	0.171	-1.706	3.529	12	0	50	6.241	14.921	0	-23.8593	-45.174	25.7503
2x8o	9	0.034	0.014	60	202.516	110.736	91.78	647.752	9.176	3.792	0.452	0.283	4.333	4.5	12	1	46.809	7.153	17.302	0	-12.2445	-64.4754	67.158
2x8o	12	0.02	0.002	27	72.488	19.353	53.136	335.339	9	3.935	0.534	0.37	41.1	4.6	5	1	40	2.995	8.067	0	-17.4634	13.8996	-17.6131
2x8o	13	0.017	0.001	45	163.746	93.704	70.042	636.265	9.667	3.937	0.503	0.267	9.538	4.385	10	-2	45.714	5.998	16.355	0	-16.3001	25.3984	-27.6524
2x8o	14	0.015	0.001	33	123.135	69.999	53.136	410.825	3.667	4.02	0.655	0.182	-3.5	3.417	8	-1	50	4.858	10.492	0	-44.2318	-8.52779	91.7346
2x8o	15	0.01	0.001	21	100.712	65.691	35.021	342.834	3	3.902	0.635	0.19	-2.286	3.429	4	0	42.105	4.282	10.606	0	-9.58924	-67.4186	77.5866
2x8o	17	0.004	0.015	39	149.905	68.994	80.911	545.437	7.385	4.021	0.533	0.333	11.133	3.933	9	0	42.857	5.701	16.211	0	-48.7114	-37.4492	79.2755
2je5	1	0.276	0.677	73	53.711	15.067	38.644	317.671	44.913	3.779	0.432	0.63	29.938	3.688	5	-4	28	3.467	7.876	0	-47.1455	-10.51	76.728
2je5	2	0.261	0.583	67	51.616	22.633	28.983	303.631	44	3.792	0.422	0.672	23.75	3.812	6	-3	30.303	3.442	7.411	0	-15.1634	-51.7382	52.989
2je5	3	0.198	0.596	71	69.981	20.468	49.513	311.612	42.773	3.806	0.429	0.62	26.824	3.824	6	-3	30.556	3.437	8.328	0	1.70541	-43.0141	75.2949
2je5	4	0.195	0.724	72	74.72	21.584	53.136	309.108	44.913	3.761	0.426	0.639	26.824	3.824	6	-3	30.556	3.562	8.488	0	-14.4839	-47.3596	12.7078
2je5	5	0.128	0.001	36	131.122	88.855	42.267	521.951	2	3.916	0.472	0.083	20.714	4.429	9	2	53.333	6.276	15.827	0	4.43703	30.5258	37.6093
2je5	7	0.067	0.01	26	60.637	18.37	42.267	254.165	16	3.808	0.522	0.654	16.875	5.25	6	0	45.455	3.028	7.478	0	6.25531	43.825	78.2692
2je5	9	0.053	0.001	32	113.694	59.351	54.343	432.967	3.333	4.052	0.667	0.188	-3.5	3.417	8	-1	50	4.888	10.558	0	2.99528	-44.5507	90.5053
2je5	11	0.05	0.006	34	67.184	33.37	33.814	271.725	19	3.768	0.555	0.588	44.909	4.364	7	-1	35.714	2.832	5.829	0	3.50612	44.932	32.7202
2je5	13	0.046	0.001	28	143.325	72.075	71.25	544.424	6.571	3.898	0.512	0.5	17.917	3.5	7	0	48	5.979	13.615	0	30.9637	22.4607	38.0103
2je5	15	0.035	0.002	70	183.54	91.76	91.78	584.208	5.667	3.954	0.54	0.171	-1.706	3.529	12	0	50	6.241	14.921	0	-23.8593	-45.174	25.7503
2je5	16	0.034	0.014	60	202.516	110.736	91.78	660.258	9.176	3.792	0.452	0.283	4.333	4.5	12	1	46.809	7.153	17.302	0	-12.2445	-64.4754	67.158
2je5	20	0.015	0.001	33	123.135	69.999	53.136	412.561	3.667	4.02	0.655	0.182	1.182	3.455	7	0	47.826	4.858	10.492	0	-44.2318	-8.52779	91.7346
2je5	22	0.01	0.001	21	100.712	65.691	35.021	335.523	3	3.902	0.635	0.19	-2.286	3.429	4	0	42.105	4.282	10.606	0	-9.58924	-67.4186	77.5866
2je5	24	0.004	0.015	39	149.905	68.994	80.911	549.207	7.385	4.021	0.533	0.333	11.846	4.154	8	0	45	5.701	16.211	0	-48.7114	-37.4492	79.2755
2hfb	1	0.309	0.932	82	82.51	17.298	65.212	428.925	53.969	3.852	0.487	0.78	62.316	5.263	10	1	24.444	4.659	12.733	0	-75.6199	-9.05332	25.2187
2hfb	2	0.302	0.314	116	182.54	66.607	115.932	674.247	27.882	3.822	0.444	0.44	31.733	4.467	16	-1	36.364	6.866	14.207	0	-110.158	7.34584	21.3509
2hfb	3	0.276	0.374	73	53.711	15.067	38.644	312.567	44.913	3.779	0.432	0.63	26.824	3.824	6	-3	28.571	3.467	7.876	0	-47.1455	-10.51	76.728
2hfb	4	0.261	0.29	67	51.616	22.633	28.983	300.381	44	3.792	0.422	0.672	23.75	3.812	6	-3	30.303	3.442	7.411	0	-15.1634	-51.7382	52.989
2hfb	5	0.205	0.293	98	154.095	64.73	89.364	632.12	34.273	3.887	0.476	0.449	23.714	4.095	12	-2	35.849	5.688	15.509	0	-78.1934	38.9786	-5.60781
2hfb	6	0.198	0.308	71	69.981	20.468	49.513	311.346	42.773	3.806	0.429	0.62	26.824	3.824	6	-3	30.556	3.437	8.328	0	1.70541	-43.0141	75.2949
2hfb	7	0.195	0.428	72	74.72	21.584	53.136	315.509	44.913	3.761	0.426	0.639	26.824	3.824	6	-3	30.556	3.562	8.488	0	-14.4839	-47.3596	12.7078
2hfb	8	0.176	0.662	65	104.752	22.633	82.119	421.003	40.333	3.894	0.453	0.738	59.85	5.15	11	1	25	4.8	12.806	0	-51.9862	20.1259	16.2145
2hfb	10	0.158	0.066	71	94.802	45.289	49.513	325.861	21	3.798	0.488	0.31	33.889	3.889	10	1	48.78	4.067	11.727	0	-61.5892	38.0533	8.20824
2hfb	12	0.105	0.016	34	28.346	5.402	22.945	155.527	28	3.86	0.52	0.853	73.923	5.231	3	0	20	1.808	4.284	0	-62.0708	47.8779	-0.620676
2hfb	13	0.099	0.002	22	81.292	35.402	45.89	313.66	10	4.034	0.729	0.545	-14.778	4.222	7	-1	37.5	4.411	9.276	0	-73.1695	-22.8449	15.6179
2hfb	14	0.053	0.001	32	113.694	59.351	54.343	439.641	3.333	4.052	0.667	0.188	-3.5	3.417	8	-1	50	4.888	10.558	0	2.99528	-44.5507	90.5053
2hfb	18	0.04	0.001	21	74.886	39.865	35.021	224.111	4.667	3.791	0.525	0.286	26.143	5	4	1	50	3.54	8.61	0	-95.7276	8.70724	48.2377
2hfb	19	0.04	0.006	30	141.778	63.282	78.496	496.173	14.526	4.076	0.661	0.633	-36.333	4.333	6	-2	40.741	6.12	14.966	0	-47.8328	50.3789	6.3905
2hfb	20	0.035	0.002	70	183.54	91.76	91.78	580.782	5.667	3.954	0.54	0.171	-1.706	3.529	12	0	50	6.241	14.921	0	-23.8593	-45.174	25.7503
2hfb	21	0.034	0.011	60	202.516	110.736	91.78	647.01	9.176	3.792	0.452	0.283	4.333	4.5	12	1	46.809	7.153	17.302	0	-12.2445	-64.4754	67.158
2hfb	23	0.027	0.001	38	86.444	42.969	43.475	311.998	9	3.822	0.432	0.263	40.231	3.769	6	0	41.667	3.252	6.331	0	-101.282	15.0377	19.6957
2hfb	25	0.023	0.001	43	103.707	75.932	27.775	332.167	1	3.735	0.429	0.047	-5.364	3.636	7	1	55.556	3.871	10.733	0	-79.5345	6.15135	12.1976
2hfb	26	0.022	0.001	21	82.191	31.471	50.72	353.704	6.25	3.916	0.546	0.381	30.6	5	9	0	34.783	3.606	8.241	0	-92.687	4.6061	19.7197
2hfb	27	0.017	0.001	19	69.985	30.134	39.852	256.126	6	3.923	0.551	0.368	17.667	4.222	6	-1	47.368	3.123	6.745	0	-67.0898	14.4686	2.86537
2hfb	28	0.015	0.001	33	123.135	69.999	53.136	412.947	3.667	4.02	0.655	0.182	-3.818	3.636	8	-1	50	4.858	10.492	0	-44.2318	-8.52779	91.7346
2hfb	29	0.014	0.009	101	219.423	110.736	108.687	707.666	16.903	3.845	0.446	0.307	23.13	3.826	12	-1	45.763	6.282	15.536	0	-95.6917	-0.0905941	35.121
2hfb	30	0.01	0.001	21	100.712	65.691	35.021	336.014	3	3.902	0.635	0.19	-2.286	3.429	4	0	42.105	4.282	10.606	0	-9.58924	-67.4186	77.5866
2hfb	32	0.008	0.001	22	66.671	19.574	47.098	225.042	6	3.811	0.528	0.318	28.3	5.1	9	0	38.095	2.749	6.891	0	-66.5926	28.5962	-0.0348182
2hfb	33	0.004	0.002	65	172.265	82.901	89.364	742.393	19.905	4.066	0.494	0.323	19.562	4.312	10	0	45.238	5.422	12.278	0	-76.4359	29.2401	14.2237
2hfb	34	0.004	0.013	39	149.905	68.994	80.911	563.489	7.385	4.021	0.533	0.333	13.571	3.786	8	-1	52.632	5.701	16.211	0	-48.7114	-37.4492	79.2755
1nxs	1	0.276	0.677	73	53.711	15.067	38.644	308.645	44.913	3.779	0.432	0.63	26.824	3.824	6	-3	28.571	3.467	7.876	0	-47.1455	-10.51	76.728
1nxs	2	0.261	0.583	67	51.616	22.633	28.983	293.239	44	3.792	0.422	0.672	23.75	3.812	6	-3	30.303	3.442	7.411	0	-15.1634	-51.7382	52.989
1nxs	3	0.198	0.596	71	69.981	20.468	49.513	320.293	42.773	3.806	0.429	0.62	26.824	3.824	6	-3	30.556	3.437	8.328	0	1.70541	-43.0141	75.2949
1nxs	4	0.195	0.724	72	74.72	21.584	53.136	310.183	44.913	3.761	0.426	0.639	26.824	3.824	6	-3	30.556	3.562	8.488	0	-14.4839	-47.3596	12.7078
1nxs	5	0.053	0.001	32	113.694	59.351	54.343	439.886	3.333	4.052	0.667	0.188	-3.5	3.417	8	-1	50	4.888	10.558	0	2.99528	-44.5507	90.5053
1nxs	7	0.035	0.002	70	183.54	91.76	91.78	591.139	5.667	3.954	0.54	0.171	-1.706	3.529	12	0	50	6.241	14.921	0	-23.8593	-45.174	25.7503
1nxs	8	0.034	0.014	60	202.516	110.736	91.78	651.673	9.176	3.792	0.452	0.283	4.333	4.5	12	1	46.809	7.153	17.302	0	-12.2445	-64.4754	67.158
1nxs	11	0.015	0.001	33	123.135	69.999	53.136	411.886	3.667	4.02	0.655	0.182	-3.5	3.417	8	-1	50	4.858	10.492	0	-44.2318	-8.52779	91.7346
1nxs	12	0.01	0.001	21	100.712	65.691	35.021	338.36	3	3.902	0.635	0.19	-2.286	3.429	4	0	42.105	4.282	10.606	0	-9.58924	-67.4186	77.5866
1nxs	13	0.004	0.015	39	149.905	68.994	80.911	548.407	7.385	4.021	0.533	0.333	11.133	3.933	9	0	42.857	5.701	16.211	0	-48.7114	-37.4492	79.2755
1nxs	14	0.001	0.001	19	36.804	15.067	21.737	175.174	13	4.095	0.638	0.737	12.286	3.857	4	-1	50	1.503	3.906	0	23.9196	12.9023	19.5884
3nz3	1	0.414	0.34	17	69.845	21.54	48.305	253.821	8	4.089	0.694	0.529	28.375	4.25	5	0	35.294	3.035	6.062	0	34.5506	8.64182	51.6827
3nz3	2	0.411	0.004	18	75.825	40.804	35.021	177.669	3	3.712	0.552	0.222	0.6	4.2	4	-1	40	2.955	6.867	0	44.1128	17.0353	56.7227
3nz3	3	0.37	0.002	18	89.81	47.543	42.267	306.843	3	4.061	0.623	0.222	13.6	4.6	4	2	50	3.089	6.323	0	52.9979	-4.8065	34.8608
3nz3	4	0.314	0.001	16	89.609	70.287	19.322	294.939	3	4.088	0.624	0.25	-4	3.857	6	1	60	3.073	8.407	0	50.7706	10.1082	50.7284
2waf	1	0.146	0.001	51	125.752	58.124	67.627	564.174	9.273	3.817	0.439	0.216	0.529	4.353	15	2	51.351	5.721	12.586	0	-4.22059	-9.32157	-22.7464
2waf	2	0.108	0.001	27	97.519	51.629	45.89	407.654	4	3.904	0.65	0.185	8.5	3.917	8	0	46.429	5.085	10.723	0	-18.2374	0.119074	11.7157
2waf	3	0.101	0.001	21	93.211	47.321	45.89	456.546	2.4	4.271	0.783	0.238	5.167	4.5	6	-2	42.857	5	10.964	0	29.3195	7.30224	-36.0376
2waf	4	0.029	0.001	16	58.59	24.776	33.814	270.565	6	3.935	0.757	0.438	0.333	3.167	4	2	44.444	2.883	6.662	0	-51.2691	-6.24306	1.13075
2waf	6	0.016	0.036	23	92.337	24.71	67.627	381.858	13.75	3.937	0.717	0.696	22.5	3.75	4	0	36	3.967	11.142	0	-41.5645	-9.43961	-13.2084
2waf	7	0.004	0.002	15	80.669	21.496	59.174	310.216	8	4.032	0.654	0.6	35.667	3.667	2	-2	35.294	3.637	8.229	0	8.68133	-0.5916	-10.6703
2y2o	1	0.209	0.011	84	168.305	106.716	61.589	598.824	12.556	3.825	0.452	0.214	25.556	4.667	12	0	52.174	6.695	16.541	0	22.4825	31.7749	-0.337417
2y2o	2	0.133	0.004	23	70.81	32.166	38.644	279.158	7.778	3.84	0.682	0.391	9	4	3	-2	40.909	4.229	8.688	0	27.5016	14.9443	1.54683
2y2o	4	0.075	0.001	30	70.013	50.691	19.322	275.735	4	3.942	0.45	0.167	15.909	4.273	7	0	54.545	3.278	9.065	0	22.8116	21.0971	-0.838667
2y2o	6	0.016	0.001	18	71.93	42.947	28.983	334.345	7	4.232	0.772	0.444	6.5	4.667	5	0	42.857	3.157	7.063	0	27.4888	31.5099	10.1493
2y2o	7	0.013	0.001	19	77.477	18.303	59.174	289.182	3	4.071	0.601	0.211	-24.75	4	8	-1	50	3.376	7.629	0	1.21979	28.1348	2.51979
2y2o	9	0.008	0.035	47	127.56	72.009	55.551	431.189	19	3.816	0.445	0.426	35.75	4.25	6	-1	46.875	4.334	9.081	0	19.8773	13.0019	-29.2844
4koe	1	0.157	0.221	39	114.061	44.018	70.042	507.244	18.667	3.81	0.684	0.692	22.4	3.8	2	0	38.889	6.356	16.919	0	-77.5796	72.4791	21.5625
4koe	4	0.067	0.001	19	49.151	35.867	13.284	159.84	0	3.67	0.351	0.053	10.357	3.429	8	2	58.824	3.04	6.106	0	-77.5901	12.1331	-3.83832
4koe	5	0.061	0.004	16	65.751	34.353	31.398	232.847	8	3.744	0.576	0.562	21.333	4.833	4	0	35.294	3.759	9.149	0	-77.4626	51.6599	44.9352
4koe	6	0.048	0.009	16	80.549	24.998	55.551	296.298	9	3.961	0.706	0.625	-23.667	5.333	6	3	38.889	4.295	9.913	0	-96.7957	31.7209	53.2893
4koe	7	0.038	0.141	28	109.947	19.375	90.572	470.556	16.455	3.974	0.614	0.786	23.375	4.625	5	-1	26.923	5.153	13.685	0	-84.5371	53.8007	-0.395
4koe	8	0.036	0.001	27	87.357	49.287	38.07	392.692	7	3.897	0.622	0.296	30.917	4.333	6	0	38.462	4.174	10.277	0	-102.634	3.72378	42.817
4koe	9	0.032	0.003	20	128.785	51.496	77.288	415.419	2.4	3.947	0.687	0.25	7.6	4	8	-1	45.833	6.103	15.549	0	-65.3986	60.8129	12.8834
4koe	10	0.031	0.001	31	70.259	49.73	20.53	196.286	2	3.64	0.397	0.097	16.5	3.5	8	1	65.217	3.377	7.278	0	-85.9269	9.46887	40.4545
4koe	11	0.029	0.026	39	123.314	58.102	65.212	505.454	12.667	3.953	0.596	0.385	0.455	3.636	7	1	40.625	5.483	14.206	0	-74.4446	25.3144	47.6855
4koe	12	0.026	0.036	61	103.031	57.141	45.89	431.476	15	3.923	0.496	0.262	6.375	3.562	9	-1	51.282	4.067	11.447	0	-71.6832	0.309541	-1.79979
4koe	13	0.022	0.001	25	75.451	47.675	27.775	301.442	3	3.779	0.42	0.16	1.273	4.273	7	2	57.143	3.579	9.069	0	-73.1737	2.82608	52.5455
4koe	15	0.005	0.002	15	47.058	20.49	26.568	188.912	12	3.735	0.645	0.867	16.5	4.667	4	0	35.294	2.35	4.504	0	-92.4258	27.7028	37.8797
5ljl	1	0.291	0.006	47	108.731	59.218	49.513	405.087	11	4.176	0.52	0.255	12.333	4.444	6	0	48.148	3.089	10.702	0	18.2175	4.37579	8.24253
5ljl	2	0.274	0.078	48	138.684	67.613	71.072	395.952	11	3.884	0.479	0.25	21.857	3.714	10	-1	48.276	4.09	11.844	0	10.5746	18.1097	21.1035
5ljl	3	0.238	0.001	26	79.512	52.944	26.568	303.539	5	3.79	0.445	0.231	7.2	4.2	7	-1	45.455	3.647	9.349	0	15.0306	1.93662	15.6607
6ewr	1	0.327	0.699	64	60.342	20.49	39.852	335.916	34.167	3.707	0.441	0.562	2.154	4.077	10	0	46.154	4.251	8.472	0	27.7181	107.56	44.441
6ewr	2	0.25	0.353	90	118.727	60.444	58.283	569.019	28.5	3.978	0.524	0.356	12.105	4.316	15	4	40.741	4.692	9.812	0	27.9128	113.918	53.322
6ewr	3	0.249	0.868	150	342.722	182.107	160.615	1221.94	30.933	3.915	0.465	0.3	25.722	3.833	22	5	47.561	10.033	29.575	0	20.8195	87.6096	2.11357
6ewr	4	0.247	0.389	58	78.035	24.821	53.215	333.113	28.2	3.706	0.42	0.517	7.286	4.143	10	0	45.946	4.352	8.412	0	34.7541	82.4536	8.97728
6ewr	5	0.219	0.18	124	244.016	123.253	120.763	889.376	20.054	3.815	0.45	0.298	29.323	4	19	5	45.205	7.168	17.548	0	41.1887	114.431	44.7823
6ewr	6	0.214	0.427	90	127.175	68.972	58.204	567.485	29.879	3.986	0.531	0.367	12.368	4.316	14	4	40.741	4.674	9.857	0	34.8508	76.4376	0.201589
6ewr	7	0.181	0.108	162	417.152	215.478	201.674	1403.67	17.333	3.83	0.446	0.259	29.333	3.974	24	6	46.392	9.939	27.717	0	48.8425	73.8546	10.8178
6ewr	8	0.121	0.003	22	86.322	35.602	50.72	499.084	10	4.184	0.809	0.5	-3.8	4.6	4	-1	41.667	4.743	9.991	0	66.1348	85.9979	-14.8117
6ewr	9	0.118	0.61	122	232.959	115.819	117.14	896.512	35.106	3.914	0.445	0.385	23.538	3.923	17	4	44.444	6.332	16.611	0	15.2442	106.257	51.626
6ewr	10	0.108	0.003	22	74.683	30.001	44.682	324.567	9	4.003	0.676	0.455	-14.5	4.667	6	-2	33.333	4.19	9.652	0	35.768	97.2895	-9.30518
6ewr	11	0.097	0.001	18	50.885	30.355	20.53	184.398	5	3.658	0.384	0.333	36.667	4.333	5	3	50	3.126	6.971	0	9.82672	100.34	47.6896
6ewr	13	0.071	0.023	18	87.407	17.365	70.042	356.648	12.133	3.941	0.631	0.833	14.556	4	6	2	30	4.45	10.742	0	31.9549	118.103	33.6526
6ewr	15	0.059	0.005	18	87.232	38.927	48.305	334.159	9.333	4.06	0.667	0.667	-6.4	5	5	-1	27.778	4.312	9.038	0	28.2697	93.7473	63.4284
6ewr	16	0.051	0.001	24	51.783	40.915	10.869	155.956	0	3.609	0.345	0.042	-5.846	3.615	9	2	66.667	2.468	5.849	0	50.7923	84.0444	18.2518
6ewr	17	0.043	0.004	16	82.882	22.501	60.381	330.999	8	4.149	0.713	0.562	-14.5	4.667	6	-2	29.412	4.056	9.198	0	27.577	129.485	36.8351
6ewr	18	0.043	0.002	18	96.97	46.25	50.72	309.021	3	3.814	0.609	0.222	20.333	3.111	3	0	50	4.539	12.082	0	-3.94794	88.5896	5.42067
6ewr	19	0.042	0.002	15	84.112	22.523	61.589	338.51	7	4.185	0.726	0.533	-14.5	4.667	6	-2	29.412	4.136	9.185	0	34.6166	60.2642	16.199
6ewr	21	0.032	0.005	17	57.861	20.424	37.436	276.291	15	4	0.619	0.941	23.222	5.111	7	1	26.316	2.751	5.29	0	0.685824	125.184	42.3145
6ewr	23	0.029	0.005	17	103.145	56.048	47.098	307.952	3	3.808	0.612	0.235	20.333	3.111	3	0	50	4.694	12.315	0	-10.9939	101.758	48.5635
6ewr	26	0.018	0.04	18	106.935	15.155	91.78	327.426	12.133	3.943	0.641	0.833	10	4	7	1	33.333	4.742	10.759	0	39.1292	71.9758	19.5453
6ewr	27	0.017	0.003	19	112.802	46.383	66.42	449.162	4	4.084	0.695	0.263	-8.714	3.571	5	-2	47.826	4.895	12.251	0	65.0328	107.567	29.3784
6ewr	28	0.015	0.004	17	77.065	22.722	54.343	260.991	6.75	3.818	0.624	0.471	15	4.875	6	3	38.095	3.38	7.599	0	29.9869	93.8297	-6.07894
6ewr	29	0.013	0.001	16	67.454	43.301	24.153	239.573	8	3.88	0.654	0.562	16.143	3.714	4	-2	38.889	3.008	6.109	0	59.9132	75.6264	32.2687
6yag	1	0.276	0.677	73	53.711	15.067	38.644	306.747	44.913	3.779	0.432	0.63	27.143	3.786	5	-4	25	3.467	7.876	0	-47.1455	-10.51	76.728
6yag	2	0.261	0.583	67	51.616	22.633	28.983	296.99	44	3.792	0.422	0.672	23.75	3.812	6	-3	30.303	3.442	7.411	0	-15.1634	-51.7382	52.989
6yag	3	0.198	0.596	71	69.981	20.468	49.513	318.61	42.773	3.806	0.429	0.62	26.824	3.824	6	-3	30.556	3.437	8.328	0	1.70541	-43.0141	75.2949
6yag	4	0.195	0.724	72	74.72	21.584	53.136	313.033	44.913	3.761	0.426	0.639	26.824	3.824	6	-3	30.556	3.562	8.488	0	-14.4839	-47.3596	12.7078
6yag	5	0.053	0.001	32	113.694	59.351	54.343	434.684	3.333	4.052	0.667	0.188	-3.5	3.417	8	-1	50	4.888	10.558	0	2.99528	-44.5507	90.5053
6yag	7	0.035	0.002	70	183.54	91.76	91.78	588.829	5.667	3.954	0.54	0.171	-1.706	3.529	12	0	50	6.241	14.921	0	-23.8593	-45.174	25.7503
6yag	8	0.034	0.014	60	202.516	110.736	91.78	644.679	9.176	3.792	0.452	0.283	4.333	4.5	12	1	46.809	7.153	17.302	0	-12.2445	-64.4754	67.158
6yag	11	0.015	0.001	33	123.135	69.999	53.136	412.175	3.667	4.02	0.655	0.182	1.182	3.455	7	0	56	4.858	10.492	0	-44.2318	-8.52779	91.7346
6yag	12	0.01	0.001	21	100.712	65.691	35.021	344.416	3	3.902	0.635	0.19	-2.286	3.429	4	0	42.105	4.282	10.606	0	-9.58924	-67.4186	77.5866
6yag	13	0.004	0.015	39	149.905	68.994	80.911	551.606	7.385	4.021	0.533	0.333	11.75	4.25	7	0	42.105	5.701	16.211	0	-48.7114	-37.4492	79.2755
6ow2	1	0.276	0.677	73	53.711	15.067	38.644	310.627	44.913	3.779	0.432	0.63	26.824	3.824	6	-3	28.571	3.467	7.876	0	-47.1455	-10.51	76.728
6ow2	2	0.261	0.583	67	51.616	22.633	28.983	299.793	44	3.792	0.422	0.672	23.75	3.812	6	-3	30.303	3.442	7.411	0	-15.1634	-51.7382	52.989
6ow2	3	0.198	0.596	71	69.981	20.468	49.513	316.44	42.773	3.806	0.429	0.62	26.824	3.824	6	-3	30.556	3.437	8.328	0	1.70541	-43.0141	75.2949
6ow2	4	0.195	0.724	72	74.72	21.584	53.136	314.761	44.913	3.761	0.426	0.639	26.824	3.824	6	-3	30.556	3.562	8.488	0	-14.4839	-47.3596	12.7078
6ow2	5	0.053	0.001	32	113.694	59.351	54.343	432.624	3.333	4.052	0.667	0.188	-3.5	3.417	8	-1	50	4.888	10.558	0	2.99528	-44.5507	90.5053
6ow2	7	0.038	0.005	21	49.606	9.754	39.852	196.216	15	3.84	0.484	0.762	25.333	5	4	-1	41.176	2.437	5.085	0	24.1871	13.8366	-1.23667
6ow2	8	0.035	0.002	70	183.54	91.76	91.78	596.636	5.667	3.954	0.54	0.171	-1.706	3.529	12	0	50	6.241	14.921	0	-23.8593	-45.174	25.7503
6ow2	9	0.034	0.014	60	202.516	110.736	91.78	650.507	9.176	3.792	0.452	0.283	4.333	4.5	12	1	46.809	7.153	17.302	0	-12.2445	-64.4754	67.158
6ow2	11	0.03	0.002	33	162.94	48.216	114.725	620.274	9.167	3.933	0.736	0.364	-0.455	3.273	5	0	37.5	6.517	15.119	0	17.532	-3.71245	-0.593939
6ow2	13	0.015	0.001	33	123.135	69.999	53.136	406.341	3.667	4.02	0.655	0.182	-3.5	3.417	8	-1	50	4.858	10.492	0	-44.2318	-8.52779	91.7346
6ow2	14	0.01	0.001	21	100.712	65.691	35.021	348.835	3	3.902	0.635	0.19	-2.286	3.429	4	0	42.105	4.282	10.606	0	-9.58924	-67.4186	77.5866
6ow2	15	0.004	0.015	39	149.905	68.994	80.911	554.12	7.385	4.021	0.533	0.333	11.133	3.933	9	0	42.857	5.701	16.211	0	-48.7114	-37.4492	79.2755
6l2r	1	0.383	0.677	73	53.711	15.067	38.644	317.797	44.913	3.779	0.432	0.63	26.824	3.824	6	-3	28.571	3.467	7.876	0	-47.1455	-10.51	76.728
6l2r	2	0.36	0.583	67	51.616	22.633	28.983	303.329	44	3.792	0.422	0.672	23.75	3.812	6	-3	30.303	3.442	7.411	0	-15.1634	-51.7382	52.989
6l2r	3	0.303	0.596	71	69.981	20.468	49.513	314.934	42.773	3.806	0.429	0.62	26.824	3.824	6	-3	30.556	3.437	8.328	0	1.70541	-43.0141	75.2949
6l2r	4	0.168	0.055	115	291.762	146.847	144.915	1079.83	33.72	3.913	0.493	0.435	6.692	4	17	-1	47.945	7.474	15.682	0	-32.1028	-32.8755	35.0745
6l2r	5	0.16	0.002	21	73.376	22.656	50.72	295.796	5	3.784	0.648	0.286	3.429	3.429	3	0	50	4.414	11.27	0	-30.1089	8.79981	24.4356
6l2r	6	0.16	0.01	24	73.752	37.523	36.229	311.527	15.059	3.791	0.492	0.708	41.333	3.889	4	-2	40	4.25	9.256	0	-34.6535	-11.6354	22.5534
6l2r	7	0.133	0.05	79	128.638	56.181	72.458	423.052	31.941	3.898	0.454	0.43	-7.462	4.615	11	0	45.238	3.716	9.092	0	-33.3005	-41.0118	22.5946
6l2r	8	0.126	0.002	33	125.74	65.359	60.381	431.419	7.429	3.734	0.457	0.424	18.846	4	4	3	42.857	5.49	11.622	0	-31.5865	-21.4657	6.1393
6l2r	9	0.123	0.014	60	202.516	110.736	91.78	641.817	9.176	3.792	0.452	0.283	4.333	4.5	12	1	46.809	7.153	17.302	0	-12.2445	-64.4754	67.158
6l2r	11	0.118	0.005	49	144.943	54.866	90.077	546.682	11.222	3.925	0.538	0.367	12.25	4.25	10	-1	48.649	5.432	12.047	0	-40.0794	-22.2423	18.33
6l2r	12	0.1	0.001	32	113.694	59.351	54.343	431.299	3.333	4.052	0.667	0.188	-3.5	3.417	8	-1	50	4.888	10.558	0	2.99528	-44.5507	90.5053
6l2r	16	0.063	0.001	33	123.135	69.999	53.136	413.622	3.667	4.02	0.655	0.182	-3.5	3.417	8	-1	53.571	4.858	10.492	0	-44.2318	-8.52779	91.7346
6l2r	17	0.061	0.015	39	149.905	68.994	80.911	551.835	7.385	4.021	0.533	0.333	11.133	3.933	9	0	42.857	5.701	16.211	0	-48.7114	-37.4492	79.2755
6l2r	20	0.044	0.001	19	38.991	17.254	21.737	213.472	8	4.031	0.541	0.474	32	4.2	2	0	33.333	1.785	4.585	0	-29.8712	-18.5719	38.7608
6l2r	21	0.04	0.001	21	100.712	65.691	35.021	335.905	3	3.902	0.635	0.19	-2.286	3.429	4	0	42.105	4.282	10.606	0	-9.58924	-67.4186	77.5866
6l2r	22	0.032	0.002	63	255.536	134.773	120.763	1036.91	7.765	4.105	0.532	0.27	5.684	4.263	15	0	54.348	7.542	19.413	0	-19.3057	-79.4029	52.2327
6l2r	24	0.028	0.009	32	73.679	39.865	33.814	187.998	19	3.681	0.429	0.625	1.5	3.75	5	-1	45	2.5	6.664	0	-12.3434	-60.9178	44.1225
6l2r	25	0.028	0.109	115	315.363	142.672	172.691	951.741	22.308	4.007	0.505	0.339	19.172	3.552	13	0	51.471	7.556	19.674	0	-13.474	-6.53124	16.3693
6l2r	28	0.021	0.001	24	85.553	51.74	33.814	232.238	4	3.703	0.387	0.208	-0.625	4.25	5	1	42.105	3.266	7.39	0	-35.5126	-34.2487	20.0787
6l2r	29	0.017	0.005	16	87.616	13.951	73.665	298.047	7	3.979	0.748	0.5	7	3.444	4	1	47.826	3.764	8.624	0	-0.182438	-27.6173	11.56
6l2r	31	0.013	0.001	30	82.206	48.393	33.814	299.653	12	4.082	0.581	0.433	-5.286	4.571	7	0	50	2.824	8.144	0	14.4153	-24.8772	90.9798
6l2r	32	0.008	0.001	18	102.574	50.646	51.928	469.094	3	3.995	0.59	0.222	3.571	4.143	5	1	52.632	4.089	9.962	0	-32.2504	-68.2581	28.095
5cr6	1	0.293	0.233	50	40.809	2.165	38.644	205.857	29.056	3.714	0.468	0.72	70.615	5.154	2	1	25	3.923	9.79	0	7.58522	18.8358	162.309
5cr6	2	0.276	0.677	73	53.711	15.067	38.644	309.151	44.913	3.779	0.432	0.63	26.824	3.824	6	-3	28.571	3.467	7.876	0	-47.1455	-10.51	76.728
5cr6	3	0.261	0.583	67	51.616	22.633	28.983	302.423	44	3.792	0.422	0.672	23.75	3.812	6	-3	30.303	3.442	7.411	0	-15.1634	-51.7382	52.989
5cr6	4	0.198	0.596	71	69.981	20.468	49.513	309.796	42.773	3.806	0.429	0.62	26.824	3.824	6	-3	30.556	3.437	8.328	0	1.70541	-43.0141	75.2949
5cr6	5	0.195	0.724	72	74.72	21.584	53.136	314.715	44.913	3.761	0.426	0.639	26.824	3.824	6	-3	30.556	3.562	8.488	0	-14.4839	-47.3596	12.7078
5cr6	6	0.145	0.119	64	96.917	26.875	70.042	368.783	28.867	3.776	0.46	0.469	52.786	4.429	5	0	36.111	4.095	8.116	0	1.40752	11.5192	157.173
5cr6	10	0.053	0.001	32	113.694	59.351	54.343	434.636	3.333	4.052	0.667	0.188	-3.5	3.417	8	-1	50	4.888	10.558	0	2.99528	-44.5507	90.5053
5cr6	12	0.037	0.001	30	98.926	51.828	47.097	408.537	6	3.942	0.563	0.233	26.167	4.333	5	1	46.429	4.158	10.35	0	9.11683	30.5494	224.786
5cr6	13	0.035	0.002	70	183.54	91.76	91.78	577.994	5.667	3.954	0.54	0.171	-1.706	3.529	12	0	50	6.241	14.921	0	-23.8593	-45.174	25.7503
5cr6	14	0.034	0.014	60	202.516	110.736	91.78	637.896	9.176	3.792	0.452	0.283	4.333	4.5	12	1	46.809	7.153	17.302	0	-12.2445	-64.4754	67.158
5cr6	17	0.019	0.002	23	88.947	32.188	56.759	259.739	10	3.946	0.692	0.478	-0.143	4	5	0	52.632	3.897	8.012	0	7.59422	43.9972	233.089
5cr6	18	0.015	0.001	33	123.135	69.999	53.136	412.513	3.667	4.02	0.655	0.182	-3.5	3.417	8	-1	50	4.858	10.492	0	-44.2318	-8.52779	91.7346
5cr6	20	0.01	0.001	21	100.712	65.691	35.021	339.833	3	3.902	0.635	0.19	-2.286	3.429	4	0	42.105	4.282	10.606	0	-9.58924	-67.4186	77.5866
5cr6	22	0.004	0.015	39	149.905	68.994	80.911	552.863	7.385	4.021	0.533	0.333	11.133	3.933	9	0	42.857	5.701	16.211	0	-48.7114	-37.4492	79.2755
4uto	1	0.276	0.677	73	53.711	15.067	38.644	313.369	44.913	3.779	0.432	0.63	25.333	4	6	-3	29.032	3.467	7.876	0	-47.1455	-10.51	76.728
4uto	2	0.261	0.583	67	51.616	22.633	28.983	298.068	44	3.792	0.422	0.672	23.75	3.812	6	-3	30.303	3.442	7.411	0	-15.1634	-51.7382	52.989
4uto	3	0.198	0.596	71	69.981	20.468	49.513	317.148	42.773	3.806	0.429	0.62	26.824	3.824	6	-3	30.556	3.437	8.328	0	1.70541	-43.0141	75.2949
4uto	4	0.192	0.009	45	124.829	25.804	99.026	635.785	10.824	3.91	0.598	0.378	8.867	3.6	8	-1	39.024	6.112	14.265	0	-2.73789	-29.4078	-1.14511
4uto	5	0.099	0.079	47	59.109	21.673	37.436	227.631	28	3.808	0.446	0.617	21.467	4.4	7	0	33.333	2.647	6.616	0	-15.1875	-47.8287	12.043
4uto	6	0.099	0.065	41	56.24	13.973	42.267	225.039	24.769	3.759	0.44	0.634	10.818	3.909	7	-1	32	2.711	7.524	0	-6.70059	-21.2054	31.8167
4uto	8	0.08	0.009	39	141.193	51.828	89.364	439.923	11.5	3.818	0.586	0.41	3.417	4	7	0	38.235	6.031	14.277	0	17.2503	-36.4207	7.91203
4uto	9	0.053	0.001	32	113.694	59.351	54.343	432.673	3.333	4.052	0.667	0.188	-3.5	3.417	8	-1	50	4.888	10.558	0	2.99528	-44.5507	90.5053
4uto	11	0.045	0.002	35	92.607	34.641	57.966	404.816	11	4.082	0.58	0.343	3.111	4	5	2	40	3.876	10.425	0	17.1429	-20.1319	51.3819
4uto	13	0.041	0.182	156	324.414	157.761	166.653	1025.13	19.65	3.793	0.421	0.256	13	3.75	9	0	46.25	7.585	16.954	0	10.7664	-11.4717	23.923
4uto	14	0.035	0.002	70	183.54	91.76	91.78	595.043	5.667	3.954	0.54	0.171	-1.706	3.529	12	0	50	6.241	14.921	0	-23.8593	-45.174	25.7503
4uto	15	0.034	0.014	60	202.516	110.736	91.78	638.85	9.176	3.792	0.452	0.283	4.333	4.5	12	1	46.809	7.153	17.302	0	-12.2445	-64.4754	67.158
4uto	17	0.029	0.001	51	113.901	68.011	45.89	412.157	10	3.845	0.505	0.216	-20.154	3.923	11	-2	56.25	4.008	8.529	0	-0.697451	-29.3226	26.6556
4uto	19	0.025	0.008	22	104.804	31.139	73.665	377.727	12	4.005	0.654	0.682	2.111	4	5	0	34.783	4.656	11.554	0	-12.9874	17.4009	29.4139
4uto	20	0.019	0.001	128	325.354	194.93	130.424	1183.75	15.448	3.877	0.473	0.227	19.065	4	19	-1	48	8.564	20.275	0	8.35972	-0.952289	23.7706
4uto	21	0.016	0.013	22	86.273	25.892	60.381	311.977	12	3.995	0.653	0.591	0.375	3.875	4	0	29.167	3.716	10.568	0	16.9535	15.8632	39.5397
4uto	22	0.015	0.001	33	123.135	69.999	53.136	419.889	3.667	4.02	0.655	0.182	-1.727	3.182	7	-2	54.545	4.858	10.492	0	-44.2318	-8.52779	91.7346
4uto	23	0.01	0.001	21	100.712	65.691	35.021	331.322	3	3.902	0.635	0.19	-2.286	3.429	4	0	42.105	4.282	10.606	0	-9.58924	-67.4186	77.5866
4uto	24	0.004	0.015	39	149.905	68.994	80.911	558.461	7.385	4.021	0.533	0.333	0.1	4.1	7	1	50	5.701	16.211	0	-48.7114	-37.4492	79.2755
4hqz	1	0.276	0.677	73	53.711	15.067	38.644	314.001	44.913	3.779	0.432	0.63	26.824	3.824	6	-3	28.571	3.467	7.876	0	-47.1455	-10.51	76.728
4hqz	2	0.261	0.583	67	51.616	22.633	28.983	299.879	44	3.792	0.422	0.672	23.75	3.812	6	-3	30.303	3.442	7.411	0	-15.1634	-51.7382	52.989
4hqz	3	0.198	0.596	71	69.981	20.468	49.513	318.433	42.773	3.806	0.429	0.62	26.824	3.824	6	-3	30.556	3.437	8.328	0	1.70541	-43.0141	75.2949
4hqz	4	0.195	0.724	72	74.72	21.584	53.136	315.135	44.913	3.761	0.426	0.639	26.824	3.824	6	-3	30.556	3.562	8.488	0	-14.4839	-47.3596	12.7078
4hqz	5	0.154	0.012	69	225.151	126.047	99.105	781.691	7.9	3.82	0.547	0.29	-1.75	4.25	11	-2	40.385	8.699	23.471	0	27.504	24.074	48.3924
4hqz	6	0.068	0.029	48	94.64	47.543	47.098	303.003	21	3.641	0.462	0.458	13.385	4	7	0	46.875	3.799	10.29	0	32.9297	20.145	19.0249
4hqz	7	0.053	0.001	32	113.694	59.351	54.343	429.287	3.333	4.052	0.667	0.188	-3.5	3.417	8	-1	50	4.888	10.558	0	2.99528	-44.5507	90.5053
4hqz	9	0.035	0.002	70	183.54	91.76	91.78	595.122	5.667	3.954	0.54	0.171	-1.706	3.529	12	0	50	6.241	14.921	0	-23.8593	-45.174	25.7503
4hqz	10	0.034	0.014	60	202.516	110.736	91.78	666.087	9.176	3.792	0.452	0.283	4.333	4.5	12	1	46.809	7.153	17.302	0	-12.2445	-64.4754	67.158
4hqz	13	0.015	0.001	33	123.135	69.999	53.136	413.236	3.667	4.02	0.655	0.182	-3.5	3.417	8	-1	50	4.858	10.492	0	-44.2318	-8.52779	91.7346
4hqz	15	0.01	0.001	21	100.712	65.691	35.021	337.924	3	3.902	0.635	0.19	-2.286	3.429	4	0	42.105	4.282	10.606	0	-9.58924	-67.4186	77.5866
4hqz	16	0.004	0.015	39	149.905	68.994	80.911	542.923	7.385	4.021	0.533	0.333	11.133	3.933	9	0	42.857	5.701	16.211	0	-48.7114	-37.4492	79.2755
4e8c	1	0.276	0.677	73	53.711	15.067	38.644	314.676	44.913	3.779	0.432	0.63	30.077	3.846	4	-1	22.222	3.467	7.876	0	-47.1455	-10.51	76.728
4e8c	2	0.261	0.583	67	51.616	22.633	28.983	293.843	44	3.792	0.422	0.672	23.75	3.812	6	-3	30.303	3.442	7.411	0	-15.1634	-51.7382	52.989
4e8c	3	0.198	0.596	71	69.981	20.468	49.513	309.354	42.773	3.806	0.429	0.62	26.824	3.824	6	-3	30.556	3.437	8.328	0	1.70541	-43.0141	75.2949
4e8c	4	0.195	0.724	72	74.72	21.584	53.136	316.49	44.913	3.761	0.426	0.639	26.824	3.824	6	-3	30.556	3.562	8.488	0	-14.4839	-47.3596	12.7078
4e8c	5	0.129	0.002	39	107.568	70.132	37.436	451.658	5	3.916	0.558	0.256	35	4.636	5	-1	48.387	5.232	13.588	0	26.8475	14.8694	44.2085
4e8c	6	0.118	0.009	41	56.782	21.761	35.021	201.27	16	3.651	0.454	0.415	42.545	4.636	6	3	37.037	2.947	6.482	0	-22.1974	1.64224	18.352
4e8c	7	0.086	0.027	72	127.764	54.91	72.854	539.987	26.929	4.044	0.461	0.389	28.842	4.789	14	-2	48.78	4.462	10.265	0	-22.0049	1.21972	5.79429
4e8c	8	0.074	0.001	55	173.831	92.92	80.911	682.873	11.286	3.804	0.543	0.255	4.214	4	12	-1	48.78	6.689	19.114	0	14.5741	-4.66373	1.57967
4e8c	9	0.072	0.001	20	85.873	48.437	37.436	303.018	0.667	3.902	0.605	0.15	-19.9	3.7	6	1	54.545	4.354	13.259	0	14.7543	17.5295	61.3378
4e8c	11	0.053	0.001	32	113.694	59.351	54.343	432.396	3.333	4.052	0.667	0.188	-1.727	3.182	7	-2	60.87	4.888	10.558	0	2.99528	-44.5507	90.5053
4e8c	12	0.052	0.001	19	83.589	26.831	56.759	330.579	4	4.018	0.74	0.263	8.333	4.833	4	0	33.333	4.074	7.982	0	20.6951	-10.4295	70.8271
4e8c	16	0.038	0.02	38	130.648	49.42	81.228	479.982	18.8	3.907	0.573	0.658	15	3.846	5	-1	36.667	5.191	12.822	0	-10.3329	8.30726	46.5258
4e8c	17	0.037	0.001	23	106.065	61.383	44.682	328.355	1.5	3.762	0.475	0.174	6.273	4.545	8	-2	45.455	4.719	11.724	0	20.8502	-5.96365	25.2079
4e8c	18	0.035	0.002	70	183.54	91.76	91.78	589.227	5.667	3.954	0.54	0.171	-1.706	3.529	12	0	50	6.241	14.921	0	-23.8593	-45.174	25.7503
4e8c	19	0.034	0.014	60	202.516	110.736	91.78	654.853	9.176	3.792	0.452	0.283	4.333	4.5	12	1	46.809	7.153	17.302	0	-12.2445	-64.4754	67.158
4e8c	27	0.015	0.001	33	123.135	69.999	53.136	400.507	3.667	4.02	0.655	0.182	-3.364	3.545	7	-1	41.176	4.858	10.492	0	-44.2318	-8.52779	91.7346
4e8c	28	0.013	0.001	35	118.13	70.716	47.414	363.342	6.222	3.757	0.5	0.257	13.1	4.2	5	-2	50	4.509	12.318	0	10.1984	24.3543	40.585
4e8c	29	0.011	0.018	24	119.524	39.821	79.703	377.802	10	3.892	0.699	0.458	0.75	4.125	6	1	50	5.055	14.724	0	-18.6507	-3.28758	67.5761
4e8c	30	0.01	0.001	21	100.712	65.691	35.021	335.25	3	3.902	0.635	0.19	-2.667	3.833	4	0	42.857	4.282	10.606	0	-9.58924	-67.4186	77.5866
4e8c	32	0.008	0.001	15	70.229	30.377	39.852	228.332	7	3.875	0.564	0.533	-5.857	4.143	5	-2	41.176	3.164	7.657	0	1.5546	23.8078	44.3786
4e8c	33	0.007	0.001	29	106.308	50.757	55.551	302.191	4.286	3.701	0.448	0.241	-9	4.429	6	-2	50	4.222	10.067	0	4.99	-6.82638	-16.0979
4e8c	36	0.005	0.001	30	57.111	37.789	19.322	243.485	16	4.055	0.607	0.567	2	4.6	5	0	45	2.1	5.604	0	-28.8138	13.7081	33.0586
4e8c	38	0.004	0.015	39	149.905	68.994	80.911	550.921	7.385	4.021	0.533	0.333	19.5	4.1	5	0	40	5.701	16.211	0	-48.7114	-37.4492	79.2755
4e8c	39	0.001	0.004	26	95.482	29.062	66.42	232.352	12.429	3.684	0.444	0.538	27.182	5.091	8	-1	36.364	3.845	9.235	0	-6.22288	-6.649	7.64015
3zpp	1	0.276	0.677	73	53.711	15.067	38.644	322.268	44.913	3.779	0.432	0.63	26.824	3.824	6	-3	28.571	3.467	7.876	0	-47.1455	-10.51	76.728
3zpp	2	0.261	0.583	67	51.616	22.633	28.983	302.725	44	3.792	0.422	0.672	23.75	3.812	6	-3	30.303	3.442	7.411	0	-15.1634	-51.7382	52.989
3zpp	3	0.198	0.596	71	69.981	20.468	49.513	314.137	42.773	3.806	0.429	0.62	26.824	3.824	6	-3	30.556	3.437	8.328	0	1.70541	-43.0141	75.2949
3zpp	4	0.195	0.724	72	74.72	21.584	53.136	318.032	44.913	3.761	0.426	0.639	26.824	3.824	6	-3	30.556	3.562	8.488	0	-14.4839	-47.3596	12.7078
3zpp	5	0.079	0.001	38	134.798	63.548	71.25	513.894	9.714	3.945	0.624	0.368	9.2	4.5	7	3	43.75	5.843	13.821	0	-8.68197	23.9137	28.8672
3zpp	6	0.053	0.001	32	113.694	59.351	54.343	430.415	3.333	4.052	0.667	0.188	-3.5	3.417	8	-1	50	4.888	10.558	0	2.99528	-44.5507	90.5053
3zpp	8	0.045	0.002	21	68.567	11.808	56.759	198.89	9	3.748	0.565	0.476	31.667	5	3	1	43.75	3.334	6.644	0	-0.243762	29.6476	15.7093
3zpp	9	0.037	0.005	33	89.518	48.459	41.059	353.117	20	3.866	0.553	0.636	20.286	3.857	5	0	42.857	3.694	8.302	0	-25.3252	38.8116	-24.3352
3zpp	10	0.035	0.002	70	183.54	91.76	91.78	598.787	5.667	3.954	0.54	0.171	-1.706	3.529	12	0	50	6.241	14.921	0	-23.8593	-45.174	25.7503
3zpp	11	0.034	0.014	60	202.516	110.736	91.78	652.521	9.176	3.792	0.452	0.283	4.333	4.5	12	1	46.809	7.153	17.302	0	-12.2445	-64.4754	67.158
3zpp	15	0.015	0.001	33	123.135	69.999	53.136	419.407	3.667	4.02	0.655	0.182	-3.5	3.417	8	-1	50	4.858	10.492	0	-44.2318	-8.52779	91.7346
3zpp	17	0.01	0.001	21	100.712	65.691	35.021	336.341	3	3.902	0.635	0.19	-2.286	3.429	4	0	42.105	4.282	10.606	0	-9.58924	-67.4186	77.5866
3zpp	18	0.004	0.015	39	149.905	68.994	80.911	545.894	7.385	4.021	0.533	0.333	11.133	3.933	9	0	42.857	5.701	16.211	0	-48.7114	-37.4492	79.2755
2y2k	1	0.276	0.677	73	53.711	15.067	38.644	311.26	44.913	3.779	0.432	0.63	26.824	3.824	6	-3	28.571	3.467	7.876	0	-47.1455	-10.51	76.728
2y2k	2	0.261	0.583	67	51.616	22.633	28.983	307.684	44	3.792	0.422	0.672	23.75	3.812	6	-3	30.303	3.442	7.411	0	-15.1634	-51.7382	52.989
2y2k	3	0.198	0.596	71	69.981	20.468	49.513	306.165	42.773	3.806	0.429	0.62	26.824	3.824	6	-3	30.556	3.437	8.328	0	1.70541	-43.0141	75.2949
2y2k	4	0.195	0.724	72	74.72	21.584	53.136	314.808	44.913	3.761	0.426	0.639	26.824	3.824	6	-3	30.556	3.562	8.488	0	-14.4839	-47.3596	12.7078
2y2k	5	0.07	0.001	29	136.871	66.829	70.042	427.047	4	3.866	0.524	0.172	23.2	3.533	7	1	52	6.154	12.314	0	-27.3107	-3.47983	25.136
2y2k	6	0.069	0.001	83	203.168	107.766	95.403	697.083	14.25	3.847	0.464	0.289	25.556	4.667	12	0	46.809	6.756	17.571	0	-22.2535	31.8937	0.238229
2y2k	7	0.068	0.002	64	172.6	74.307	98.293	628.341	11.273	4.015	0.584	0.344	34.308	4.846	7	0	42.5	6.451	16.612	0	-20.1138	-3.36772	8.67514
2y2k	8	0.067	0.005	60	167.369	93.704	73.665	616.844	15.4	3.835	0.484	0.333	26.235	4.059	10	-2	46.341	6.206	17.629	0	-18.4292	12.1851	29.0387
2y2k	10	0.053	0.001	32	113.694	59.351	54.343	428.599	3.333	4.052	0.667	0.188	-3.5	3.417	8	-1	50	4.888	10.558	0	2.99528	-44.5507	90.5053
2y2k	13	0.035	0.002	70	183.54	91.76	91.78	585.323	5.667	3.954	0.54	0.171	-1.706	3.529	12	0	50	6.241	14.921	0	-23.8593	-45.174	25.7503
2y2k	14	0.034	0.014	60	202.516	110.736	91.78	655.383	9.176	3.792	0.452	0.283	4.333	4.5	12	1	46.809	7.153	17.302	0	-12.2445	-64.4754	67.158
2y2k	16	0.015	0.001	33	123.135	69.999	53.136	410.584	3.667	4.02	0.655	0.182	-3.5	3.417	8	-1	50	4.858	10.492	0	-44.2318	-8.52779	91.7346
2y2k	17	0.01	0.001	21	100.712	65.691	35.021	344.307	3	3.902	0.635	0.19	-2.286	3.429	4	0	42.105	4.282	10.606	0	-9.58924	-67.4186	77.5866
2y2k	19	0.004	0.015	39	149.905	68.994	80.911	531.294	7.385	4.021	0.533	0.333	11.133	3.933	9	0	42.857	5.701	16.211	0	-48.7114	-37.4492	79.2755
2ww5	1	0.277	0.677	73	53.711	15.067	38.644	309.109	44.913	3.779	0.432	0.63	26.824	3.824	6	-3	28.571	3.467	7.876	0	-47.1455	-10.51	76.728
2ww5	2	0.262	0.583	67	51.616	22.633	28.983	294.36	44	3.792	0.422	0.672	23.75	3.812	6	-3	30.303	3.442	7.411	0	-15.1634	-51.7382	52.989
2ww5	3	0.199	0.596	71	69.981	20.468	49.513	312.897	42.773	3.806	0.429	0.62	26.824	3.824	6	-3	30.556	3.437	8.328	0	1.70541	-43.0141	75.2949
2ww5	4	0.196	0.724	72	74.72	21.584	53.136	310.883	44.913	3.761	0.426	0.639	26.824	3.824	6	-3	30.556	3.562	8.488	0	-14.4839	-47.3596	12.7078
2ww5	5	0.062	0.001	92	297.789	143.212	154.576	1165.38	24.05	3.94	0.616	0.435	-0.857	4.476	18	-1	42.254	8.41	19.422	0	0.217163	-0.905967	15.2151
2ww5	6	0.059	0.001	15	55.648	19.419	36.229	195.281	5	3.957	0.603	0.4	5.714	5.429	6	4	35.714	3.09	6.426	0	22.9642	-25.4855	19.6908
2ww5	7	0.054	0.001	32	113.694	59.351	54.343	432.624	3.333	4.052	0.667	0.188	-3.5	3.417	8	-1	50	4.888	10.558	0	2.99528	-44.5507	90.5053
2ww5	10	0.042	0.001	27	72.939	53.617	19.322	223.471	9	3.739	0.446	0.37	12.545	5	11	-4	50	3.272	9.858	0	7.75856	11.9187	21.717
2ww5	11	0.037	0.002	70	183.54	91.76	91.78	589.227	5.667	3.954	0.54	0.171	-1.706	3.529	12	0	50	6.241	14.921	0	-23.8593	-45.174	25.7503
2ww5	12	0.035	0.014	60	202.516	110.736	91.78	659.727	9.176	3.792	0.452	0.283	4.333	4.5	12	1	46.809	7.153	17.302	0	-12.2445	-64.4754	67.158
2ww5	15	0.016	0.001	33	123.135	69.999	53.136	415.02	3.667	4.02	0.655	0.182	-3.5	3.417	8	-1	50	4.858	10.492	0	-44.2318	-8.52779	91.7346
2ww5	16	0.015	0.004	38	68.509	31.072	37.436	251.941	21	3.911	0.502	0.579	69	6.286	5	0	20.833	2.437	5.672	0	25.1066	-35.6434	18.4644
2ww5	17	0.01	0.001	21	100.712	65.691	35.021	343.161	3	3.902	0.635	0.19	-2.286	3.429	4	0	42.105	4.282	10.606	0	-9.58924	-67.4186	77.5866
2ww5	18	0.005	0.015	39	149.905	68.994	80.911	553.206	7.385	4.021	0.533	0.333	11.133	3.933	9	0	42.857	5.701	16.211	0	-48.7114	-37.4492	79.2755
2ww5	19	0.002	0.001	34	87.265	46.206	41.059	378.384	8	3.875	0.594	0.265	24	4.857	6	1	47.826	3.159	7.565	0	2.79947	31.7021	25.4121
2ppw	1	0.276	0.677	73	53.711	15.067	38.644	313.706	44.913	3.779	0.432	0.63	26.824	3.824	6	-3	28.571	3.467	7.876	0	-47.1455	-10.51	76.728
2ppw	2	0.261	0.583	67	51.616	22.633	28.983	296.257	44	3.792	0.422	0.672	23.75	3.812	6	-3	30.303	3.442	7.411	0	-15.1634	-51.7382	52.989
2ppw	3	0.219	0.289	88	166.915	86.004	80.911	604.443	23.15	3.844	0.474	0.455	26.864	4.045	12	-1	39.216	6.883	18.311	0	83.9565	-20.0722	34.7081
2ppw	4	0.198	0.596	71	69.981	20.468	49.513	314.358	42.773	3.806	0.429	0.62	26.824	3.824	6	-3	30.556	3.437	8.328	0	1.70541	-43.0141	75.2949
2ppw	5	0.195	0.724	72	74.72	21.584	53.136	312.285	44.913	3.761	0.426	0.639	26.824	3.824	6	-3	30.556	3.562	8.488	0	-14.4839	-47.3596	12.7078
2ppw	6	0.059	0.025	32	45.552	12.946	32.606	173.098	25	3.879	0.458	0.812	60.727	4.545	4	0	28.571	2.117	4.928	0	83.8577	14.1627	82.9243
2ppw	7	0.053	0.001	32	113.694	59.351	54.343	430.71	3.333	4.052	0.667	0.188	-3.5	3.417	8	-1	50	4.888	10.558	0	2.99528	-44.5507	90.5053
2ppw	10	0.035	0.002	70	183.54	91.76	91.78	588.51	5.667	3.954	0.54	0.171	-1.706	3.529	12	0	50	6.241	14.921	0	-23.8593	-45.174	25.7503
2ppw	11	0.034	0.014	60	202.516	110.736	91.78	656.442	9.176	3.792	0.452	0.283	4.333	4.5	12	1	46.809	7.153	17.302	0	-12.2445	-64.4754	67.158
2ppw	16	0.015	0.001	33	123.135	69.999	53.136	411.838	3.667	4.02	0.655	0.182	-3.5	3.417	8	-1	50	4.858	10.492	0	-44.2318	-8.52779	91.7346
2ppw	17	0.014	0.001	29	112.233	62.72	49.513	369.052	17	3.799	0.444	0.621	32	4.889	4	2	45.833	4.497	9.445	0	72.1225	0.0284828	62.931
2ppw	18	0.013	0.004	25	96.804	38.838	57.966	286.35	12	3.637	0.4	0.52	16.778	4.667	5	1	41.667	3.985	8.968	0	71.8218	-3.61348	51.3812
2ppw	20	0.01	0.001	21	100.712	65.691	35.021	337.76	3	3.902	0.635	0.19	-2.286	3.429	4	0	42.105	4.282	10.606	0	-9.58924	-67.4186	77.5866
2ppw	21	0.004	0.015	39	149.905	68.994	80.911	562.118	7.385	4.021	0.533	0.333	11.133	3.933	9	0	42.857	5.701	16.211	0	-48.7114	-37.4492	79.2755
2jkb	1	0.276	0.677	73	53.711	15.067	38.644	310.501	44.913	3.779	0.432	0.63	26.824	3.824	6	-3	28.571	3.467	7.876	0	-47.1455	-10.51	76.728
2jkb	2	0.261	0.583	67	51.616	22.633	28.983	298.715	44	3.792	0.422	0.672	23.75	3.812	6	-3	30.303	3.442	7.411	0	-15.1634	-51.7382	52.989
2jkb	3	0.198	0.596	71	69.981	20.468	49.513	316.749	42.773	3.806	0.429	0.62	26.824	3.824	6	-3	30.556	3.437	8.328	0	1.70541	-43.0141	75.2949
2jkb	4	0.195	0.724	72	74.72	21.584	53.136	308.734	44.913	3.761	0.426	0.639	26.824	3.824	6	-3	30.556	3.562	8.488	0	-14.4839	-47.3596	12.7078
2jkb	5	0.142	0.013	44	53.94	23.749	30.191	210.623	17	3.616	0.403	0.409	30.286	4	6	1	48.148	2.996	6.433	0	-17.7408	-11.152	-45.7824
2jkb	10	0.053	0.001	32	113.694	59.351	54.343	435.765	3.333	4.052	0.667	0.188	-3.5	3.417	8	-1	50	4.888	10.558	0	2.99528	-44.5507	90.5053
2jkb	15	0.035	0.002	70	183.54	91.76	91.78	582.774	5.667	3.954	0.54	0.171	-1.706	3.529	12	0	50	6.241	14.921	0	-23.8593	-45.174	25.7503
2jkb	16	0.034	0.014	60	202.516	110.736	91.78	652.627	9.176	3.792	0.452	0.283	4.333	4.5	12	1	46.809	7.153	17.302	0	-12.2445	-64.4754	67.158
2jkb	20	0.017	0.009	32	105.758	34.508	71.25	362.534	19.364	3.829	0.517	0.688	27	4.2	5	0	34.615	4.223	9.861	0	29.4074	-22.644	-21.0456
2jkb	21	0.015	0.001	33	123.135	69.999	53.136	404.413	3.667	4.02	0.655	0.182	-3.5	3.417	8	-1	46.154	4.858	10.492	0	-44.2318	-8.52779	91.7346
2jkb	22	0.01	0.021	28	56.469	22.656	33.814	153.901	25	3.66	0.528	0.929	43.5	4.75	4	0	18.182	2.192	5.516	0	23.3635	1.39114	-20.8168
2jkb	23	0.01	0.001	21	100.712	65.691	35.021	342.615	3	3.902	0.635	0.19	-2.286	3.429	4	0	42.105	4.282	10.606	0	-9.58924	-67.4186	77.5866
2jkb	26	0.004	0.015	39	149.905	68.994	80.911	559.033	7.385	4.021	0.533	0.333	11.133	3.933	9	0	42.857	5.701	16.211	0	-48.7114	-37.4492	79.2755
2heu	1	0.276	0.677	73	53.711	15.067	38.644	312.652	44.913	3.779	0.432	0.63	47.091	4.545	3	-1	35.294	3.467	7.876	0	-47.1455	-10.51	76.728
2heu	2	0.261	0.583	67	51.616	22.633	28.983	298.931	44	3.792	0.422	0.672	23.75	3.812	6	-3	30.303	3.442	7.411	0	-15.1634	-51.7382	52.989
2heu	3	0.198	0.596	71	69.981	20.468	49.513	312.498	42.773	3.806	0.429	0.62	26.824	3.824	6	-3	30.556	3.437	8.328	0	1.70541	-43.0141	75.2949
2heu	4	0.195	0.724	72	74.72	21.584	53.136	310.837	44.913	3.761	0.426	0.639	26.824	3.824	6	-3	30.556	3.562	8.488	0	-14.4839	-47.3596	12.7078
2heu	6	0.065	0.001	41	130.947	65.735	65.212	559.535	7.2	4.022	0.542	0.244	11.417	3.25	6	0	45.833	5.292	13.607	0	22.7933	64.6134	23.6227
2heu	7	0.06	0.001	21	53.756	25.981	27.775	254.347	4	3.913	0.579	0.238	32.889	5.111	8	1	35.294	2.814	5.939	0	22.8609	84.3411	27.6059
2heu	8	0.057	0.003	17	71.759	15	56.759	310.293	9.273	4.017	0.68	0.647	24.286	3.857	5	-1	33.333	3.72	9.188	0	53.9333	124.89	16.0414
2heu	9	0.054	0.002	16	90.881	48.614	42.267	371.427	5	4.015	0.696	0.375	22.25	4	5	1	47.059	4.55	11.339	0	41.4666	125.99	6.43631
2heu	10	0.053	0.001	32	113.694	59.351	54.343	437.874	3.333	4.052	0.667	0.188	-3.5	3.417	8	-1	50	4.888	10.558	0	2.99528	-44.5507	90.5053
2heu	12	0.046	0.001	21	50.998	18.392	32.606	228.721	6	3.961	0.574	0.333	32.556	5.222	8	0	38.889	2.561	5.336	0	18.1098	114.878	28.5772
2heu	13	0.041	0.001	53	187.397	120.977	66.42	658.42	4.889	3.873	0.552	0.17	-9.25	3.688	12	1	58.537	6.798	14.33	0	33.1305	129.243	12.6737
2heu	14	0.039	0.001	36	118.481	70.176	48.305	493.167	5.714	3.931	0.546	0.194	12.833	3.75	8	1	46.429	4.819	12.542	0	61.8887	115.278	12.9498
2heu	15	0.036	0.001	15	56.032	28.256	27.775	189.101	4	3.599	0.592	0.333	-12	5.4	5	0	37.5	2.831	6.497	0	17.0707	66.8756	54.723
2heu	16	0.035	0.002	70	183.54	91.76	91.78	583.411	5.667	3.954	0.54	0.171	-1.706	3.529	12	0	50	6.241	14.921	0	-23.8593	-45.174	25.7503
2heu	17	0.035	0.014	56	202.516	110.736	91.78	639.909	9.176	3.79	0.457	0.304	4.333	4.5	12	1	46.809	7.289	17.302	0	-12.5388	-64.4206	67.1197
2heu	18	0.034	0.005	25	117.419	40.131	77.288	460.487	4	4.148	0.655	0.2	13.6	4.2	7	2	45.455	5.187	13.153	0	40.5224	76.0333	7.40344
2heu	21	0.019	0.001	20	55.991	27.008	28.983	235.107	4	3.9	0.578	0.25	29.444	5.444	9	0	38.889	2.489	5.572	0	46.187	104.023	24.2448
2heu	22	0.015	0.001	33	123.135	69.999	53.136	409.62	3.667	4.02	0.655	0.182	-7.8	3.7	7	-1	53.333	4.858	10.492	0	-44.2318	-8.52779	91.7346
2heu	23	0.015	0.004	77	198.602	111.653	86.949	698.761	9.571	3.802	0.447	0.182	6.3	3.6	13	-4	54.762	5.907	12.157	0	38.3716	88.1685	19.2026
2heu	24	0.012	0.037	54	169.097	101.47	67.627	535.204	10.118	3.722	0.363	0.315	17.118	3.882	8	0	45.833	5.807	15.842	0	8.04563	74.3122	34.1664
2heu	25	0.01	0.001	21	100.712	65.691	35.021	343.543	3	3.902	0.635	0.19	-2.286	3.429	4	0	42.105	4.282	10.606	0	-9.58924	-67.4186	77.5866
2heu	26	0.01	0.002	51	186.377	128.411	57.966	674.028	6	3.836	0.526	0.137	-13.75	3.812	13	0	61.538	6.525	16.829	0	46.666	81.9879	10.6679
2heu	27	0.009	0.001	25	64.746	33.348	31.398	207.675	11	3.806	0.451	0.48	15.25	3.125	4	1	42.105	2.632	6.501	0	-0.20296	124.789	23.8951
2heu	29	0.004	0.001	32	82.976	43.124	39.852	313.306	12	3.975	0.595	0.406	18	4.3	9	-2	45.833	3.073	7.323	0	14.4464	109.476	35.2215
2heu	30	0.004	0.015	39	149.905	68.994	80.911	564.86	7.385	4.021	0.533	0.333	18.909	4	6	0	31.25	5.701	16.211	0	-48.7114	-37.4492	79.2755
2heu	32	0.001	0.001	86	295.685	179.752	115.932	1142.87	12.231	4.028	0.551	0.302	4.143	3.381	11	-1	49.231	8.119	19.456	0	18.3789	135.932	30.657
2gz3	1	0.248	0.677	73	53.711	15.067	38.644	307.76	44.913	3.779	0.432	0.63	34.727	4.182	4	-3	27.778	3.467	7.876	0	-47.1455	-10.51	76.728
2gz3	2	0.236	0.583	67	51.616	22.633	28.983	302.337	44	3.792	0.422	0.672	23.75	3.812	6	-3	30.303	3.442	7.411	0	-15.1634	-51.7382	52.989
2gz3	3	0.172	0.596	71	69.981	20.468	49.513	315.82	42.773	3.806	0.429	0.62	26.824	3.824	6	-3	30.556	3.437	8.328	0	1.70541	-43.0141	75.2949
2gz3	4	0.168	0.724	72	74.72	21.584	53.136	312.285	44.913	3.761	0.426	0.639	26.824	3.824	6	-3	30.556	3.562	8.488	0	-14.4839	-47.3596	12.7078
2gz3	5	0.151	0.001	22	76.738	42.925	33.814	362.121	3.2	3.968	0.651	0.227	20.429	4.429	4	1	50	4.827	10.46	0	-20.0192	44.565	-62.9237
2gz3	8	0.062	0.011	30	106.807	35.557	71.25	456.784	11.429	3.929	0.625	0.467	16.4	4	4	0	33.333	4.929	12.761	0	-11.8135	46.6706	3.68547
2gz3	10	0.042	0.001	42	100.828	60.422	40.406	388.583	8	3.867	0.52	0.214	2.737	3.526	12	3	65.517	4.011	8.665	0	-30.7248	13.1467	-8.4679
2gz3	11	0.041	0.001	32	113.694	59.351	54.343	434.047	3.333	4.052	0.667	0.188	-3.5	3.417	8	-1	50	4.888	10.558	0	2.99528	-44.5507	90.5053
2gz3	12	0.039	0.002	17	68.461	32.232	36.229	277.664	9	4.212	0.691	0.588	17.5	3.833	5	0	44.444	3.438	6.98	0	4.86753	13.9761	-46.9862
2gz3	13	0.028	0.025	40	104.782	31.117	73.665	429.609	21.833	3.94	0.501	0.6	5.2	4.8	8	1	33.333	4.144	10.14	0	0.472175	32.3762	-22.8225
2gz3	14	0.023	0.001	18	79.541	50.558	28.983	269.981	5.75	3.763	0.666	0.444	-32.6	4.6	5	-1	38.462	3.654	8.956	0	-63.6983	20.6687	-37.7654
2gz3	18	0.012	0.014	60	202.516	110.736	91.78	636.412	9.176	3.792	0.452	0.283	4.333	4.5	12	1	46.809	7.153	17.302	0	-12.2445	-64.4754	67.158
2gz3	20	0.009	0.002	70	183.54	91.76	91.78	602.134	5.667	3.954	0.54	0.171	-1.706	3.529	12	0	50	6.241	14.921	0	-23.8593	-45.174	25.7503
2gz3	21	0.008	0.003	28	91.627	32.454	59.174	366.041	11	3.864	0.446	0.429	13.286	4.286	3	1	33.333	3.744	9.16	0	10.0996	4.42689	-35.498
2gz3	22	0.005	0.005	47	173.803	61.494	112.309	649.155	13.053	3.806	0.463	0.404	9.062	4.188	9	-1	38.889	6.122	12.556	0	-16.6264	30.5793	8.08577
2gz3	23	0.003	0.001	33	123.135	69.999	53.136	412.947	3.667	4.02	0.655	0.182	-1	3.364	7	0	52.381	4.858	10.492	0	-44.2318	-8.52779	91.7346
2gz3	24	0.002	0.001	21	100.712	65.691	35.021	342.07	3	3.902	0.635	0.19	-2.286	3.429	4	0	42.105	4.282	10.606	0	-9.58924	-67.4186	77.5866
2gz3	25	0.002	0.004	35	127.327	53.661	73.665	483.342	10	4.031	0.673	0.314	-33.25	4.375	7	0	41.935	4.949	12.076	0	6.96451	37.8192	-13.3331
2gz3	27	0.001	0.025	40	102.025	45.267	56.759	348.033	25.926	3.957	0.484	0.675	-2.667	4.889	8	1	36	3.788	8.483	0	-29.041	15.7891	3.29845
2gz3	28	0.001	0.001	17	60.847	25.826	35.021	249.319	5	4.127	0.662	0.353	15.143	4.714	4	0	43.75	2.691	6.907	0	-42.4621	24.1065	-18.7122
2cg8	1	0.237	0.677	73	53.711	15.067	38.644	311.091	44.913	3.779	0.432	0.63	23.357	3.643	5	-4	26.923	3.467	7.876	0	-47.1455	-10.51	76.728
2cg8	2	0.225	0.583	67	51.616	22.633	28.983	293.584	44	3.792	0.422	0.672	23.75	3.812	6	-3	30.303	3.442	7.411	0	-15.1634	-51.7382	52.989
2cg8	3	0.195	0.034	56	87.113	30.355	56.759	390.977	21.067	3.856	0.494	0.536	35.846	4.154	5	0	33.333	4.793	10.644	0	28.4181	-8.96177	-3.53011
2cg8	4	0.16	0.596	71	69.981	20.468	49.513	309.043	42.773	3.806	0.429	0.62	26.824	3.824	6	-3	30.556	3.437	8.328	0	1.70541	-43.0141	75.2949
2cg8	5	0.133	0.403	122	226.421	86.336	140.085	807.701	24	3.936	0.436	0.361	17.56	4.4	13	3	36.508	7.567	19.53	0	-52.9792	-70.1675	0.066541
2cg8	6	0.097	0.006	20	60.798	16.116	44.682	269.22	11.846	3.733	0.49	0.65	22.2	4.4	7	3	33.333	3.659	7.82	0	-48.1164	-76.7778	31.4647
2cg8	7	0.085	0.007	20	65.198	19.308	45.89	378.091	15.529	4.038	0.723	0.85	10.857	5.143	6	0	36.842	3.727	9.386	0	5.2411	-30.665	-0.9022
2cg8	8	0.068	0.006	37	71.514	37.7	33.814	211.066	11	3.634	0.389	0.324	23.357	4.714	9	0	44.444	3.395	8.035	0	-35.7889	-64.0124	16.7816
2cg8	9	0.054	0.007	40	58.365	25.759	32.606	243.952	14	3.991	0.477	0.375	29.143	4.714	4	-1	39.13	2.547	7.066	0	-25.0743	-32.3994	-23.3829
2cg8	10	0.046	0.002	27	77.67	46.272	31.398	190.012	9	3.714	0.407	0.37	30.5	4	5	0	45	3.7	7.102	0	-55.6374	-75.5365	-19.8897
2cg8	12	0.036	0.001	32	113.694	59.351	54.343	439.984	3.333	4.052	0.667	0.188	-3.5	3.417	8	-1	50	4.888	10.558	0	2.99528	-44.5507	90.5053
2cg8	14	0.032	0.001	17	64.602	19.286	45.316	230.504	9	3.79	0.561	0.588	56.25	4.25	3	0	38.889	3.212	6.853	0	-30.1052	0.237	-5.14776
2cg8	18	0.028	0.007	69	227.921	111.83	116.091	883.597	10.588	3.917	0.505	0.246	7.167	4.056	12	-2	48	7.805	18.672	0	-32.908	-31.9688	20.5667
2cg8	21	0.021	0.004	39	81.819	40.76	41.059	322.16	15	3.961	0.555	0.41	25.273	4	4	-2	46.429	3.234	7.4	0	-19.6701	-31.3569	-2.75487
2cg8	25	0.003	0.014	60	202.516	110.736	91.78	652.309	9.176	3.792	0.452	0.283	4.333	4.5	12	1	46.809	7.153	17.302	0	-12.2445	-64.4754	67.158
1y7o	1	0.236	0.333	73	53.711	15.067	38.644	312.778	44.913	3.779	0.432	0.63	26.824	3.824	6	-3	28.571	3.467	7.876	0	-47.1455	-10.51	76.728
1y7o	2	0.225	0.255	67	51.616	22.633	28.983	296.214	44	3.792	0.422	0.672	23.75	3.812	6	-3	30.303	3.442	7.411	0	-15.1634	-51.7382	52.989
1y7o	3	0.177	0.037	51	23.358	6.451	16.907	161.634	31	3.74	0.557	0.627	53.909	4.091	4	-1	35.714	2.151	5.793	0	45.4481	66.8918	37.034
1y7o	4	0.16	0.273	71	69.981	20.468	49.513	315.067	42.773	3.806	0.429	0.62	26.824	3.824	6	-3	30.556	3.437	8.328	0	1.70541	-43.0141	75.2949
1y7o	5	0.156	0.385	72	74.72	21.584	53.136	311.491	44.913	3.761	0.426	0.639	26.824	3.824	6	-3	30.556	3.562	8.488	0	-14.4839	-47.3596	12.7078
1y7o	6	0.136	0.965	116	213.833	72.54	141.292	842.625	49.31	3.964	0.444	0.75	55.92	4.2	7	0	31.148	7.31	18.208	0	34.1161	67.3958	37.4986
1y7o	7	0.119	0.007	62	148.684	88.302	60.381	633.979	19.933	3.868	0.488	0.484	20.25	4.812	11	-1	40.541	6.057	15.5	0	21.0979	78.9839	37.9149
1y7o	8	0.1	0.994	221	527.02	196.466	330.553	2011.94	50.765	3.976	0.469	0.674	38.525	4.025	15	-3	33.6	12.222	37.404	0	23.4543	50.5922	33.4071
1y7o	9	0.096	0.011	38	32.449	11.919	20.53	151.189	24	3.784	0.505	0.658	55.429	4.143	2	-1	9.091	1.983	5.029	0	18.6969	94.2481	-5.21492
1y7o	10	0.09	0.004	63	119.77	76.295	43.475	412.499	6.727	3.747	0.414	0.175	30.737	3.632	9	1	51.351	4.901	12.932	0	12.229	34.6937	35.3117
1y7o	11	0.087	0.952	130	241.063	65.956	175.106	843.164	55.56	3.924	0.485	0.769	64.941	4.588	5	-1	21.429	7.371	17.075	0	15.1045	91.6822	4.20907
1y7o	15	0.073	0.003	39	38.148	13.995	24.153	175.804	18	3.971	0.517	0.487	41.75	3.167	3	0	37.5	1.963	3.948	0	3.52149	36.8397	5.75536
1y7o	16	0.07	0.875	90	191.962	61.538	130.424	683.11	49.973	3.95	0.443	0.811	53.895	4.105	6	-1	34.286	6.57	16.058	0	32.8853	89.5514	24.0539
1y7o	18	0.064	0.015	41	49.249	21.473	27.775	218.196	22	3.908	0.479	0.561	35	3.154	3	0	36	2.274	7.041	0	21.2534	33.4706	24.3222
1y7o	19	0.056	0.002	19	87.595	24.798	62.797	288.742	7.111	3.777	0.656	0.474	0.833	4.5	5	1	39.13	4.407	9.448	0	30.6675	23.2146	30.7851
1y7o	20	0.045	0.004	57	103.565	60.09	43.475	348.513	7	3.957	0.446	0.14	27.25	3.583	6	0	47.368	3.988	11.34	0	-11.9445	62.1477	-3.88491
1y7o	21	0.041	0.007	42	50.523	21.54	28.983	187.109	22	3.889	0.509	0.548	41.4	2.9	2	0	37.5	2.077	4.985	0	32.1907	88.8703	4.19898
1y7o	23	0.039	0.006	36	48.244	20.468	27.775	173.323	22	3.862	0.496	0.639	41.75	3.167	3	0	30.435	2.106	4.698	0	38.9871	51.7642	32.2305
1y7o	24	0.039	0.001	31	39.242	15.089	24.153	170.237	12	3.929	0.494	0.419	48.818	3.636	4	0	31.579	1.825	4.356	0	37.5941	80.3649	32.0752
1y7o	25	0.036	0.001	32	113.694	59.351	54.343	432.713	3.333	4.052	0.667	0.188	-3.5	3.417	8	-1	50	4.888	10.558	0	2.99528	-44.5507	90.5053
1y7o	27	0.031	0.784	87	184.69	51.85	132.839	608.329	44.986	3.951	0.475	0.793	44.65	4.25	8	-1	32.558	6.196	14.531	0	-9.73886	51.0719	3.27676
1y7o	28	0.027	0.005	40	52.46	25.892	26.568	187.303	21	3.877	0.502	0.55	41.75	3.167	3	0	33.333	2.051	4.369	0	43.9306	76.2997	23.6787
1y7o	29	0.018	0.169	45	113.508	28.974	84.534	443.593	38.683	3.913	0.411	0.911	60.727	4.727	4	-1	25	4.231	8.82	0	-0.774444	34.2538	24.7779
1y7o	30	0.016	0.001	18	69.308	34.287	35.021	180.615	5	3.56	0.388	0.333	36.667	4.167	4	-1	50	3.206	6.335	0	5.3365	75.3957	21.5489
1y7o	33	0.012	0.048	47	91.384	32.21	59.174	301.422	23.6	3.822	0.462	0.532	33	2.889	1	0	28.571	3.354	10.345	0	0.703021	57.3347	-10.224
1y7o	34	0.004	0.001	24	48.266	20.49	27.775	166.116	8	3.792	0.436	0.375	48.818	3.636	4	0	33.333	2.005	3.989	0	-5.09192	39.8372	12.3371
1y7o	37	0.002	0.011	60	202.516	110.736	91.78	640.015	9.176	3.792	0.452	0.283	4.333	4.5	12	1	46.809	7.153	17.302	0	-12.2445	-64.4754	67.158
1w3y	1	0.222	0.677	73	53.711	15.067	38.644	312.862	44.913	3.779	0.432	0.63	26.867	3.667	5	-4	23.333	3.467	7.876	0	-47.1455	-10.51	76.728
1w3y	2	0.167	0.019	50	47.857	23.705	24.153	239.116	17	3.713	0.474	0.36	12.188	4.188	9	-4	43.333	3.196	7.785	0	-15.5124	-52.2444	52.8884
1w3y	3	0.151	0.596	71	68.773	20.468	48.305	307.715	42.773	3.806	0.429	0.62	26.824	3.824	6	-3	30.556	3.437	8.328	0	1.70541	-43.0141	75.2949
1w3y	4	0.142	0.724	72	74.72	21.584	53.136	313.874	44.913	3.761	0.426	0.639	26.824	3.824	6	-3	30.556	3.562	8.488	0	-14.4839	-47.3596	12.7078
1w3y	5	0.104	0.006	56	104.879	50.536	54.343	374.673	10.706	3.852	0.486	0.304	12.417	4.167	9	0	47.222	4.761	10.493	0	-17.4612	-21.6352	41.595
1w3y	6	0.097	0.001	42	51.44	33.326	18.114	215.703	1	3.775	0.457	0.048	21.938	3.875	10	-1	61.538	2.799	6.394	0	6.22829	-17.3496	45.573
1w3y	7	0.068	0.004	23	54.502	29.062	25.439	176.141	9	3.598	0.349	0.435	15.7	4.2	4	0	30	3.054	7.533	0	5.66635	-6.93839	50.9449
1w3y	11	0.053	0.001	40	107.863	68.011	39.852	337.433	1.6	3.844	0.52	0.125	14.75	4.167	8	1	41.935	4.731	10.01	0	-16.3474	-36.297	66.6519
1w3y	15	0.03	0.001	32	113.694	59.351	54.343	436.5	3.333	4.052	0.667	0.188	-3.5	3.417	8	-1	50	4.888	10.558	0	2.99528	-44.5507	90.5053
1w3y	17	0.014	0.015	187	539.06	264.929	274.132	2096.21	17.864	3.965	0.491	0.316	-0.2	3.775	33	-1	50	11.444	33.786	0	5.76584	-13.2846	74.0014
1w3y	18	0.011	0.001	20	35.324	17.21	18.114	192.263	11	4.164	0.593	0.6	11.625	4.75	6	2	40	1.679	4.031	0	-11.0179	-11.7785	76.9999
1w3y	19	0.005	0.001	25	114.776	67.679	47.097	346.215	7	3.805	0.525	0.32	-29.333	3.75	10	-3	52.174	4.869	11.692	0	16.1746	-23.4518	13.484
1rf6	1	0.206	0.677	73	53.711	15.067	38.644	315.941	44.913	3.779	0.432	0.63	40.833	3.833	1	-1	16.667	3.467	7.876	0	-47.1455	-10.51	76.728
1rf6	2	0.197	0.583	67	51.616	22.633	28.983	297.68	44	3.792	0.422	0.672	23.75	3.812	6	-3	30.303	3.442	7.411	0	-15.1634	-51.7382	52.989
1rf6	3	0.153	0.004	59	152.892	85.265	67.627	649.086	8.615	3.874	0.556	0.22	1	3.222	11	-3	52.778	6.712	15.684	0	25.4946	97.7878	53.5179
1rf6	4	0.131	0.596	71	69.981	20.468	49.513	315.022	42.773	3.806	0.429	0.62	26.824	3.824	6	-3	31.429	3.437	8.328	0	1.70541	-43.0141	75.2949
1rf6	5	0.126	0.724	72	74.72	21.584	53.136	321.583	44.913	3.761	0.426	0.639	26.824	3.824	6	-3	30.556	3.562	8.488	0	-14.4839	-47.3596	12.7078
1rf6	6	0.075	0.003	29	83.341	50.735	32.606	338.377	7	4.01	0.555	0.276	10.769	3.692	5	1	54.545	4.286	9.701	0	39.7877	105.838	63.0278
1rf6	7	0.033	0.001	18	44.173	17.21	26.964	166.505	9	3.934	0.536	0.556	41.333	4.556	3	-1	40	2.407	5.064	0	84.2587	71.6191	-6.27394
1rf6	9	0.023	0.001	32	113.694	59.351	54.343	435.322	3.333	4.052	0.667	0.188	1.182	3.455	7	0	57.143	4.888	10.558	0	2.99528	-44.5507	90.5053
1rf6	10	0.018	0.004	32	69.732	33.503	36.229	288.841	4.571	3.798	0.48	0.219	35.077	3.923	4	1	44	3.051	9.293	0	76.5854	129.643	-7.04825
3raf	1	0.131	0.023	43	119.736	58.146	61.589	463.129	11.789	3.7	0.473	0.442	14.5	4.9	7	1	43.75	6.232	15.24	0	-90.7805	30.0792	42.9229
3raf	2	0.085	0.006	41	118.251	50.624	67.627	508.457	8	3.962	0.588	0.22	6.75	3.667	7	1	39.394	5.707	14.585	0	-84.2571	26.542	-11.5873
3raf	4	0.069	0.003	26	49.703	30.222	19.48	165.466	5	3.697	0.382	0.231	12.923	3.231	7	1	52.381	2.971	7.119	0	-81.5012	12.4547	38.2901
3raf	5	0.066	0.001	44	142.859	80.062	62.797	643.744	8.267	4.025	0.563	0.341	9.769	4.308	8	2	45.714	6.386	12.91	0	-89.143	5.25886	-17.6282
3raf	6	0.028	0.025	40	121.9	49.442	72.458	505.554	20.462	3.962	0.702	0.65	22.4	3.8	2	0	37.838	5.341	13.174	0	-78.7669	72.4375	13.9791
3raf	7	0.02	0.012	25	87.19	26.809	60.381	338.06	15	3.917	0.602	0.64	4.222	4.333	5	-3	32	4.081	10.066	0	-91.7371	8.6498	60.8162
3raf	8	0.018	0.001	16	54.985	15.133	39.852	224.656	6	4.032	0.653	0.438	44.2	5	2	0	35.714	2.843	6.545	0	-83.714	31.8161	-0.5865
3raf	9	0.017	0.001	17	77.007	41.986	35.021	291.151	6	3.944	0.616	0.412	24.143	5.571	5	0	47.368	3.745	10.02	0	-48.6913	-13.2436	40.5551
3raf	11	0.008	0.009	19	120.681	42.185	78.496	350.009	8.857	3.89	0.571	0.737	32.556	4.889	4	2	26.087	5.432	12.947	0	-73.0536	43.9493	-6.13921
3raf	13	0.005	0.616	373	836.381	468.054	368.327	2675.81	12.909	3.851	0.426	0.177	-0.5	3.727	28	2	51.366	15.773	47.659	0	-87.4185	3.60947	12.4096
4fpc	1	0.224	0.035	44	60.158	22.722	37.436	231.913	13	3.728	0.412	0.318	34.769	4.077	5	1	42.857	3.105	5.938	0	-18.0027	-11.4965	-45.6387
4fpc	2	0.168	0.02	41	125.862	58.235	67.627	544.858	8.5	3.803	0.52	0.293	18.545	4	6	0	46.667	5.362	17.32	0	-19.2925	-20.8043	-7.62834
4fpc	5	0.11	0.005	33	135.729	56.026	79.703	517.737	9.077	3.912	0.473	0.394	-13.917	4.167	9	0	44	5.58	14.002	0	5.6203	-13.7081	-10.1394
4fpc	6	0.097	0.296	30	52.685	24.909	27.775	193.904	24	3.65	0.525	0.833	43.857	5.143	4	0	18.182	2.186	6.194	0	23.202	1.40663	-20.9664
4fpc	9	0.088	0.249	35	136.597	47.233	89.364	429.628	16.667	3.892	0.49	0.6	21.846	4.154	8	0	37.037	5.435	14.131	0	-17.8408	-23.2678	-47.7687
4fpc	11	0.059	0.007	34	108.79	61.693	47.098	379.023	12	3.944	0.482	0.382	18.077	4.154	5	1	45.833	3.856	9.747	0	-7.03029	-5.27091	-57.8524
4fpc	12	0.053	0.001	23	63.034	28.013	35.021	278.281	6	4.149	0.658	0.304	1.25	3.625	5	1	40	2.523	5.414	0	14.286	-22.2751	-14.3765
4fpc	13	0.044	0.003	97	282.25	190.391	91.859	860.213	11.429	3.861	0.424	0.216	15.042	4.75	20	1	58.182	6.44	15.231	0	-3.06981	-4.47123	-37.1859
4fpc	14	0.037	0.08	30	119.915	46.25	73.665	404.659	18.727	3.931	0.582	0.733	28.333	4.25	6	-1	30	4.359	9.893	0	31.5664	-22.6386	-24.6327
4fpc	21	0.002	0.002	24	87.15	36.43	50.72	225.442	10	3.751	0.437	0.458	39.286	3.857	3	-1	50	3	5.937	0	22.2178	-21.8417	-30.6391
4r77	1	0.067	0.05	133	329.438	166.408	163.03	1235.03	32.528	3.991	0.496	0.398	9.45	4.15	15	2	41.892	8.184	19.463	0	-6.85315	-20.1781	-45.6461
4r77	2	0.055	0.335	148	385.492	166.674	218.818	1507.34	30.981	4.071	0.475	0.358	25.618	4.176	19	-4	40.449	8.87	20.275	0	-1.9123	-18.043	-80.0569
4r77	3	0.04	0.057	89	257.991	114.283	143.708	916.578	24.978	3.734	0.466	0.506	26.526	5	12	0	40	6.876	16.3	0	15.0488	-3.88429	-21.9748
4r77	4	0.035	0.057	52	140.255	76.251	64.004	422.763	14.211	3.812	0.431	0.365	-2.333	4	10	1	47.059	4.836	12.272	0	7.75208	-15.4557	-45.4663
4r77	7	0.018	0.002	27	99.316	58.257	41.059	292.336	10	3.718	0.559	0.407	4.625	4.875	7	0	54.167	3.905	9.093	0	-11.3058	-8.85207	-70.2231
4r77	8	0.018	0.011	28	87.989	30.023	57.966	320.646	18	3.895	0.524	0.679	34.727	4.182	4	-2	34.783	3.415	6.392	0	10.0684	-2.15993	-61.7786
4r77	10	0.015	0.001	25	93.3	47.41	45.89	325.372	9	3.876	0.574	0.4	4.625	4.875	7	0	52.174	3.709	8.395	0	-10.6698	-15.4792	-26.7964
4r77	11	0.014	0.001	15	65.725	24.666	41.059	261.895	5	4.017	0.738	0.4	-20.5	4.5	4	1	37.5	2.973	6.771	0	10.7785	-3.59053	4.84827
4r77	12	0.011	0.001	24	72.905	35.469	37.436	244.785	9	3.653	0.422	0.417	-2.444	4.222	6	1	38.889	2.884	6.595	0	9.07242	-16.9796	-56.431
4r77	13	0.007	0.001	22	62.323	14.017	48.305	279.513	9	4.181	0.728	0.455	19.6	5.2	4	0	27.778	2.486	6.1	0	22.1344	-13.0921	-17.9111
6prg	1	0.226	0.677	73	53.711	15.067	38.644	314.634	44.913	3.779	0.432	0.63	26.867	3.667	5	-4	29.032	3.467	7.876	0	-47.1455	-10.51	76.728
6prg	2	0.216	0.583	67	51.616	22.633	28.983	304.838	44	3.792	0.422	0.672	23.75	3.812	6	-3	30.303	3.442	7.411	0	-15.1634	-51.7382	52.989
6prg	3	0.15	0.596	71	69.981	20.468	49.513	319.141	42.773	3.806	0.429	0.62	26.824	3.824	6	-3	30.556	3.437	8.328	0	1.70541	-43.0141	75.2949
6prg	4	0.146	0.724	72	74.72	21.584	53.136	314.247	44.913	3.761	0.426	0.639	26.824	3.824	6	-3	30.556	3.562	8.488	0	-14.4839	-47.3596	12.7078
6prg	5	0.142	0.001	16	71.757	37.944	33.814	279.963	4	3.815	0.651	0.375	17.222	4.222	6	2	52.632	4.776	10.432	0	-27.8883	14.2399	12.629
6prg	6	0.117	0.066	81	103.505	43.124	60.381	503.791	29.613	4.081	0.543	0.383	7.062	4.812	15	0	39.13	4.069	9.798	0	-1.72262	13.3166	-5.42212
6prg	7	0.08	0.002	24	96.666	51.983	44.682	356.017	7.273	3.852	0.682	0.458	12.7	4.1	7	2	47.826	4.956	11.07	0	6.62558	-34.7541	-29.1897
6prg	8	0.061	0.003	25	141.22	72.385	68.835	440.699	10	3.908	0.585	0.44	8.3	4.2	7	0	38.462	6.501	14.92	0	10.3203	8.45812	4.27256
[truncated: 6,738 more rows]
