# Supplementary material for: Combining the In Silico and In Vitro Assays to Identify Strobilanthes cusia Kuntze Bioactives against Penicillin-Resistant Streptococcus pneumoniae
Source: Pharmaceuticals (Basel). 2023 Jan 10;16(1):105. doi: 10.3390/ph16010105 (PMC9863409; doi:10.3390/ph16010105)
Supplement: Supplementary file 1 [file pharmaceuticals-16-00105-s001.zip › Table S5. Reverse-docking_results_Tryptanthrin.csv]

	Result	pocID
1	-11.3	4z2e_T_poc7
1	-11.3	4z2e_T_poc1
1	-11.1	4z2d_T_poc13
1	-11.1	4kyw_T_poc15
1	-11.1	4kyw_T_poc1
1	-11.1	4kyw_T_poc7
1	-11	2hfb_T_poc26
1	-11	4kyw_T_poc11
1	-11	4kyw_T_poc9
2	-10.9	4z2e_T_poc7
3	-10.8	4z2e_T_poc7
2	-10.8	4kyw_T_poc11
2	-10.8	4z2e_T_poc1
1	-10.8	4koe_T_poc4
1	-10.8	4kyw_T_poc8
1	-10.8	4koe_T_poc12
2	-10.8	4kyw_T_poc9
2	-10.8	4kyw_T_poc7
1	-10.7	3rae_T_poc3
1	-10.7	3raf_T_poc13
1	-10.6	4z2e_T_poc12
1	-10.6	4z2e_T_poc4
1	-10.6	4z2d_T_poc11
1	-10.6	1vqz_T_poc9
1	-10.6	4koe_T_poc13
1	-10.5	4z53_T_poc1
3	-10.5	4kyw_T_poc11
1	-10.5	3rad_T_poc24
2	-10.5	4koe_T_poc4
2	-10.5	4koe_T_poc12
1	-10.5	4koe_T_poc10
2	-10.4	4z2e_T_poc12
1	-10.4	4kpe_T_poc11
1	-10.4	4kpf_T_poc11
1	-10.4	4z3o_T_poc9
2	-10.4	4z2e_T_poc4
3	-10.4	4z2e_T_poc4
2	-10.4	4z2d_T_poc11
1	-10.4	4z3o_T_poc11
3	-10.4	4koe_T_poc4
1	-10.4	4kpe_T_poc4
1	-10.4	4kpe_T_poc7
3	-10.4	4koe_T_poc12
1	-10.4	4kpe_T_poc2
2	-10.4	4kyw_T_poc1
3	-10.3	4z2e_T_poc12
4	-10.3	4z2e_T_poc12
1	-10.3	3op1_T_poc13
4	-10.3	4z2e_T_poc7
2	-10.3	3rae_T_poc3
2	-10.3	4z3o_T_poc9
1	-10.3	3op1_T_poc10
2	-10.3	3op1_T_poc10
1	-10.3	4z3o_T_poc18
2	-10.3	4z3o_T_poc18
3	-10.3	4z3o_T_poc18
1	-10.3	3rae_T_poc14
1	-10.3	4kpf_T_poc18
1	-10.3	4z3o_T_poc17
1	-10.3	4z3o_T_poc19
2	-10.3	4z3o_T_poc19
3	-10.3	4z3o_T_poc19
1	-10.3	4z3o_T_poc20
1	-10.3	4kpf_T_poc15
1	-10.3	3op1_T_poc6
1	-10.3	1vqz_T_poc12
2	-10.2	4z2d_T_poc13
1	-10.2	4z53_T_poc2
2	-10.2	4z53_T_poc2
1	-10.2	3op1_T_poc22
2	-10.2	4z53_T_poc1
3	-10.2	4z53_T_poc1
3	-10.2	3rae_T_poc3
4	-10.2	3rae_T_poc3
1	-10.2	3rae_T_poc8
3	-10.2	4z3o_T_poc9
1	-10.2	4z53_T_poc7
2	-10.2	3rae_T_poc14
3	-10.2	3rae_T_poc14
1	-10.2	3rae_T_poc9
1	-10.2	4kpf_T_poc21
2	-10.2	4kyw_T_poc15
4	-10.2	4z3o_T_poc19
5	-10.2	4z3o_T_poc19
2	-10.2	4z3o_T_poc20
2	-10.2	4kpf_T_poc15
2	-10.2	4z3o_T_poc11
1	-10.2	1y7o_T_poc23
5	-10.1	4z2e_T_poc12
2	-10.1	3op1_T_poc22
4	-10.1	4z53_T_poc1
3	-10.1	3op1_T_poc10
1	-10.1	3rad_T_poc1
4	-10.1	4z3o_T_poc18
3	-10.1	4z2e_T_poc1
1	-10.1	3raf_T_poc4
1	-10.1	1y7o_T_poc7
2	-10.1	3op1_T_poc6
2	-10.1	1vqz_T_poc12
1	-10.1	1y7o_T_poc28
1	-10.1	1y7o_T_poc6
1	-10.1	1y7o_T_poc3
1	-10	4pqg_T_poc10
1	-10	3op1_T_poc29
1	-10	4pqg_T_poc3
4	-10	3op1_T_poc10
1	-10	5j5q_T_poc35
1	-10	1qxo_T_poc29
1	-10	3op1_T_poc15
2	-10	4kpf_T_poc18
1	-10	3op1_T_poc11
1	-10	4pqg_T_poc11
1	-10	3op1_T_poc12
3	-10	4z3o_T_poc20
3	-10	4kpf_T_poc15
1	-10	1qxo_T_poc20
2	-10	4kpe_T_poc4
1	-10	3op1_T_poc3
1	-10	3op1_T_poc8
1	-9.9	6af3_T_poc19
1	-9.9	2zc3_T_poc16
1	-9.9	4pqg_T_poc13
2	-9.9	3raf_T_poc13
1	-9.9	4pqg_T_poc6
2	-9.9	1qxo_T_poc29
2	-9.9	3op1_T_poc15
1	-9.9	1qxo_T_poc42
2	-9.9	1qxo_T_poc42
1	-9.9	1qxo_T_poc23
1	-9.9	6af3_T_poc15
1	-9.9	3op1_T_poc31
1	-9.9	2hfb_T_poc10
1	-9.9	3raf_T_poc9
2	-9.9	3raf_T_poc9
3	-9.9	4kpe_T_poc4
1	-9.9	2zc3_T_poc1
2	-9.9	4kpe_T_poc7
1	-9.9	6af3_T_poc8
1	-9.9	2zc3_T_poc4
1	-9.9	3op1_T_poc9
1	-9.9	6af3_T_poc1
1	-9.9	2zc3_T_poc6
1	-9.9	1qxo_T_poc4
1	-9.9	3op1_T_poc7
2	-9.8	6af3_T_poc19
1	-9.8	2am1_T_poc15
5	-9.8	4z3o_T_poc18
2	-9.8	3raf_T_poc4
2	-9.8	1qxo_T_poc23
1	-9.8	2z6j_T_poc22
2	-9.8	3op1_T_poc3
1	-9.8	2z6j_T_poc10
2	-9.8	1y7o_T_poc7
1	-9.8	2z2l_T_poc23
1	-9.8	1y7o_T_poc30
1	-9.8	1qxo_T_poc6
1	-9.8	2z6j_T_poc20
1	-9.8	1y7o_T_poc20
2	-9.8	3op1_T_poc9
1	-9.8	2z2m_T_poc9
2	-9.8	1qxo_T_poc4
1	-9.7	2zc3_T_poc15
5	-9.7	4z2e_T_poc7
1	-9.7	2am2_T_poc16
3	-9.7	6af3_T_poc19
1	-9.7	2am2_T_poc5
2	-9.7	2am2_T_poc5
3	-9.7	2am2_T_poc5
1	-9.7	2am2_T_poc6
2	-9.7	2am2_T_poc6
5	-9.7	4z53_T_poc1
2	-9.7	4pqg_T_poc3
2	-9.7	3rae_T_poc8
4	-9.7	4z2e_T_poc4
1	-9.7	2zc3_T_poc18
4	-9.7	4z2e_T_poc1
1	-9.7	2am2_T_poc7
2	-9.7	2am2_T_poc7
1	-9.7	2am2_T_poc14
2	-9.7	2am2_T_poc14
3	-9.7	1qxo_T_poc42
1	-9.7	4c21_T_poc40
1	-9.7	6af3_T_poc21
1	-9.7	2zc3_T_poc19
1	-9.7	4z2c_T_poc4
1	-9.7	2am2_T_poc11
2	-9.7	2am2_T_poc11
3	-9.7	2am2_T_poc11
2	-9.7	6af3_T_poc15
1	-9.7	2am2_T_poc12
2	-9.7	2am2_T_poc12
1	-9.7	1y7o_T_poc21
1	-9.7	2zc3_T_poc2
1	-9.7	4c21_T_poc4
2	-9.7	6af3_T_poc8
1	-9.7	2z6j_T_poc15
1	-9.7	1y7o_T_poc16
3	-9.7	1vqz_T_poc12
1	-9.7	2z6j_T_poc12
1	-9.7	3gon_T_poc1
1	-9.7	1y7o_T_poc11
1	-9.7	2zc3_T_poc3
3	-9.7	3op1_T_poc9
1	-9.7	4kpf_T_poc5
1	-9.7	3gon_T_poc4
1	-9.7	6du7_T_poc9
1	-9.7	2z6j_T_poc5
1	-9.7	6af3_T_poc9
1	-9.6	5ibx_T_poc40
1	-9.6	2zc4_T_poc17
2	-9.6	2am2_T_poc16
3	-9.6	4z2d_T_poc13
1	-9.6	4z2c_T_poc19
5	-9.6	3rae_T_poc3
6	-9.6	3rae_T_poc3
3	-9.6	3rae_T_poc8
1	-9.6	3zm6_T_poc3
1	-9.6	3zm6_T_poc8
5	-9.6	4z2e_T_poc1
1	-9.6	6du7_T_poc30
4	-9.6	3rae_T_poc14
2	-9.6	3rae_T_poc9
3	-9.6	3rae_T_poc9
3	-9.6	2am2_T_poc14
2	-9.6	6af3_T_poc21
1	-9.6	3zm6_T_poc7
1	-9.6	4z2d_T_poc12
1	-9.6	3zm6_T_poc9
1	-9.6	1k47_T_poc34
1	-9.6	3rpk_T_poc14
1	-9.6	1y7o_T_poc24
3	-9.6	6af3_T_poc8
1	-9.6	1y7o_T_poc9
1	-9.6	3zm6_T_poc18
4	-9.6	3op1_T_poc9
1	-9.5	5a56_T_poc3
1	-9.5	1qxo_T_poc43
1	-9.5	4q9o_T_poc9
2	-9.5	4q9o_T_poc9
1	-9.5	1qxo_T_poc33
6	-9.5	4z2e_T_poc7
1	-9.5	5a5a_T_poc6
3	-9.5	4z53_T_poc2
3	-9.5	2am2_T_poc6
1	-9.5	5mkc_T_poc15
7	-9.5	3rae_T_poc3
1	-9.5	6org_T_poc17
4	-9.5	3rae_T_poc8
1	-9.5	6af3_T_poc28
5	-9.5	4z2e_T_poc4
6	-9.5	4z2e_T_poc4
1	-9.5	4c23_T_poc10
1	-9.5	1qxo_T_poc18
2	-9.5	1qxo_T_poc18
1	-9.5	5ibx_T_poc9
1	-9.5	4q9o_T_poc7
1	-9.5	5ibx_T_poc21
1	-9.5	6org_T_poc19
1	-9.5	1qxo_T_poc35
1	-9.5	5mkc_T_poc7
1	-9.5	3op1_T_poc19
1	-9.5	4q9o_T_poc8
2	-9.5	3zm6_T_poc7
2	-9.5	3rad_T_poc24
2	-9.5	4z2d_T_poc12
1	-9.5	4z2d_T_poc9
1	-9.5	6org_T_poc13
1	-9.5	1qxo_T_poc28
1	-9.5	5a56_T_poc4
1	-9.5	5a5a_T_poc1
1	-9.5	5a5a_T_poc9
1	-9.5	5a5a_T_poc2
1	-9.5	5ibx_T_poc11
1	-9.5	5ibx_T_poc8
1	-9.5	5ibx_T_poc3
1	-9.5	5a56_T_poc7
1	-9.5	4q9o_T_poc6
2	-9.5	3zm6_T_poc9
1	-9.5	5a56_T_poc23
2	-9.5	1y7o_T_poc21
1	-9.5	6cng_T_poc13
1	-9.5	5a56_T_poc11
1	-9.5	5a58_T_poc38
1	-9.5	5a56_T_poc19
1	-9.5	2x9y_T_poc5
1	-9.5	5a56_T_poc20
1	-9.5	5a58_T_poc16
1	-9.5	4nu0_T_poc8
1	-9.5	2z2m_T_poc6
1	-9.5	3ecq_T_poc27
1	-9.5	1y7o_T_poc33
1	-9.5	4nu0_T_poc6
2	-9.5	4nu0_T_poc6
1	-9.5	1y7o_T_poc15
1	-9.5	6org_T_poc7
2	-9.5	4kpe_T_poc2
1	-9.5	5a5a_T_poc32
1	-9.5	4mld_T_poc5
1	-9.5	5a5a_T_poc21
3	-9.5	4kyw_T_poc9
1	-9.5	2x9y_T_poc4
1	-9.5	4cu6_T_poc13
2	-9.5	1y7o_T_poc11
1	-9.5	3zm6_T_poc10
1	-9.5	5a5a_T_poc22
1	-9.5	4q9o_T_poc11
1	-9.5	1y7o_T_poc8
1	-9.5	4q9o_T_poc25
1	-9.5	6org_T_poc6
1	-9.5	5a5a_T_poc16
1	-9.5	5a5a_T_poc24
1	-9.5	5a5a_T_poc33
1	-9.5	5a58_T_poc34
2	-9.5	3op1_T_poc7
2	-9.5	6af3_T_poc9
3	-9.4	4q9o_T_poc9
4	-9.4	4q9o_T_poc9
5	-9.4	4q9o_T_poc9
1	-9.4	2i79_T_poc2
2	-9.4	1qxo_T_poc33
2	-9.4	4pqg_T_poc10
7	-9.4	4z2e_T_poc7
1	-9.4	3rad_T_poc2
1	-9.4	6af3_T_poc12
2	-9.4	6af3_T_poc12
1	-9.4	4c20_T_poc24
1	-9.4	1qxo_T_poc27
2	-9.4	2zc3_T_poc16
3	-9.4	4pqg_T_poc3
2	-9.4	6org_T_poc17
1	-9.4	2iaz_T_poc8
7	-9.4	4z2e_T_poc4
1	-9.4	5a58_T_poc7
1	-9.4	4c20_T_poc35
1	-9.4	3rpk_T_poc6
1	-9.4	6af3_T_poc32
1	-9.4	3rad_T_poc19
2	-9.4	4q9o_T_poc7
1	-9.4	2i79_T_poc7
2	-9.4	4pqg_T_poc6
2	-9.4	6org_T_poc19
1	-9.4	2i79_T_poc4
6	-9.4	4z2e_T_poc1
1	-9.4	5a58_T_poc2
1	-9.4	4z4q_T_poc33
1	-9.4	5ibx_T_poc49
1	-9.4	5a58_T_poc6
2	-9.4	5a58_T_poc6
1	-9.4	6org_T_poc15
1	-9.4	1qxo_T_poc25
2	-9.4	4pqg_T_poc11
2	-9.4	4q9o_T_poc8
3	-9.4	6af3_T_poc21
1	-9.4	4q9o_T_poc3
3	-9.4	3rad_T_poc24
1	-9.4	5mkc_T_poc9
1	-9.4	6org_T_poc18
2	-9.4	4z2d_T_poc9
2	-9.4	6org_T_poc13
2	-9.4	1qxo_T_poc28
1	-9.4	1qxo_T_poc34
1	-9.4	2i79_T_poc5
6	-9.4	4z3o_T_poc19
4	-9.4	4z3o_T_poc20
2	-9.4	5a5a_T_poc1
3	-9.4	6af3_T_poc15
1	-9.4	4kpf_T_poc16
1	-9.4	7kyp_T_poc18
2	-9.4	5a5a_T_poc9
2	-9.4	5a5a_T_poc2
4	-9.4	4kpf_T_poc15
1	-9.4	5ibx_T_poc44
2	-9.4	5a56_T_poc7
3	-9.4	3zm6_T_poc9
1	-9.4	2z2l_T_poc7
2	-9.4	2z6j_T_poc22
1	-9.4	2z2l_T_poc26
3	-9.4	1y7o_T_poc21
4	-9.4	1y7o_T_poc21
4	-9.4	4kpe_T_poc4
2	-9.4	5a56_T_poc11
2	-9.4	5a58_T_poc38
1	-9.4	1y7o_T_poc29
2	-9.4	3rpk_T_poc14
3	-9.4	1y7o_T_poc7
1	-9.4	1y7o_T_poc10
1	-9.4	5a5a_T_poc26
2	-9.4	5a5a_T_poc26
1	-9.4	4q9o_T_poc15
2	-9.4	1y7o_T_poc33
1	-9.4	3k9f_T_poc5
1	-9.4	1qmf_T_poc2
2	-9.4	1y7o_T_poc16
3	-9.4	1y7o_T_poc16
3	-9.4	4nu0_T_poc6
2	-9.4	1y7o_T_poc15
2	-9.4	6org_T_poc7
1	-9.4	1y7o_T_poc27
2	-9.4	2zc3_T_poc4
2	-9.4	1y7o_T_poc30
1	-9.4	6du7_T_poc3
1	-9.4	6du7_T_poc8
2	-9.4	1y7o_T_poc28
3	-9.4	1y7o_T_poc28
1	-9.4	1y7o_T_poc34
2	-9.4	2z6j_T_poc20
2	-9.4	1y7o_T_poc6
3	-9.4	1y7o_T_poc6
3	-9.4	1y7o_T_poc11
1	-9.4	5a58_T_poc14
1	-9.4	5a5a_T_poc10
1	-9.4	5a56_T_poc35
2	-9.4	5a5a_T_poc22
2	-9.4	1y7o_T_poc20
3	-9.4	1y7o_T_poc20
2	-9.4	4q9o_T_poc11
2	-9.4	1y7o_T_poc8
2	-9.4	4q9o_T_poc25
2	-9.4	6org_T_poc6
2	-9.4	5a5a_T_poc16
2	-9.4	4kpf_T_poc5
2	-9.4	5a5a_T_poc24
1	-9.4	2z2l_T_poc13
2	-9.4	5a5a_T_poc33
2	-9.4	2z6j_T_poc5
2	-9.4	2zc3_T_poc6
3	-9.4	1qxo_T_poc4
3	-9.4	6af3_T_poc9
1	-9.4	5a56_T_poc40
6	-9.3	4z2e_T_poc12
1	-9.3	5mkc_T_poc5
2	-9.3	5mkc_T_poc5
6	-9.3	4q9o_T_poc9
1	-9.3	2ibo_T_poc4
3	-9.3	4pqg_T_poc10
8	-9.3	4z2e_T_poc7
1	-9.3	4z4q_T_poc10
4	-9.3	6af3_T_poc19
2	-9.3	5a5a_T_poc6
4	-9.3	2am2_T_poc5
5	-9.3	2am2_T_poc5
2	-9.3	4z2c_T_poc19
2	-9.3	3op1_T_poc29
4	-9.3	2am2_T_poc6
1	-9.3	4q9m_T_poc5
2	-9.3	4q9m_T_poc5
2	-9.3	5mkc_T_poc15
2	-9.3	2am1_T_poc15
2	-9.3	1qxo_T_poc27
3	-9.3	2zc3_T_poc16
5	-9.3	3rae_T_poc8
2	-9.3	6af3_T_poc28
5	-9.3	3op1_T_poc10
1	-9.3	3tel_T_poc8
1	-9.3	2am1_T_poc18
1	-9.3	5mkc_T_poc13
1	-9.3	4q9m_T_poc3
2	-9.3	4q9m_T_poc3
3	-9.3	4q9m_T_poc3
1	-9.3	5j5q_T_poc10
2	-9.3	3zm6_T_poc8
1	-9.3	4w5j_T_poc5
3	-9.3	4pqg_T_poc6
1	-9.3	2ibo_T_poc2
3	-9.3	3op1_T_poc15
1	-9.3	4r7b_T_poc2
1	-9.3	2am1_T_poc10
1	-9.3	6af3_T_poc10
3	-9.3	4kpf_T_poc18
1	-9.3	5j5q_T_poc32
1	-9.3	4r7b_T_poc6
3	-9.3	2am2_T_poc7
2	-9.3	5mkc_T_poc7
3	-9.3	5mkc_T_poc7
4	-9.3	2am2_T_poc14
5	-9.3	2am2_T_poc14
6	-9.3	2am2_T_poc14
1	-9.3	2dpm_T_poc6
2	-9.3	1qxo_T_poc25
1	-9.3	2am1_T_poc9
1	-9.3	2dpm_T_poc5
3	-9.3	4q9o_T_poc8
3	-9.3	3zm6_T_poc7
2	-9.3	4q9o_T_poc3
1	-9.3	2ibo_T_poc5
1	-9.3	4z4q_T_poc23
1	-9.3	4q9m_T_poc7
2	-9.3	4q9m_T_poc7
3	-9.3	4z2d_T_poc12
4	-9.3	4z2d_T_poc12
2	-9.3	5mkc_T_poc9
3	-9.3	5mkc_T_poc9
3	-9.3	4z2d_T_poc9
2	-9.3	2zc3_T_poc19
1	-9.3	4r7b_T_poc15
2	-9.3	5a56_T_poc4
2	-9.3	7kyp_T_poc18
3	-9.3	7kyp_T_poc18
4	-9.3	7kyp_T_poc18
5	-9.3	7kyp_T_poc18
1	-9.3	4r7b_T_poc8
1	-9.3	4q9m_T_poc2
1	-9.3	2am1_T_poc12
2	-9.3	2am1_T_poc12
3	-9.3	2am2_T_poc12
2	-9.3	5a56_T_poc23
1	-9.3	6ewr_T_poc17
2	-9.3	2zc3_T_poc2
1	-9.3	2zc4_T_poc4
3	-9.3	3op1_T_poc3
1	-9.3	6ewr_T_poc2
1	-9.3	6ewr_T_poc9
2	-9.3	2zc3_T_poc1
3	-9.3	2zc3_T_poc1
3	-9.3	5a58_T_poc38
1	-9.3	6ewr_T_poc26
2	-9.3	1y7o_T_poc29
3	-9.3	3rpk_T_poc14
1	-9.3	6ewr_T_poc1
2	-9.3	6ewr_T_poc1
3	-9.3	6ewr_T_poc1
4	-9.3	1y7o_T_poc7
2	-9.3	4nu0_T_poc8
1	-9.3	2zc4_T_poc1
1	-9.3	3ecq_T_poc30
1	-9.3	6ewr_T_poc7
2	-9.3	2z6j_T_poc15
1	-9.3	5xu0_T_poc6
1	-9.3	6ewr_T_poc19
1	-9.3	3ecq_T_poc9
1	-9.3	3ecq_T_poc2
2	-9.3	1y7o_T_poc9
3	-9.3	1y7o_T_poc9
1	-9.3	1qmf_T_poc1
2	-9.3	1qmf_T_poc1
4	-9.3	4nu0_T_poc6
1	-9.3	6ewr_T_poc11
1	-9.3	6ewr_T_poc28
2	-9.3	6ewr_T_poc28
3	-9.3	2zc3_T_poc4
1	-9.3	6ewr_T_poc23
1	-9.3	2zc4_T_poc2
3	-9.3	1y7o_T_poc30
1	-9.3	1oxh_T_poc13
2	-9.3	1oxh_T_poc13
4	-9.3	1y7o_T_poc28
1	-9.3	3ecq_T_poc20
2	-9.3	2z6j_T_poc12
3	-9.3	2z6j_T_poc20
2	-9.3	3zm6_T_poc18
1	-9.3	6ewr_T_poc15
2	-9.3	5a58_T_poc14
1	-9.3	6cng_T_poc1
1	-9.3	3ecq_T_poc28
4	-9.3	1y7o_T_poc20
2	-9.3	2zc3_T_poc3
1	-9.3	6ewr_T_poc3
2	-9.3	6ewr_T_poc3
1	-9.3	6ewr_T_poc10
1	-9.3	4de8_T_poc5
1	-9.3	6du7_T_poc2
1	-9.3	6ewr_T_poc5
2	-9.3	6ewr_T_poc5
3	-9.3	2z6j_T_poc5
1	-9.3	5swi_T_poc41
3	-9.3	2zc3_T_poc6
2	-9.3	5a58_T_poc34
1	-9.3	2z2l_T_poc8
1	-9.3	1sqs_T_poc5
1	-9.3	3ecq_T_poc3
1	-9.3	6ewr_T_poc13
2	-9.3	6ewr_T_poc13
1	-9.3	6ewr_T_poc18
2	-9.2	2zc3_T_poc15
7	-9.2	4z2e_T_poc12
2	-9.2	1qxo_T_poc43
3	-9.2	5mkc_T_poc5
4	-9.2	5mkc_T_poc5
2	-9.2	3op1_T_poc13
3	-9.2	2am2_T_poc16
4	-9.2	2am2_T_poc16
2	-9.2	3rad_T_poc2
1	-9.2	3rad_T_poc25
2	-9.2	3rad_T_poc25
6	-9.2	2am2_T_poc5
1	-9.2	5xu1_T_poc16
3	-9.2	4z2c_T_poc19
3	-9.2	3op1_T_poc22
1	-9.2	4w5j_T_poc10
1	-9.2	1jyl_T_poc15
8	-9.2	3rae_T_poc3
2	-9.2	5a58_T_poc7
3	-9.2	5a58_T_poc7
2	-9.2	3rad_T_poc1
3	-9.2	3rad_T_poc1
1	-9.2	4z2c_T_poc14
1	-9.2	2ah5_T_poc5
4	-9.2	4q9m_T_poc3
1	-9.2	4z2c_T_poc6
1	-9.2	1jyl_T_poc3
1	-9.2	2am1_T_poc6
1	-9.2	7kyp_T_poc44
2	-9.2	5j5q_T_poc10
2	-9.2	3rad_T_poc19
3	-9.2	3rad_T_poc19
2	-9.2	2i79_T_poc7
3	-9.2	3zm6_T_poc8
2	-9.2	4w5j_T_poc5
1	-9.2	4r7b_T_poc14
1	-9.2	4esj_T_poc14
1	-9.2	1rp5_T_poc32
2	-9.2	2zc3_T_poc18
1	-9.2	3ztt_T_poc12
3	-9.2	1qxo_T_poc29
1	-9.2	7kyp_T_poc20
7	-9.2	4z2e_T_poc1
8	-9.2	4z2e_T_poc1
2	-9.2	5a58_T_poc2
3	-9.2	5a58_T_poc2
2	-9.2	1qxo_T_poc35
2	-9.2	6du7_T_poc30
3	-9.2	6du7_T_poc30
1	-9.2	4r77_T_poc8
1	-9.2	5mkc_T_poc10
2	-9.2	5mkc_T_poc10
1	-9.2	2ah5_T_poc6
1	-9.2	1oxh_T_poc3
2	-9.2	5j5q_T_poc32
4	-9.2	5mkc_T_poc7
1	-9.2	1jyl_T_poc4
2	-9.2	1jyl_T_poc4
1	-9.2	6prg_T_poc6
3	-9.2	1qxo_T_poc25
1	-9.2	1jyl_T_poc7
1	-9.2	4z4q_T_poc8
1	-9.2	1qxo_T_poc39
2	-9.2	1qxo_T_poc39
1	-9.2	5jj5_T_poc6
4	-9.2	3rad_T_poc24
1	-9.2	1qxo_T_poc17
4	-9.2	5mkc_T_poc9
3	-9.2	1qxo_T_poc28
2	-9.2	4z2c_T_poc4
3	-9.2	5a56_T_poc4
2	-9.2	1qxo_T_poc34
3	-9.2	1qxo_T_poc34
1	-9.2	1rp5_T_poc24
3	-9.2	5a5a_T_poc1
4	-9.2	5a5a_T_poc1
1	-9.2	1qxo_T_poc11
1	-9.2	5j5q_T_poc9
1	-9.2	2am1_T_poc11
3	-9.2	5a5a_T_poc9
3	-9.2	5a5a_T_poc2
1	-9.2	3o93_T_poc20
2	-9.2	4q9m_T_poc2
1	-9.2	6prg_T_poc8
1	-9.2	1qxo_T_poc47
1	-9.2	3rad_T_poc13
4	-9.2	3zm6_T_poc9
1	-9.2	2xqx_T_poc14
2	-9.2	2z2l_T_poc26
5	-9.2	1y7o_T_poc21
2	-9.2	6cng_T_poc13
1	-9.2	3o93_T_poc6
1	-9.2	6du7_T_poc5
2	-9.2	6ewr_T_poc26
1	-9.2	3o94_T_poc8
1	-9.2	6prg_T_poc10
1	-9.2	3o93_T_poc5
3	-9.2	4kpe_T_poc7
1	-9.2	1qme_T_poc9
1	-9.2	5a56_T_poc12
1	-9.2	5swi_T_poc36
2	-9.2	5swi_T_poc36
1	-9.2	1k47_T_poc28
5	-9.2	1y7o_T_poc7
1	-9.2	3k9f_T_poc8
2	-9.2	5a58_T_poc16
1	-9.2	5xu1_T_poc9
2	-9.2	1y7o_T_poc10
2	-9.2	1y7o_T_poc24
3	-9.2	5a5a_T_poc26
1	-9.2	3o93_T_poc8
2	-9.2	6ewr_T_poc7
3	-9.2	1y7o_T_poc33
2	-9.2	2z2l_T_poc23
4	-9.2	4koe_T_poc12
2	-9.2	6ewr_T_poc19
4	-9.2	1y7o_T_poc16
4	-9.2	1y7o_T_poc9
1	-9.2	2xqx_T_poc19
3	-9.2	1y7o_T_poc15
1	-9.2	4azi_T_poc3
3	-9.2	6ewr_T_poc28
2	-9.2	1y7o_T_poc27
3	-9.2	4kpe_T_poc2
1	-9.2	2xqx_T_poc9
1	-9.2	5swi_T_poc24
4	-9.2	1y7o_T_poc30
5	-9.2	1y7o_T_poc30
1	-9.2	6ewr_T_poc4
2	-9.2	6ewr_T_poc4
2	-9.2	1qxo_T_poc6
2	-9.2	5a5a_T_poc32
3	-9.2	5a5a_T_poc32
1	-9.2	6ewr_T_poc27
2	-9.2	1y7o_T_poc34
3	-9.2	3zm6_T_poc18
2	-9.2	6ewr_T_poc15
3	-9.2	5a58_T_poc14
2	-9.2	5a5a_T_poc10
2	-9.2	3zm6_T_poc10
2	-9.2	5a56_T_poc35
1	-9.2	4kpf_T_poc3
1	-9.2	6ewr_T_poc16
1	-9.2	5swi_T_poc44
2	-9.2	5swi_T_poc44
1	-9.2	3o93_T_poc7
1	-9.2	1k47_T_poc36
1	-9.2	6prg_T_poc12
5	-9.2	1y7o_T_poc20
1	-9.2	5a5a_T_poc35
1	-9.2	6ewr_T_poc8
1	-9.2	1qxo_T_poc1
3	-9.2	6ewr_T_poc3
1	-9.2	2xxp_T_poc6
3	-9.2	1y7o_T_poc8
2	-9.2	2z2m_T_poc9
3	-9.2	2z2m_T_poc9
1	-9.2	6cng_T_poc7
3	-9.2	5a5a_T_poc16
4	-9.2	5a5a_T_poc16
2	-9.2	6ewr_T_poc10
1	-9.2	2xqx_T_poc3
3	-9.2	5a5a_T_poc24
4	-9.2	5a5a_T_poc24
1	-9.2	6ewr_T_poc29
3	-9.2	6ewr_T_poc5
1	-9.2	4c22_T_poc5
2	-9.2	5swi_T_poc41
1	-9.2	2ibo_T_poc19
1	-9.2	6ewr_T_poc21
1	-9.2	1qme_T_poc16
4	-9.2	1qxo_T_poc4
1	-9.2	6ewr_T_poc6
2	-9.2	2z2l_T_poc8
2	-9.2	5a56_T_poc40
1	-9.2	2ibo_T_poc20
3	-9.2	6ewr_T_poc13
2	-9.1	5a56_T_poc3
1	-9.1	2uz0_T_poc23
2	-9.1	2uz0_T_poc23
8	-9.1	4z2e_T_poc12
1	-9.1	2am1_T_poc3
2	-9.1	2zc4_T_poc17
3	-9.1	2zc4_T_poc17
7	-9.1	4q9o_T_poc9
1	-9.1	1rp5_T_poc23
2	-9.1	2i79_T_poc2
4	-9.1	4pqg_T_poc10
9	-9.1	4z2e_T_poc7
1	-9.1	4pqg_T_poc22
7	-9.1	2am2_T_poc5
1	-9.1	4z2d_T_poc18
4	-9.1	4z53_T_poc2
1	-9.1	2uz0_T_poc11
1	-9.1	3zgi_T_poc6
1	-9.1	1rp5_T_poc12
5	-9.1	2am2_T_poc6
1	-9.1	3zgi_T_poc5
3	-9.1	4q9m_T_poc5
1	-9.1	6z67_T_poc6
4	-9.1	2zc3_T_poc16
5	-9.1	2zc3_T_poc16
6	-9.1	2zc3_T_poc16
4	-9.1	4pqg_T_poc3
1	-9.1	3o93_T_poc15
8	-9.1	4z2e_T_poc4
9	-9.1	4z2e_T_poc4
4	-9.1	3rad_T_poc1
1	-9.1	1rp5_T_poc14
1	-9.1	2brp_T_poc2
2	-9.1	4z2c_T_poc14
3	-9.1	4z2c_T_poc14
1	-9.1	2uz0_T_poc14
1	-9.1	4z4q_T_poc7
2	-9.1	2am1_T_poc6
1	-9.1	3o93_T_poc18
2	-9.1	3o93_T_poc18
1	-9.1	4pqg_T_poc5
2	-9.1	3zm6_T_poc3
3	-9.1	4q9o_T_poc7
4	-9.1	4q9o_T_poc7
1	-9.1	1rp5_T_poc26
1	-9.1	2ibo_T_poc1
1	-9.1	5jj5_T_poc9
1	-9.1	7lzg_T_poc9
2	-9.1	4r7b_T_poc14
1	-9.1	6z67_T_poc8
1	-9.1	4c20_T_poc13
2	-9.1	2ibo_T_poc2
1	-9.1	1qxo_T_poc52
1	-9.1	4z4q_T_poc16
1	-9.1	4kpe_T_poc17
1	-9.1	6orf_T_poc13
3	-9.1	5mkc_T_poc10
2	-9.1	2am1_T_poc10
1	-9.1	1rp5_T_poc18
1	-9.1	3o94_T_poc24
2	-9.1	3o94_T_poc24
2	-9.1	1oxh_T_poc3
2	-9.1	4r7b_T_poc6
4	-9.1	2am2_T_poc7
5	-9.1	5mkc_T_poc7
1	-9.1	7kyp_T_poc48
2	-9.1	7kyp_T_poc48
1	-9.1	6z67_T_poc7
1	-9.1	7kyp_T_poc43
2	-9.1	7kyp_T_poc43
7	-9.1	2am2_T_poc14
3	-9.1	5a58_T_poc6
4	-9.1	5a58_T_poc6
1	-9.1	7kyp_T_poc38
1	-9.1	3o94_T_poc16
2	-9.1	6org_T_poc15
4	-9.1	1qxo_T_poc25
2	-9.1	2am1_T_poc9
1	-9.1	4r7b_T_poc13
2	-9.1	1jyl_T_poc7
1	-9.1	4z4q_T_poc11
4	-9.1	4q9o_T_poc8
1	-9.1	3o94_T_poc15
4	-9.1	3zm6_T_poc7
2	-9.1	5jj5_T_poc6
1	-9.1	2i79_T_poc3
2	-9.1	2ibo_T_poc5
1	-9.1	4c20_T_poc26
1	-9.1	3raf_T_poc7
5	-9.1	5mkc_T_poc9
1	-9.1	6orf_T_poc14
1	-9.1	3o93_T_poc11
2	-9.1	4r7b_T_poc15
4	-9.1	5a56_T_poc4
1	-9.1	6z67_T_poc2
4	-9.1	2am2_T_poc11
5	-9.1	2am2_T_poc11
1	-9.1	3o94_T_poc18
2	-9.1	3o94_T_poc18
7	-9.1	4z3o_T_poc19
5	-9.1	5a5a_T_poc1
1	-9.1	2brp_T_poc8
4	-9.1	5a5a_T_poc9
4	-9.1	5a5a_T_poc2
5	-9.1	5a5a_T_poc2
1	-9.1	7kyp_T_poc10
1	-9.1	3zgi_T_poc9
1	-9.1	4q9m_T_poc9
1	-9.1	3o93_T_poc12
1	-9.1	3o93_T_poc19
3	-9.1	5a56_T_poc7
4	-9.1	5a56_T_poc7
1	-9.1	7lzg_T_poc3
5	-9.1	3zm6_T_poc9
1	-9.1	2i79_T_poc6
1	-9.1	2rjt_T_poc1
4	-9.1	4koe_T_poc4
2	-9.1	6ewr_T_poc17
3	-9.1	6ewr_T_poc17
1	-9.1	6org_T_poc1
6	-9.1	1y7o_T_poc21
1	-9.1	3zgi_T_poc12
2	-9.1	6ewr_T_poc2
3	-9.1	6ewr_T_poc2
1	-9.1	2ya1_T_poc13
2	-9.1	6ewr_T_poc9
3	-9.1	6ewr_T_poc9
4	-9.1	2zc3_T_poc1
4	-9.1	5a58_T_poc38
3	-9.1	6ewr_T_poc26
2	-9.1	5a56_T_poc19
4	-9.1	6ewr_T_poc1
5	-9.1	6ewr_T_poc1
2	-9.1	5a56_T_poc12
6	-9.1	1y7o_T_poc7
3	-9.1	5a58_T_poc16
1	-9.1	2brp_T_poc10
1	-9.1	1rp5_T_poc3
1	-9.1	3zgi_T_poc23
1	-9.1	7lzg_T_poc10
1	-9.1	5jj5_T_poc16
2	-9.1	5jj5_T_poc16
3	-9.1	1y7o_T_poc24
1	-9.1	3o94_T_poc5
1	-9.1	2xqx_T_poc11
3	-9.1	2z2l_T_poc23
4	-9.1	2z2l_T_poc23
1	-9.1	6orf_T_poc6
5	-9.1	4koe_T_poc12
3	-9.1	6ewr_T_poc19
5	-9.1	1y7o_T_poc16
5	-9.1	1y7o_T_poc9
5	-9.1	4nu0_T_poc6
2	-9.1	6ewr_T_poc11
4	-9.1	6ewr_T_poc28
4	-9.1	2zc3_T_poc4
5	-9.1	2zc3_T_poc4
6	-9.1	2zc3_T_poc4
1	-9.1	3o94_T_poc6
2	-9.1	3o94_T_poc6
1	-9.1	2ya1_T_poc15
6	-9.1	1y7o_T_poc30
4	-9.1	5a5a_T_poc32
1	-9.1	2uz0_T_poc7
5	-9.1	1y7o_T_poc28
1	-9.1	4c22_T_poc8
1	-9.1	3zgi_T_poc10
2	-9.1	6ewr_T_poc27
3	-9.1	6ewr_T_poc27
1	-9.1	2brp_T_poc11
4	-9.1	1y7o_T_poc6
1	-9.1	4ipl_T_poc5
1	-9.1	1oxh_T_poc21
3	-9.1	6ewr_T_poc15
4	-9.1	6ewr_T_poc15
4	-9.1	1y7o_T_poc11
1	-9.1	4ipl_T_poc12
2	-9.1	4ipl_T_poc12
1	-9.1	4ipl_T_poc6
3	-9.1	3zm6_T_poc10
3	-9.1	5a56_T_poc35
4	-9.1	5a56_T_poc35
2	-9.1	6ewr_T_poc16
2	-9.1	3o93_T_poc7
2	-9.1	1y7o_T_poc3
2	-9.1	2xxp_T_poc6
5	-9.1	5a5a_T_poc16
3	-9.1	4kpf_T_poc5
5	-9.1	5a5a_T_poc24
2	-9.1	6du7_T_poc9
2	-9.1	2z2l_T_poc13
3	-9.1	5a5a_T_poc33
4	-9.1	6ewr_T_poc5
2	-9.1	1qme_T_poc16
3	-9.1	5a58_T_poc34
1	-9.1	6orf_T_poc7
3	-9.1	5a56_T_poc40
1	-9.1	2rjt_T_poc17
4	-9.1	6ewr_T_poc13
2	-9.1	6ewr_T_poc18
1	-9	2awa_T_poc8
1	-9	2y2q_T_poc10
2	-9	5ibx_T_poc40
3	-9	5ibx_T_poc40
3	-9	5a56_T_poc3
3	-9	2uz0_T_poc23
1	-9	1ojn_T_poc14
5	-9	5mkc_T_poc5
6	-9	5mkc_T_poc5
1	-9	6prg_T_poc7
8	-9	4q9o_T_poc9
9	-9	4q9o_T_poc9
1	-9	5kh2_T_poc1
3	-9	1qxo_T_poc33
1	-9	3zm6_T_poc6
1	-9	7kyp_T_poc31
1	-9	6pre_T_poc8
1	-9	1ojn_T_poc31
1	-9	4r77_T_poc13
2	-9	4r77_T_poc13
1	-9	6orf_T_poc15
2	-9	6orf_T_poc15
8	-9	2am2_T_poc5
9	-9	2am2_T_poc5
1	-9	1ojn_T_poc26
2	-9	2uz0_T_poc11
1	-9	1oxh_T_poc1
1	-9	6fqb_T_poc12
4	-9	3op1_T_poc22
1	-9	4r77_T_poc10
2	-9	4r77_T_poc10
6	-9	2am2_T_poc6
1	-9	1oxh_T_poc2
1	-9	2uz0_T_poc19
1	-9	1ojn_T_poc17
3	-9	1qxo_T_poc27
1	-9	4zrb_T_poc5
2	-9	3o93_T_poc15
4	-9	4z3o_T_poc9
5	-9	4z3o_T_poc9
1	-9	2i79_T_poc1
1	-9	6pql_T_poc1
1	-9	1ojn_T_poc9
4	-9	5a58_T_poc7
1	-9	4c21_T_poc11
4	-9	4z2c_T_poc14
3	-9	1qxo_T_poc18
2	-9	5ibx_T_poc9
1	-9	1ojn_T_poc23
1	-9	1qxo_T_poc13
2	-9	2uz0_T_poc14
3	-9	2uz0_T_poc14
5	-9	4q9m_T_poc3
1	-9	1qxo_T_poc46
3	-9	3o93_T_poc18
1	-9	3ztt_T_poc11
3	-9	3zm6_T_poc3
1	-9	3o94_T_poc11
2	-9	3o94_T_poc11
5	-9	4q9o_T_poc7
3	-9	2i79_T_poc7
1	-9	1ojn_T_poc4
1	-9	5a57_T_poc4
3	-9	4w5j_T_poc5
1	-9	4yw5_T_poc6
2	-9	5ibx_T_poc21
3	-9	5ibx_T_poc21
2	-9	1rp5_T_poc32
3	-9	2zc3_T_poc18
4	-9	2zc3_T_poc18
1	-9	3o94_T_poc19
6	-9	4z3o_T_poc18
1	-9	6pql_T_poc4
1	-9	5a57_T_poc7
1	-9	1ojn_T_poc7
4	-9	3op1_T_poc15
4	-9	5a58_T_poc2
4	-9	6du7_T_poc30
2	-9	4r77_T_poc8
2	-9	6orf_T_poc13
3	-9	6orf_T_poc13
4	-9	5mkc_T_poc10
1	-9	4r77_T_poc3
2	-9	4r77_T_poc3
1	-9	5j5q_T_poc3
2	-9	1rp5_T_poc18
3	-9	3o94_T_poc24
4	-9	3o94_T_poc24
3	-9	1oxh_T_poc3
4	-9	1oxh_T_poc3
3	-9	3raf_T_poc4
1	-9	4r77_T_poc11
6	-9	5mkc_T_poc7
1	-9	3o93_T_poc14
1	-9	2awa_T_poc1
3	-9	1jyl_T_poc4
2	-9	5ibx_T_poc49
5	-9	5a58_T_poc6
6	-9	5a58_T_poc6
1	-9	4kpe_T_poc13
2	-9	7kyp_T_poc38
2	-9	3o94_T_poc16
1	-9	7kyp_T_poc27
1	-9	1qxo_T_poc49
3	-9	1jyl_T_poc7
1	-9	3rpk_T_poc9
2	-9	4z4q_T_poc8
2	-9	4c21_T_poc40
5	-9	4q9o_T_poc8
3	-9	5jj5_T_poc6
1	-9	6pql_T_poc3
1	-9	1ojn_T_poc27
1	-9	4r77_T_poc4
1	-9	4r77_T_poc12
6	-9	5mkc_T_poc9
7	-9	5mkc_T_poc9
8	-9	5mkc_T_poc9
2	-9	6orf_T_poc14
3	-9	6orf_T_poc14
2	-9	3o93_T_poc11
1	-9	4zrb_T_poc1
1	-9	1ojn_T_poc13
3	-9	2zc3_T_poc19
3	-9	4z2c_T_poc4
5	-9	5a56_T_poc4
2	-9	1rp5_T_poc24
1	-9	1ojn_T_poc6
3	-9	3o94_T_poc18
1	-9	7kyp_T_poc4
2	-9	7kyp_T_poc4
6	-9	5a5a_T_poc1
7	-9	5a5a_T_poc1
1	-9	4r77_T_poc2
2	-9	2am1_T_poc11
1	-9	4cbv_T_poc11
1	-9	1ojn_T_poc22
2	-9	3o93_T_poc20
2	-9	7kyp_T_poc10
3	-9	2am1_T_poc12
1	-9	6fqb_T_poc16
2	-9	5ibx_T_poc11
2	-9	5ibx_T_poc8
2	-9	5ibx_T_poc3
2	-9	3o93_T_poc12
1	-9	2am1_T_poc7
2	-9	3o93_T_poc19
1	-9	4zrb_T_poc9
2	-9	4zrb_T_poc9
2	-9	5ibx_T_poc44
5	-9	5a56_T_poc7
3	-9	4z3o_T_poc11
6	-9	3zm6_T_poc9
1	-9	1ojn_T_poc5
1	-9	2i79_T_poc12
1	-9	1sqs_T_poc1
3	-9	5a56_T_poc23
2	-9	2z2l_T_poc7
3	-9	2z2l_T_poc7
3	-9	2z2l_T_poc26
1	-9	4cu8_T_poc30
1	-9	3go5_T_poc13
2	-9	6org_T_poc1
3	-9	2zc3_T_poc2
4	-9	2zc3_T_poc2
2	-9	3o93_T_poc6
2	-9	2zc4_T_poc4
4	-9	3op1_T_poc3
4	-9	6ewr_T_poc2
2	-9	2ya1_T_poc13
3	-9	2ya1_T_poc13
4	-9	2ya1_T_poc13
5	-9	2ya1_T_poc13
2	-9	3op1_T_poc8
1	-9	4yw5_T_poc10
3	-9	5a56_T_poc11
2	-9	6du7_T_poc5
5	-9	5a58_T_poc38
2	-9	6prg_T_poc10
1	-9	1oxh_T_poc19
3	-9	5a56_T_poc19
4	-9	5a56_T_poc19
5	-9	5a56_T_poc19
6	-9	5a56_T_poc19
1	-9	5a59_T_poc17
1	-9	6du7_T_poc6
7	-9	1y7o_T_poc7
1	-9	5a57_T_poc18
1	-9	2pqv_T_poc6
1	-9	4ipl_T_poc13
2	-9	1rp5_T_poc3
1	-9	2awa_T_poc25
2	-9	2z2m_T_poc6
1	-9	4ipl_T_poc27
4	-9	1y7o_T_poc24
2	-9	3o94_T_poc5
4	-9	5a5a_T_poc26
2	-9	2zc4_T_poc1
3	-9	2zc4_T_poc1
2	-9	3o93_T_poc8
2	-9	4q9o_T_poc15
4	-9	1y7o_T_poc33
5	-9	1y7o_T_poc33
1	-9	4ipn_T_poc26
3	-9	2z6j_T_poc15
2	-9	6orf_T_poc6
1	-9	4ipl_T_poc15
2	-9	4ipl_T_poc15
6	-9	1y7o_T_poc16
2	-9	3ecq_T_poc9
1	-9	2awa_T_poc23
2	-9	3ecq_T_poc2
3	-9	3ecq_T_poc2
1	-9	3zm6_T_poc14
6	-9	1y7o_T_poc9
1	-9	5way_T_poc4
4	-9	1vqz_T_poc12
1	-9	6z67_T_poc10
1	-9	5way_T_poc56
1	-9	2y2q_T_poc5
1	-9	4cgk_T_poc4
2	-9	2zc4_T_poc2
4	-9	4kpe_T_poc2
1	-9	5a57_T_poc38
1	-9	2uz0_T_poc8
1	-9	2awa_T_poc12
2	-9	2ya1_T_poc15
3	-9	2ya1_T_poc15
4	-9	2ya1_T_poc15
7	-9	1y7o_T_poc30
1	-9	4ipn_T_poc25
1	-9	6pre_T_poc14
2	-9	5a5a_T_poc21
3	-9	5a5a_T_poc21
3	-9	1oxh_T_poc13
6	-9	1y7o_T_poc28
7	-9	1y7o_T_poc28
2	-9	3ecq_T_poc20
3	-9	1y7o_T_poc34
1	-9	4ipn_T_poc13
1	-9	3go5_T_poc7
5	-9	1y7o_T_poc6
6	-9	1y7o_T_poc6
7	-9	1y7o_T_poc6
2	-9	4ipl_T_poc5
3	-9	4ipl_T_poc5
4	-9	4ipl_T_poc5
2	-9	1oxh_T_poc21
1	-9	3zgi_T_poc22
5	-9	6ewr_T_poc15
6	-9	6ewr_T_poc15
5	-9	1y7o_T_poc11
3	-9	4ipl_T_poc12
4	-9	4ipl_T_poc12
5	-9	4ipl_T_poc12
1	-9	4yw5_T_poc28
2	-9	4ipl_T_poc6
3	-9	4ipl_T_poc6
5	-9	5a56_T_poc35
1	-9	2pqv_T_poc15
3	-9	3o93_T_poc7
1	-9	2uz0_T_poc4
1	-9	5a57_T_poc34
1	-9	2awa_T_poc15
1	-9	3zgi_T_poc13
6	-9	1y7o_T_poc20
2	-9	5a5a_T_poc35
1	-9	5way_T_poc13
3	-9	1y7o_T_poc3
1	-9	5way_T_poc5
4	-9	1y7o_T_poc8
1	-9	3go5_T_poc14
1	-9	2awa_T_poc13
6	-9	5a5a_T_poc24
7	-9	5a5a_T_poc24
1	-9	3o94_T_poc7
3	-9	2z2l_T_poc13
2	-9	6du7_T_poc2
1	-9	1qme_T_poc6
1	-9	2uz0_T_poc1
2	-9	1vqz_T_poc9
4	-9	5a58_T_poc34
1	-9	2ya1_T_poc17
2	-9	2ya1_T_poc17
1	-9	3ecq_T_poc31
3	-9	2z2l_T_poc8
4	-9	5a56_T_poc40
5	-9	5a56_T_poc40
1	-9	3go5_T_poc1
1	-9	4yw5_T_poc26
2	-9	1sqs_T_poc5
2	-9	3ecq_T_poc3
3	-9	3ecq_T_poc3
1	-9	5way_T_poc43
5	-9	6ewr_T_poc13
4	-8.9	5a56_T_poc3
1	-8.9	5kck_T_poc16
4	-8.9	2uz0_T_poc23
5	-8.9	2uz0_T_poc23
6	-8.9	2uz0_T_poc23
3	-8.9	2zc3_T_poc15
9	-8.9	4z2e_T_poc12
1	-8.9	4zrb_T_poc6
7	-8.9	5mkc_T_poc5
8	-8.9	5mkc_T_poc5
1	-8.9	6pql_T_poc2
2	-8.9	6pql_T_poc2
3	-8.9	6pql_T_poc2
1	-8.9	6pql_T_poc9
2	-8.9	6pql_T_poc9
3	-8.9	6pql_T_poc9
4	-8.9	6pql_T_poc9
3	-8.9	2i79_T_poc2
3	-8.9	3rad_T_poc2
2	-8.9	4z4q_T_poc10
1	-8.9	5kck_T_poc4
2	-8.9	6pre_T_poc8
3	-8.9	5a5a_T_poc6
2	-8.9	4z2d_T_poc18
3	-8.9	2uz0_T_poc11
1	-8.9	4r78_T_poc16
2	-8.9	1oxh_T_poc1
2	-8.9	6fqb_T_poc12
1	-8.9	3k9f_T_poc20
1	-8.9	2pms_T_poc11
4	-8.9	4q9m_T_poc5
3	-8.9	5mkc_T_poc15
9	-8.9	3rae_T_poc3
1	-8.9	5a6a_T_poc5
4	-8.9	1qxo_T_poc27
1	-8.9	2y1v_T_poc37
3	-8.9	3o93_T_poc15
1	-8.9	1qxo_T_poc40
1	-8.9	4z2d_T_poc6
2	-8.9	2i79_T_poc1
2	-8.9	6pql_T_poc1
3	-8.9	6pql_T_poc1
1	-8.9	5kh2_T_poc2
5	-8.9	3rad_T_poc1
1	-8.9	5kck_T_poc7
2	-8.9	2brp_T_poc2
4	-8.9	2uz0_T_poc14
5	-8.9	2uz0_T_poc14
1	-8.9	5a6a_T_poc8
3	-8.9	2am1_T_poc6
2	-8.9	7kyp_T_poc44
4	-8.9	3rad_T_poc19
6	-8.9	4q9o_T_poc7
1	-8.9	2b06_T_poc5
4	-8.9	2i79_T_poc7
5	-8.9	2i79_T_poc7
6	-8.9	2i79_T_poc7
1	-8.9	3k9f_T_poc14
4	-8.9	3zm6_T_poc8
1	-8.9	4z4q_T_poc15
3	-8.9	4r7b_T_poc14
2	-8.9	6pql_T_poc4
3	-8.9	6pql_T_poc4
1	-8.9	2ibo_T_poc9
2	-8.9	4kpe_T_poc17
9	-8.9	4z2e_T_poc1
5	-8.9	5a58_T_poc2
3	-8.9	1qxo_T_poc35
1	-8.9	6af3_T_poc14
2	-8.9	4r7b_T_poc2
3	-8.9	4r7b_T_poc2
1	-8.9	6orf_T_poc18
3	-8.9	4r77_T_poc8
2	-8.9	4z4q_T_poc33
4	-8.9	6orf_T_poc13
5	-8.9	6orf_T_poc13
5	-8.9	5mkc_T_poc10
6	-8.9	5mkc_T_poc10
1	-8.9	3kl9_T_poc105
1	-8.9	1h8g_T_poc12
2	-8.9	1h8g_T_poc12
1	-8.9	1loh_T_poc8
5	-8.9	3rae_T_poc14
6	-8.9	3rae_T_poc14
5	-8.9	3o94_T_poc24
1	-8.9	4r77_T_poc7
2	-8.9	4r77_T_poc7
3	-8.9	4z2d_T_poc11
4	-8.9	4z2d_T_poc11
4	-8.9	3rae_T_poc9
2	-8.9	4r77_T_poc11
3	-8.9	4r7b_T_poc6
1	-8.9	2pms_T_poc10
7	-8.9	5mkc_T_poc7
8	-8.9	5mkc_T_poc7
1	-8.9	4zgh_T_poc5
2	-8.9	3o93_T_poc14
1	-8.9	5kck_T_poc14
3	-8.9	7kyp_T_poc43
4	-8.9	1jyl_T_poc4
3	-8.9	5ibx_T_poc49
7	-8.9	5a58_T_poc6
1	-8.9	5kck_T_poc6
3	-8.9	3o94_T_poc16
2	-8.9	6prg_T_poc6
2	-8.9	7kyp_T_poc27
5	-8.9	1qxo_T_poc25
6	-8.9	1qxo_T_poc25
2	-8.9	4r7b_T_poc13
4	-8.9	1jyl_T_poc7
3	-8.9	1qxo_T_poc39
4	-8.9	1qxo_T_poc39
1	-8.9	2y1v_T_poc29
2	-8.9	4z4q_T_poc11
2	-8.9	2dpm_T_poc5
3	-8.9	4q9o_T_poc3
2	-8.9	6pql_T_poc3
5	-8.9	3rad_T_poc24
1	-8.9	3kl9_T_poc102
2	-8.9	1qxo_T_poc17
3	-8.9	1qxo_T_poc17
1	-8.9	2oys_T_poc7
2	-8.9	4r77_T_poc12
1	-8.9	4r7b_T_poc5
9	-8.9	5mkc_T_poc9
4	-8.9	6orf_T_poc14
2	-8.9	4zrb_T_poc1
1	-8.9	5kck_T_poc11
1	-8.9	6du7_T_poc14
4	-8.9	1qxo_T_poc28
5	-8.9	1qxo_T_poc28
3	-8.9	4r7b_T_poc15
4	-8.9	4r7b_T_poc15
4	-8.9	1qxo_T_poc34
5	-8.9	1qxo_T_poc34
1	-8.9	4kpe_T_poc16
1	-8.9	5kck_T_poc8
1	-8.9	7kyp_T_poc36
4	-8.9	3o94_T_poc18
8	-8.9	4z3o_T_poc19
3	-8.9	7kyp_T_poc4
4	-8.9	7kyp_T_poc4
8	-8.9	5a5a_T_poc1
9	-8.9	5a5a_T_poc1
2	-8.9	4r77_T_poc2
2	-8.9	1qxo_T_poc11
3	-8.9	2am1_T_poc11
2	-8.9	2brp_T_poc8
1	-8.9	4zrb_T_poc17
5	-8.9	5a5a_T_poc9
1	-8.9	2am1_T_poc19
1	-8.9	3kl9_T_poc107
1	-8.9	1h8g_T_poc8
4	-8.9	2am1_T_poc12
5	-8.9	2am1_T_poc12
2	-8.9	4q9m_T_poc9
1	-8.9	2pms_T_poc16
3	-8.9	5ibx_T_poc11
3	-8.9	5ibx_T_poc8
3	-8.9	3o93_T_poc12
3	-8.9	3o93_T_poc19
3	-8.9	5ibx_T_poc44
2	-8.9	1qxo_T_poc47
3	-8.9	1qxo_T_poc47
2	-8.9	2i79_T_poc6
2	-8.9	2i79_T_poc12
1	-8.9	5kh2_T_poc5
4	-8.9	2z2l_T_poc7
3	-8.9	2z6j_T_poc22
1	-8.9	4ipn_T_poc11
1	-8.9	5way_T_poc37
1	-8.9	5a6a_T_poc12
1	-8.9	5swi_T_poc29
3	-8.9	3o93_T_poc6
5	-8.9	4kpe_T_poc4
6	-8.9	2ya1_T_poc13
4	-8.9	6ewr_T_poc9
1	-8.9	2pms_T_poc7
5	-8.9	2zc3_T_poc1
4	-8.9	6ewr_T_poc26
1	-8.9	3kl9_T_poc98
3	-8.9	6prg_T_poc10
1	-8.9	3ecq_T_poc21
1	-8.9	5swi_T_poc21
2	-8.9	1oxh_T_poc19
7	-8.9	5a56_T_poc19
6	-8.9	6ewr_T_poc1
7	-8.9	6ewr_T_poc1
1	-8.9	2pms_T_poc4
1	-8.9	3kl9_T_poc84
4	-8.9	5a58_T_poc16
2	-8.9	2brp_T_poc10
1	-8.9	3go5_T_poc10
2	-8.9	4ipl_T_poc13
3	-8.9	4ipl_T_poc13
4	-8.9	4ipl_T_poc13
5	-8.9	4ipl_T_poc13
3	-8.9	2z2m_T_poc6
4	-8.9	2z2m_T_poc6
2	-8.9	3ecq_T_poc27
1	-8.9	4cgk_T_poc7
2	-8.9	4ipl_T_poc27
3	-8.9	4ipl_T_poc27
3	-8.9	3o94_T_poc5
3	-8.9	3o93_T_poc8
3	-8.9	4q9o_T_poc15
1	-8.9	1qxo_T_poc5
3	-8.9	6ewr_T_poc7
1	-8.9	4hmp_T_poc18
3	-8.9	6orf_T_poc6
1	-8.9	3ecq_T_poc15
3	-8.9	3ecq_T_poc9
1	-8.9	1loh_T_poc11
4	-8.9	3ecq_T_poc2
5	-8.9	3ecq_T_poc2
1	-8.9	1sqs_T_poc7
1	-8.9	2z2l_T_poc20
3	-8.9	1qmf_T_poc1
1	-8.9	2brp_T_poc15
3	-8.9	6ewr_T_poc11
1	-8.9	1loh_T_poc12
1	-8.9	3ecq_T_poc24
5	-8.9	6ewr_T_poc28
1	-8.9	4ipl_T_poc24
2	-8.9	6ewr_T_poc23
5	-8.9	4kpe_T_poc2
2	-8.9	5swi_T_poc24
5	-8.9	2ya1_T_poc15
6	-8.9	2ya1_T_poc15
1	-8.9	4ipn_T_poc5
8	-8.9	1y7o_T_poc30
3	-8.9	6ewr_T_poc4
4	-8.9	6ewr_T_poc4
3	-8.9	1qxo_T_poc6
4	-8.9	1qxo_T_poc6
2	-8.9	4ipn_T_poc25
3	-8.9	4ipn_T_poc25
4	-8.9	4ipn_T_poc25
5	-8.9	5a5a_T_poc32
6	-8.9	5a5a_T_poc32
2	-8.9	6du7_T_poc8
2	-8.9	6pre_T_poc14
1	-8.9	1k47_T_poc35
2	-8.9	1k47_T_poc35
3	-8.9	3ecq_T_poc20
4	-8.9	3ecq_T_poc20
3	-8.9	2z6j_T_poc12
1	-8.9	5a6a_T_poc35
2	-8.9	4ipn_T_poc13
3	-8.9	4ipn_T_poc13
2	-8.9	2brp_T_poc11
1	-8.9	2rjt_T_poc8
5	-8.9	4ipl_T_poc5
4	-8.9	3zm6_T_poc18
1	-8.9	1rf5_T_poc4
3	-8.9	1oxh_T_poc21
6	-8.9	4ipl_T_poc12
1	-8.9	4ipn_T_poc10
2	-8.9	4ipn_T_poc10
3	-8.9	4ipn_T_poc10
1	-8.9	3kl9_T_poc6
1	-8.9	3o90_T_poc1
2	-8.9	4kpf_T_poc3
2	-8.9	2pqv_T_poc15
4	-8.9	3o93_T_poc7
2	-8.9	6prg_T_poc12
7	-8.9	1y7o_T_poc20
8	-8.9	1y7o_T_poc20
3	-8.9	2zc3_T_poc3
4	-8.9	2zc3_T_poc3
3	-8.9	5a5a_T_poc35
1	-8.9	5way_T_poc18
4	-8.9	6ewr_T_poc3
5	-8.9	6ewr_T_poc3
1	-8.9	3kl9_T_poc60
3	-8.9	6ewr_T_poc10
1	-8.9	5way_T_poc30
8	-8.9	5a5a_T_poc24
2	-8.9	3o94_T_poc7
1	-8.9	4ipn_T_poc24
4	-8.9	2z2l_T_poc13
3	-8.9	6du7_T_poc2
5	-8.9	6ewr_T_poc5
4	-8.9	2z6j_T_poc5
1	-8.9	3kl9_T_poc51
2	-8.9	6ewr_T_poc21
4	-8.9	2zc3_T_poc6
5	-8.9	5a58_T_poc34
2	-8.9	6ewr_T_poc6
3	-8.9	6ewr_T_poc6
1	-8.9	3kl9_T_poc88
3	-8.9	2ya1_T_poc17
4	-8.9	2ya1_T_poc17
5	-8.9	2ya1_T_poc17
6	-8.9	2ya1_T_poc17
1	-8.9	1k47_T_poc16
2	-8.9	6orf_T_poc7
4	-8.9	2z2l_T_poc8
4	-8.9	3ecq_T_poc3
5	-8.9	3ecq_T_poc3
1	-8.9	1rf5_T_poc2
1	-8.9	4ipl_T_poc8
3	-8.9	6ewr_T_poc18
1	-8.8	5a6a_T_poc6
1	-8.8	5g5z_T_poc19
4	-8.8	5ibx_T_poc40
1	-8.8	1ojo_T_poc8
2	-8.8	5kck_T_poc16
7	-8.8	2uz0_T_poc23
4	-8.8	2zc3_T_poc15
2	-8.8	4zrb_T_poc6
3	-8.8	4zrb_T_poc6
1	-8.8	2uz0_T_poc28
2	-8.8	2uz0_T_poc28
3	-8.8	1qxo_T_poc43
2	-8.8	2am1_T_poc3
3	-8.8	2am1_T_poc3
1	-8.8	2hfb_T_poc25
2	-8.8	6prg_T_poc7
1	-8.8	5a57_T_poc1
5	-8.8	6pql_T_poc9
4	-8.8	2i79_T_poc2
2	-8.8	2ibo_T_poc4
4	-8.8	1qxo_T_poc33
1	-8.8	2hfb_T_poc32
1	-8.8	4yw5_T_poc8
3	-8.8	4z4q_T_poc10
2	-8.8	5kck_T_poc4
3	-8.8	5kck_T_poc4
3	-8.8	6af3_T_poc12
2	-8.8	4pqg_T_poc22
3	-8.8	4r77_T_poc13
3	-8.8	6orf_T_poc15
4	-8.8	4z2d_T_poc13
5	-8.8	4z2d_T_poc13
3	-8.8	4z2d_T_poc18
4	-8.8	4z2d_T_poc18
1	-8.8	1lxk_T_poc4
1	-8.8	1ojo_T_poc15
2	-8.8	5xu1_T_poc16
4	-8.8	2uz0_T_poc11
2	-8.8	4kpf_T_poc11
1	-8.8	4z4q_T_poc35
1	-8.8	1loh_T_poc5
2	-8.8	1rp5_T_poc12
1	-8.8	4x36_T_poc15
5	-8.8	3op1_T_poc22
1	-8.8	4zrb_T_poc10
1	-8.8	1lxk_T_poc32
2	-8.8	1lxk_T_poc32
2	-8.8	3k9f_T_poc20
3	-8.8	4r77_T_poc10
4	-8.8	4r77_T_poc10
7	-8.8	2am2_T_poc6
6	-8.8	4z53_T_poc1
1	-8.8	5yln_T_poc18
1	-8.8	1lxk_T_poc25
2	-8.8	1lxk_T_poc25
2	-8.8	2uz0_T_poc19
3	-8.8	2uz0_T_poc19
1	-8.8	1loh_T_poc6
1	-8.8	5ac5_T_poc22
2	-8.8	5a6a_T_poc5
5	-8.8	1qxo_T_poc27
2	-8.8	2hfb_T_poc26
2	-8.8	2y1v_T_poc37
5	-8.8	4pqg_T_poc3
6	-8.8	4pqg_T_poc3
2	-8.8	4zrb_T_poc5
3	-8.8	6org_T_poc17
1	-8.8	2uz0_T_poc20
2	-8.8	2uz0_T_poc20
2	-8.8	1qxo_T_poc40
2	-8.8	4z2d_T_poc6
3	-8.8	4z2d_T_poc6
1	-8.8	2ibo_T_poc7
4	-8.8	6pql_T_poc1
5	-8.8	6pql_T_poc1
6	-8.8	6pql_T_poc1
7	-8.8	6pql_T_poc1
6	-8.8	3rad_T_poc1
1	-8.8	2i58_T_poc9
2	-8.8	5kck_T_poc7
3	-8.8	5kck_T_poc7
2	-8.8	1rp5_T_poc14
3	-8.8	2brp_T_poc2
1	-8.8	2hq0_T_poc8
1	-8.8	2hq0_T_poc3
2	-8.8	4z53_T_poc7
1	-8.8	5ac4_T_poc8
4	-8.8	1qxo_T_poc18
3	-8.8	5ibx_T_poc9
2	-8.8	1qxo_T_poc13
2	-8.8	5mkc_T_poc13
3	-8.8	5mkc_T_poc13
1	-8.8	5a6a_T_poc3
1	-8.8	1ojo_T_poc6
2	-8.8	1qxo_T_poc46
4	-8.8	3o93_T_poc18
1	-8.8	2uz0_T_poc26
1	-8.8	2i58_T_poc10
1	-8.8	4zrb_T_poc3
3	-8.8	7kyp_T_poc44
1	-8.8	7kyp_T_poc28
2	-8.8	7kyp_T_poc28
3	-8.8	3o94_T_poc11
5	-8.8	3rad_T_poc19
7	-8.8	2i79_T_poc7
2	-8.8	1rp5_T_poc26
3	-8.8	1rp5_T_poc26
2	-8.8	2ibo_T_poc1
2	-8.8	5a57_T_poc4
2	-8.8	5jj5_T_poc9
4	-8.8	4r7b_T_poc14
5	-8.8	4r7b_T_poc14
4	-8.8	5ibx_T_poc21
1	-8.8	1ojo_T_poc21
3	-8.8	1rp5_T_poc32
1	-8.8	1k47_T_poc4
1	-8.8	2hfb_T_poc23
2	-8.8	7kyp_T_poc20
3	-8.8	7kyp_T_poc20
4	-8.8	6pql_T_poc4
2	-8.8	2ibo_T_poc9
1	-8.8	2hma_T_poc1
3	-8.8	2ibo_T_poc2
4	-8.8	2ibo_T_poc2
2	-8.8	1qxo_T_poc52
1	-8.8	3rad_T_poc4
1	-8.8	2y1v_T_poc42
1	-8.8	2y1v_T_poc49
6	-8.8	5a58_T_poc2
7	-8.8	5a58_T_poc2
1	-8.8	1c82_T_poc5
1	-8.8	5g5z_T_poc26
1	-8.8	1lxk_T_poc9
6	-8.8	6orf_T_poc13
7	-8.8	5mkc_T_poc10
8	-8.8	5mkc_T_poc10
3	-8.8	4r77_T_poc3
4	-8.8	4r77_T_poc3
3	-8.8	1h8g_T_poc12
1	-8.8	1qxo_T_poc10
1	-8.8	2y1v_T_poc18
1	-8.8	2hq0_T_poc4
3	-8.8	1rp5_T_poc18
4	-8.8	1rp5_T_poc18
1	-8.8	1loh_T_poc7
1	-8.8	2uz0_T_poc18
1	-8.8	4r78_T_poc14
1	-8.8	5a6b_T_poc9
1	-8.8	1h8g_T_poc5
1	-8.8	1qxo_T_poc14
5	-8.8	4z2d_T_poc11
6	-8.8	4z2d_T_poc11
3	-8.8	4r77_T_poc11
4	-8.8	4r77_T_poc11
9	-8.8	5mkc_T_poc7
1	-8.8	6prg_T_poc5
2	-8.8	6prg_T_poc5
1	-8.8	1qxo_T_poc41
1	-8.8	2hfb_T_poc27
2	-8.8	5kck_T_poc14
1	-8.8	5g5z_T_poc10
4	-8.8	5ibx_T_poc49
1	-8.8	3tfl_T_poc4
1	-8.8	4w5j_T_poc9
1	-8.8	3e0r_T_poc16
2	-8.8	3e0r_T_poc16
2	-8.8	2dpm_T_poc6
1	-8.8	2i58_T_poc3
1	-8.8	2i58_T_poc8
8	-8.8	5a58_T_poc6
2	-8.8	5kck_T_poc6
3	-8.8	5kck_T_poc6
3	-8.8	7kyp_T_poc38
4	-8.8	3o94_T_poc16
3	-8.8	6prg_T_poc6
4	-8.8	6prg_T_poc6
1	-8.8	4zrb_T_poc7
3	-8.8	2am1_T_poc9
3	-8.8	4r7b_T_poc13
4	-8.8	4r7b_T_poc13
5	-8.8	4r7b_T_poc13
1	-8.8	5a6a_T_poc7
5	-8.8	1jyl_T_poc7
6	-8.8	1jyl_T_poc7
3	-8.8	4pqg_T_poc11
4	-8.8	4pqg_T_poc11
3	-8.8	4z4q_T_poc8
1	-8.8	3k9f_T_poc10
3	-8.8	4z4q_T_poc11
1	-8.8	2hfb_T_poc33
2	-8.8	3o94_T_poc15
3	-8.8	6pql_T_poc3
2	-8.8	2i79_T_poc3
3	-8.8	2ibo_T_poc5
4	-8.8	2ibo_T_poc5
1	-8.8	1c82_T_poc2
1	-8.8	2hq0_T_poc7
1	-8.8	1c82_T_poc9
6	-8.8	3rad_T_poc24
2	-8.8	4r77_T_poc4
1	-8.8	5ac4_T_poc18
1	-8.8	5g60_T_poc8
1	-8.8	5yln_T_poc11
5	-8.8	6orf_T_poc14
3	-8.8	3o93_T_poc11
3	-8.8	4zrb_T_poc1
3	-8.8	1qxo_T_poc23
4	-8.8	1qxo_T_poc23
2	-8.8	5kck_T_poc11
1	-8.8	5ac5_T_poc14
6	-8.8	5a56_T_poc4
1	-8.8	5a6a_T_poc1
1	-8.8	1ojo_T_poc4
1	-8.8	2hfb_T_poc1
6	-8.8	2am2_T_poc11
2	-8.8	5kck_T_poc8
3	-8.8	5kck_T_poc8
3	-8.8	1rp5_T_poc24
2	-8.8	7kyp_T_poc36
1	-8.8	2ibo_T_poc3
1	-8.8	4x36_T_poc6
1	-8.8	2ibo_T_poc8
1	-8.8	2hq0_T_poc1
1	-8.8	2uz0_T_poc16
1	-8.8	6pre_T_poc4
1	-8.8	4r78_T_poc7
1	-8.8	1lxk_T_poc8
1	-8.8	1ojo_T_poc19
1	-8.8	1lxk_T_poc3
2	-8.8	4zrb_T_poc17
3	-8.8	4zrb_T_poc17
1	-8.8	2hq0_T_poc9
1	-8.8	5g60_T_poc14
1	-8.8	4r78_T_poc19
1	-8.8	2hfb_T_poc13
1	-8.8	5ac4_T_poc2
3	-8.8	3o93_T_poc20
5	-8.8	4kpf_T_poc15
1	-8.8	4r77_T_poc1
3	-8.8	7kyp_T_poc10
1	-8.8	2uz0_T_poc15
2	-8.8	2uz0_T_poc15
1	-8.8	3qau_T_poc1
1	-8.8	4o8t_T_poc19
1	-8.8	1ojo_T_poc11
4	-8.8	5ibx_T_poc8
1	-8.8	1lxk_T_poc10
2	-8.8	1lxk_T_poc10
2	-8.8	6prg_T_poc8
3	-8.8	6prg_T_poc8
4	-8.8	3o93_T_poc19
3	-8.8	4zrb_T_poc9
1	-8.8	5kh4_T_poc1
2	-8.8	5kh4_T_poc1
1	-8.8	5a6a_T_poc2
1	-8.8	5a6a_T_poc9
1	-8.8	5yln_T_poc26
1	-8.8	2hfb_T_poc2
4	-8.8	2am2_T_poc12
1	-8.8	3e0r_T_poc10
2	-8.8	3e0r_T_poc10
3	-8.8	2i79_T_poc12
1	-8.8	5way_T_poc9
2	-8.8	4ipn_T_poc11
1	-8.8	1k47_T_poc19
1	-8.8	4ipl_T_poc10
1	-8.8	1y7o_T_poc18
1	-8.8	4o8t_T_poc7
2	-8.8	4o8t_T_poc7
7	-8.8	1y7o_T_poc21
1	-8.8	2ibo_T_poc16
2	-8.8	2ibo_T_poc16
3	-8.8	6cng_T_poc13
1	-8.8	5swi_T_poc45
2	-8.8	5swi_T_poc29
4	-8.8	3o93_T_poc6
3	-8.8	2zc4_T_poc4
7	-8.8	2ya1_T_poc13
8	-8.8	2ya1_T_poc13
9	-8.8	2ya1_T_poc13
1	-8.8	2yl9_T_poc8
5	-8.8	6ewr_T_poc9
6	-8.8	5a58_T_poc38
1	-8.8	6pql_T_poc14
3	-8.8	1y7o_T_poc29
4	-8.8	6prg_T_poc10
5	-8.8	6prg_T_poc10
6	-8.8	6prg_T_poc10
7	-8.8	6prg_T_poc10
1	-8.8	2x9y_T_poc13
1	-8.8	5a6b_T_poc53
2	-8.8	1k47_T_poc34
1	-8.8	6l2r_T_poc25
4	-8.8	4kpe_T_poc7
1	-8.8	5a6a_T_poc11
1	-8.8	5a6b_T_poc34
2	-8.8	5a6b_T_poc34
2	-8.8	1qme_T_poc9
1	-8.8	3bma_T_poc2
2	-8.8	3bma_T_poc2
2	-8.8	2x9y_T_poc5
3	-8.8	2x9y_T_poc5
2	-8.8	5a59_T_poc17
1	-8.8	1k47_T_poc23
2	-8.8	1k47_T_poc23
1	-8.8	5swa_T_poc26
2	-8.8	6du7_T_poc6
1	-8.8	2xxp_T_poc2
2	-8.8	5xu1_T_poc9
3	-8.8	2brp_T_poc10
4	-8.8	2brp_T_poc10
5	-8.8	2brp_T_poc10
1	-8.8	1c82_T_poc32
2	-8.8	5a57_T_poc18
1	-8.8	3kl9_T_poc73
1	-8.8	5a6b_T_poc11
2	-8.8	2pqv_T_poc6
3	-8.8	2pqv_T_poc6
4	-8.8	2pqv_T_poc6
6	-8.8	4ipl_T_poc13
7	-8.8	4ipl_T_poc13
1	-8.8	1c82_T_poc25
1	-8.8	2hq0_T_poc11
5	-8.8	1y7o_T_poc24
1	-8.8	6l2r_T_poc28
2	-8.8	6l2r_T_poc28
1	-8.8	1c82_T_poc11
4	-8.8	2zc4_T_poc1
4	-8.8	3o93_T_poc8
1	-8.8	3e0r_T_poc6
2	-8.8	3e0r_T_poc6
2	-8.8	1qxo_T_poc5
1	-8.8	2x9y_T_poc3
6	-8.8	1y7o_T_poc33
1	-8.8	3kl9_T_poc89
1	-8.8	4c23_T_poc6
1	-8.8	6e8l_T_poc19
2	-8.8	4hmp_T_poc18
1	-8.8	3kl9_T_poc75
1	-8.8	1c82_T_poc34
1	-8.8	4hmp_T_poc7
1	-8.8	5zq8_T_poc5
4	-8.8	6ewr_T_poc19
3	-8.8	4ipl_T_poc15
4	-8.8	3ecq_T_poc9
1	-8.8	3ltn_T_poc1
1	-8.8	5a6a_T_poc42
1	-8.8	6l2r_T_poc4
1	-8.8	6l2r_T_poc11
2	-8.8	6l2r_T_poc11
1	-8.8	4koe_T_poc11
1	-8.8	5swa_T_poc11
2	-8.8	2brp_T_poc15
1	-8.8	3zgi_T_poc26
4	-8.8	6ewr_T_poc11
1	-8.8	3o90_T_poc6
1	-8.8	3ltn_T_poc2
2	-8.8	1loh_T_poc12
3	-8.8	6org_T_poc7
2	-8.8	3ecq_T_poc24
3	-8.8	1y7o_T_poc27
7	-8.8	2zc3_T_poc4
1	-8.8	3cx3_T_poc10
1	-8.8	2hq0_T_poc12
3	-8.8	6ewr_T_poc23
6	-8.8	4kpe_T_poc2
2	-8.8	5a57_T_poc38
2	-8.8	2uz0_T_poc8
3	-8.8	5swi_T_poc24
1	-8.8	2ibo_T_poc10
1	-8.8	6l2r_T_poc20
2	-8.8	6l2r_T_poc20
7	-8.8	2ya1_T_poc15
8	-8.8	2ya1_T_poc15
2	-8.8	4ipn_T_poc5
3	-8.8	4ipn_T_poc5
9	-8.8	1y7o_T_poc30
1	-8.8	2yl9_T_poc5
1	-8.8	5yln_T_poc3
5	-8.8	4ipn_T_poc25
1	-8.8	5a57_T_poc43
3	-8.8	6pre_T_poc14
4	-8.8	5a5a_T_poc21
3	-8.8	1k47_T_poc35
2	-8.8	2uz0_T_poc7
3	-8.8	2uz0_T_poc7
1	-8.8	3kl9_T_poc30
1	-8.8	1k47_T_poc45
4	-8.8	2z6j_T_poc12
1	-8.8	1k47_T_poc22
1	-8.8	5a57_T_poc20
4	-8.8	1y7o_T_poc34
2	-8.8	2x9y_T_poc4
1	-8.8	3kl9_T_poc72
2	-8.8	5a6a_T_poc35
4	-8.8	4ipn_T_poc13
3	-8.8	2brp_T_poc11
4	-8.8	2brp_T_poc11
4	-8.8	2z6j_T_poc20
1	-8.8	4hmp_T_poc14
6	-8.8	4ipl_T_poc5
7	-8.8	4ipl_T_poc5
8	-8.8	4ipl_T_poc5
1	-8.8	6l2r_T_poc8
1	-8.8	4o8t_T_poc5
2	-8.8	4o8t_T_poc5
1	-8.8	5a6b_T_poc60
1	-8.8	5swi_T_poc12
2	-8.8	5swi_T_poc12
7	-8.8	6ewr_T_poc15
7	-8.8	4ipl_T_poc12
8	-8.8	4ipl_T_poc12
4	-8.8	4ipn_T_poc10
5	-8.8	4ipn_T_poc10
1	-8.8	1k47_T_poc18
1	-8.8	3kl9_T_poc16
1	-8.8	3ltn_T_poc17
1	-8.8	3ltn_T_poc5
4	-8.8	4ipl_T_poc6
1	-8.8	3rpk_T_poc24
1	-8.8	4o8t_T_poc6
2	-8.8	4o8t_T_poc6
2	-8.8	6cng_T_poc1
1	-8.8	4ipl_T_poc11
3	-8.8	4kpf_T_poc3
4	-8.8	4kpf_T_poc3
3	-8.8	2pqv_T_poc15
4	-8.8	2pqv_T_poc15
5	-8.8	2pqv_T_poc15
1	-8.8	3kl9_T_poc38
2	-8.8	2uz0_T_poc4
1	-8.8	5a6a_T_poc18
3	-8.8	6prg_T_poc12
4	-8.8	6prg_T_poc12
5	-8.8	6prg_T_poc12
1	-8.8	5swa_T_poc7
1	-8.8	5swa_T_poc24
1	-8.8	5a57_T_poc23
2	-8.8	1qxo_T_poc1
1	-8.8	3e0r_T_poc9
2	-8.8	3e0r_T_poc9
3	-8.8	3e0r_T_poc9
1	-8.8	3cx3_T_poc6
5	-8.8	1y7o_T_poc8
1	-8.8	6l2r_T_poc6
2	-8.8	6l2r_T_poc6
3	-8.8	6org_T_poc6
1	-8.8	3o90_T_poc7
2	-8.8	3gon_T_poc4
1	-8.8	3rpk_T_poc10
1	-8.8	3kl9_T_poc35
1	-8.8	2uz0_T_poc9
[truncated: 76,522 more rows]
