# Supplementary material for: Combining the In Silico and In Vitro Assays to Identify Strobilanthes cusia Kuntze Bioactives against Penicillin-Resistant Streptococcus pneumoniae
Source: Pharmaceuticals (Basel). 2023 Jan 10;16(1):105. doi: 10.3390/ph16010105 (PMC9863409; doi:10.3390/ph16010105)
Supplement: Supplementary file 1 [file pharmaceuticals-16-00105-s001.zip › Table S6. LMW-Kinetics-affinity_Tryptanthrin.xlsx]

## Sheet: Properties
Properties
Evaluation			Run(s) in this evaluation
Name	N/A (unsaved evaluation)		Name	20220623-LMW multi-cycle kinetics/affinity- try CH1-8(30uM) 6/23/2022 11:57:16 AM
Path	N/A (unsaved evaluation)		Path	Root\20220614-yangdepo\20220623-LMW multi-cycle kinetics/affinity- try CH1-8(30uM) 6/23/2022 11:57:16 AM
Modified by			Created by	DELL
Date modified			Date created	6/23/2022 11:57:21 AM
Software
Name	Biacore Insight Evaluation
Version	2.0.15.12933
Run 1
Chip information			Run information
Chip type	CM5		Name	20220623-LMW multi-cycle kinetics/affinity- try CH1-8(30uM) 6/23/2022 11:57:16 AM		Cycles	11			Start	6/23/2022 11:57:21 AM
Chip id	20220614-YDP1-4		Path	Root\20220614-yangdepo\20220623-LMW multi-cycle kinetics/affinity- try CH1-8(30uM) 6/23/2022 11:57:16 AM		Data collection rate	10	Hz		End	6/23/2022 1:48:27 PM
Lot number	20220614-YDP1-4		Method	20220623-LMW multi-cycle kinetics/affinity- try CH1-8(30uM)		Running buffer	Buffer			Created by	DELL
First dock date	6/14/2022 2:41:08 PM		Instrument type	Biacore 8K		Instrument id	2359421			Date created	6/23/2022 11:57:21 AM
Flow cell 1	1	2	3		5	6	7
Include	Yes	Yes	Yes		Yes	Yes	Yes
Sensorgram type	Reference	Reference	Reference		Reference	Reference	Reference
Ligand	Activation/Deactivation	Activation/Deactivation	Activation/Deactivation		Activation/Deactivation	Activation/Deactivation	Activation/Deactivation
MW (Da)
Level (RU)
Run name	20220614_Immobilization CH1-4 6/14/2022 3:42:56 PM	20220614_Immobilization CH1-4 6/14/2022 3:42:56 PM	20220614_Immobilization CH1-4 6/14/2022 3:42:56 PM		20220616_Immobilization CH5-8 6/16/2022 3:15:24 PM	20220616_Immobilization CH5-8 6/16/2022 3:15:24 PM	20220616_Immobilization CH5-8 6/16/2022 3:15:24 PM
Date and time	6/14/2022 3:42:59 PM	6/14/2022 3:42:59 PM	6/14/2022 3:42:59 PM		6/16/2022 3:15:29 PM	6/16/2022 3:15:29 PM	6/16/2022 3:15:29 PM
Flow cell 2	1	2	3		5	6	7
Include	Yes	Yes	Yes		Yes	Yes	Yes
Ligand	STRH 0.87mg/ml pI5.1 1:20 pH4.0	2141 1mg/ml pI4.95 1:20 pH4.0	2146 1mg/ml pI5.03 1:20 pH4.0		STRH 0.87mg/ml pI5.1 1:20 pH4.0	2141 1mg/ml pI4.95 1:20 pH4.0	2146 1mg/ml pI5.03 1:20 pH4.0
MW (Da)
Level (RU)	12106.1	15005.2	11712.3		11702.3	14207.1	13579.7
Run name	20220614_Immobilization CH1-4 6/14/2022 3:42:56 PM	20220614_Immobilization CH1-4 6/14/2022 3:42:56 PM	20220614_Immobilization CH1-4 6/14/2022 3:42:56 PM		20220616_Immobilization CH5-8 6/16/2022 3:15:24 PM	20220616_Immobilization CH5-8 6/16/2022 3:15:24 PM	20220616_Immobilization CH5-8 6/16/2022 3:15:24 PM
Date and time	6/14/2022 3:42:59 PM	6/14/2022 3:42:59 PM	6/14/2022 3:42:59 PM		6/16/2022 3:15:29 PM	6/16/2022 3:15:29 PM	6/16/2022 3:15:29 PM

## Sheet: Solvent correction
Solvent correction
Extrapolation range	0	RU
Included	#Excluded	Cycle	Channel	Chi² (RU²)	Y0 (RU)	Immobilized ligand	Immobilization level (RU)
Yes	0	2	5	0.204937	-15.3886	STRH 0.87mg/ml pI5.1 1:20 pH4.0	11702.3
Yes	0	2	6	1.63248	-25.3832	2141 1mg/ml pI4.95 1:20 pH4.0	14207.1
Yes	0	2	7	0.658755	-21.3432	2146 1mg/ml pI5.03 1:20 pH4.0	13579.7

## Sheet: QC - Sensorgram
QC - Sensorgram
Data group	Channel
							Analyte 1	Analyte binding late_1	Analyte 1	Analyte 1
Cycle	Channel	Sensorgram type	Analysis step purpose	Analysis step name	Excluded	Curve markers	Solution	Relative (RU)	Control type	Concentration (µM)
3	5	Corrected	Analysis	Analysis			buffer	-18.9408	Blank control
4	5	Corrected	Analysis	Analysis			buffer	3.95477	Blank control
5	5	Corrected	Analysis	Analysis			try	13.5094	Not a control	0
6	5	Corrected	Analysis	Analysis			try	27.3718	Not a control	0.94
7	5	Corrected	Analysis	Analysis			try	34.2697	Not a control	1.88
8	5	Corrected	Analysis	Analysis			try	39.519	Not a control	3.75
9	5	Corrected	Analysis	Analysis			try	41.9772	Not a control	7.5
10	5	Corrected	Analysis	Analysis			try	47.2085	Not a control	15
11	5	Corrected	Analysis	Analysis			try	55.5389	Not a control	30
3	6	Corrected	Analysis	Analysis			buffer	33.711	Blank control
4	6	Corrected	Analysis	Analysis			buffer	64.3508	Blank control
5	6	Corrected	Analysis	Analysis			try	75.4006	Not a control	0
6	6	Corrected	Analysis	Analysis			try	90.8505	Not a control	0.94
7	6	Corrected	Analysis	Analysis			try	102.014	Not a control	1.88
8	6	Corrected	Analysis	Analysis			try	108.762	Not a control	3.75
9	6	Corrected	Analysis	Analysis			try	110.685	Not a control	7.5
10	6	Corrected	Analysis	Analysis			try	117.479	Not a control	15
11	6	Corrected	Analysis	Analysis			try	129.544	Not a control	30
3	7	Corrected	Analysis	Analysis			buffer	15.3934	Blank control
4	7	Corrected	Analysis	Analysis			buffer	32.7524	Blank control
5	7	Corrected	Analysis	Analysis			try	40.7582	Not a control	0
6	7	Corrected	Analysis	Analysis			try	52.0181	Not a control	0.94
7	7	Corrected	Analysis	Analysis			try	58.1773	Not a control	1.88
8	7	Corrected	Analysis	Analysis			try	64.987	Not a control	3.75
9	7	Corrected	Analysis	Analysis			try	66.6926	Not a control	7.5
10	7	Corrected	Analysis	Analysis			try	73.9149	Not a control	15
11	7	Corrected	Analysis	Analysis			try	82.5309	Not a control	30

## Sheet: QC - Baseline
QC - Baseline
Data grouping	Channel
							Analyte 1	Analyte baseline_1
Cycle	Channel	Sensorgram type	Analysis step purpose	Analysis step name	Excluded	Curve markers	Solution	Absolute (RU)
1	5	Active	Startup	Startup			Buffer	39058.7
3	5	Active	Analysis	Analysis			buffer	38896.6
4	5	Active	Analysis	Analysis			buffer	38787
5	5	Active	Analysis	Analysis			try	38720.7
6	5	Active	Analysis	Analysis			try	38665.4
7	5	Active	Analysis	Analysis			try	38627.2
8	5	Active	Analysis	Analysis			try	38597.4
9	5	Active	Analysis	Analysis			try	38573.2
10	5	Active	Analysis	Analysis			try	38551.4
11	5	Active	Analysis	Analysis			try	38533.4
1	6	Active	Startup	Startup			Buffer	46469.6
3	6	Active	Analysis	Analysis			buffer	46408.7
4	6	Active	Analysis	Analysis			buffer	46337.3
5	6	Active	Analysis	Analysis			try	46303.3
6	6	Active	Analysis	Analysis			try	46265.1
7	6	Active	Analysis	Analysis			try	46236.4
8	6	Active	Analysis	Analysis			try	46217.4
9	6	Active	Analysis	Analysis			try	46204.9
10	6	Active	Analysis	Analysis			try	46191.8
11	6	Active	Analysis	Analysis			try	46182.6
1	7	Active	Startup	Startup			Buffer	46187.1
3	7	Active	Analysis	Analysis			buffer	46132.1
4	7	Active	Analysis	Analysis			buffer	46075.5
5	7	Active	Analysis	Analysis			try	46043.4
6	7	Active	Analysis	Analysis			try	46013.5
7	7	Active	Analysis	Analysis			try	45995
8	7	Active	Analysis	Analysis			try	45982.2
9	7	Active	Analysis	Analysis			try	45972.3
10	7	Active	Analysis	Analysis			try	45962.2
11	7	Active	Analysis	Analysis			try	45953.9
Blank subtraction	No
Molecular weight adjustment	No
Capture/ligand adjustment	No
Adjustment for controls	No
Curve analysis	No

## Sheet: QC - Binding to reference
QC - Binding to reference
Data grouping	Channel
							Analyte 1	Analyte stability early_1
Cycle	Channel	Sensorgram type	Analysis step purpose	Analysis step name	Excluded	Curve markers	Solution	Relative (RU)
3	5	Reference	Analysis	Analysis			buffer	16.6395
4	5	Reference	Analysis	Analysis			buffer	15.9081
5	5	Reference	Analysis	Analysis			try	16.1201
6	5	Reference	Analysis	Analysis			try	12.2232
7	5	Reference	Analysis	Analysis			try	9.3251
8	5	Reference	Analysis	Analysis			try	8.4087
9	5	Reference	Analysis	Analysis			try	7.9155
10	5	Reference	Analysis	Analysis			try	7.7242
11	5	Reference	Analysis	Analysis			try	8.2919
3	6	Reference	Analysis	Analysis			buffer	10.7888
4	6	Reference	Analysis	Analysis			buffer	13.8785
5	6	Reference	Analysis	Analysis			try	11.744
6	6	Reference	Analysis	Analysis			try	6.3901
7	6	Reference	Analysis	Analysis			try	3.4304
8	6	Reference	Analysis	Analysis			try	2.0383
9	6	Reference	Analysis	Analysis			try	1.411
10	6	Reference	Analysis	Analysis			try	1.0144
11	6	Reference	Analysis	Analysis			try	0.9294
3	7	Reference	Analysis	Analysis			buffer	12.8791
4	7	Reference	Analysis	Analysis			buffer	15.3042
5	7	Reference	Analysis	Analysis			try	15.6724
6	7	Reference	Analysis	Analysis			try	12.7944
7	7	Reference	Analysis	Analysis			try	10.5781
8	7	Reference	Analysis	Analysis			try	9.8879
9	7	Reference	Analysis	Analysis			try	9.3331
10	7	Reference	Analysis	Analysis			try	9.3207
11	7	Reference	Analysis	Analysis			try	10.8358
Blank subtraction	No
Molecular weight adjustment	No
Capture/ligand adjustment	No
Adjustment for controls	No
Curve analysis	No

## Sheet: Evaluation - Kinetics
Evaluation - Kinetics
Data grouping	Serial
	General					Injection variables	Quality	Steady state affinity
Group	Curve markers	Channel	Immobilized ligand	Affinity model	Accepted	Analyte 1 Solution	Kinetics Chi² (RU²)	KD (M)	Rmax (RU)	offset (RU)
5		5	STRH 0.87mg/ml pI5.1 1:20 pH4.0	Steady state affinity		try
6		6	2141 1mg/ml pI4.95 1:20 pH4.0	Steady state affinity		try
7		7	2146 1mg/ml pI5.03 1:20 pH4.0	Steady state affinity		try

## Sheet: Affinity
Affinity 1
Data grouping	Serial
	General					Quality	Steady state affinity			Injection variables
Group	Affinity model	Curve markers	Channel	Immobilized ligand	Accepted	Affinity Chi² (RU²)	KD	Rmax	offset	Analyte 1 Solution
5	Steady state affinity		5	STRH 0.87mg/ml pI5.1 1:20 pH4.0		6.63619	7.15854e-06	35.6913	11.6205	try
6	Steady state affinity		6	2141 1mg/ml pI4.95 1:20 pH4.0		19.9238	6.425e-06	46.8678	12.7331	try
7	Steady state affinity		7	2146 1mg/ml pI5.03 1:20 pH4.0		6.95848	8.82e-06	40.5448	9.18239	try
